# Supplementary material for: Systematic review of exercise for the treatment of pediatric metabolic dysfunction-associated steatotic liver disease
Source: PLoS One. 2024 Dec 10;19(12):e0314542. doi: 10.1371/journal.pone.0314542 (PMC11630624; doi:10.1371/journal.pone.0314542)
Supplement: S7 File — (CSV) [file pone.0314542.s007.csv]

index	title	year	month	day	journal	issn	volume	issue	pages	authors	language	notes	doi
0	Effects of Aerobic Versus Resistance Exercise Without Caloric Restriction on Abdominal Fat, Intrahepatic Lipid, and Insulin Sensitivity in Obese Adolescent Boys	2012.0	11.0	1.0	Diabetes	0012-1797, 1939-327X	61.0	11.0	2787-2795	Lee, SoJung and Bacha, Fida and Hannon, Tamara and Kuk, Jennifer L. and Boesch, Chris and Arslanian, Silva	en	RAYYAN-INCLUSION: {"Martha Smith"=>"Included", "Liz"=>"Included"} | RAYYAN-LABELS: No diagnosed NAFLD	10.2337/db12-0214
1	Prevalence of responders for hepatic fat, adiposity and liver enzyme levels in response to a lifestyle intervention in children with overweight/obesity: EFIGRO randomized controlled trial	2020.0	3.0		Pediatric Diabetes	1399-543X, 1399-5448	21.0	2.0	215-223	Medrano, María and Arenaza, Lide and Ramírez‐Vélez, Robinson and Ortega, Francisco B. and Ruiz, Jonatan R. and Labayen, Idoia	en	RAYYAN-INCLUSION: {"Martha Smith"=>"Included", "Liz"=>"Included"} | RAYYAN-LABELS: No abstract	10.1111/pedi.12949
2	Associations of physical activity and fitness with hepatic steatosis, liver enzymes, and insulin resistance in children with overweight/obesity	2020.0	6.0		Pediatric Diabetes	1399-543X, 1399-5448	21.0	4.0	565-574	Medrano, María and Arenaza, Lide and Migueles, Jairo H. and Rodríguez‐Vigil, Beatriz and Ruiz, Jonatan R. and Labayen, Idoia	en	RAYYAN-INCLUSION: {"Martha Smith"=>"Included", "Liz"=>"Included"} | RAYYAN-LABELS: No abstract	10.1111/pedi.13011
3	The effect of a multidisciplinary intervention program on hepatic adiposity in overweight-obese children: protocol of the EFIGRO study	2015.0	11.0	1.0	Contemporary Clinical Trials	15517144	45.0		346-355	Medrano, M. and Maiz, E. and Maldonado-Martín, S. and Arenaza, L. and Rodríguez-Vigil, B. and Ortega, F.B. and Ruiz, J.R. and Larrarte, E. and Diez-López, I. and Sarasúa-Miranda, A. and Tobalina, I. and Barrenechea, L. and Pérez-Asenjo, J. and Kannengiesser, S. and Manhães-Savio, A. and Echaniz, O. and Labayen, I.	en	RAYYAN-INCLUSION: {"Martha Smith"=>"Included", "Liz"=>"Included"} | RAYYAN-LABELS: protocol,No abstract	10.1016/j.cct.2015.09.017
4	Arterial function and structure after a 1-year lifestyle intervention in children with nonalcoholic fatty liver disease	2013.0	10.0	1.0	Nutrition, Metabolism and Cardiovascular Diseases	9394753	23.0	10.0	1010-1016	Pacifico, L. and Arca, M. and Anania, C. and Cantisani, V. and Di Martino, M. and Chiesa, C.	en	RAYYAN-INCLUSION: {"Martha Smith"=>"Included", "Liz"=>"Included"} | RAYYAN-LABELS: No abstract	10.1016/j.numecd.2012.08.003
5	Effect of lifestyle intervention on non-alcoholic fatty liver disease in Chinese obese children	2008.0			World Journal of Gastroenterology	1007-9327	14.0	10.0	1598	Wang, Chun-Lin and Liang, Li and Fu, Jun-Fen and Zou, Chao-Chun and Hong, Fang and Xue, Jin-Zheng and Lu, Jin-Rui and Wu, Xiang-Min	en	RAYYAN-INCLUSION: {"Martha Smith"=>"Included", "Liz"=>"Included"} | RAYYAN-LABELS: No abstract	10.3748/wjg.14.1598
6	NASPGHAN Clinical Practice Guideline for the Diagnosis and Treatment of Nonalcoholic Fatty Liver Disease in Children: Recommendations from the Expert Committee on NAFLD (ECON) and the North American Society of Pediatric Gastroenterology, Hepatology and Nutrition (NASPGHAN)	2017.0	2.0	1.0	Journal of Pediatric Gastroenterology & Nutrition	0277-2116, 1536-4801	64.0	2.0	319-334	Vos, Miriam B. and Abrams, Stephanie H. and Barlow, Sarah E. and Caprio, Sonia and Daniels, Stephen R. and Kohli, Rohit and Mouzaki, Marialena and Sathya, Pushpa and Schwimmer, Jeffrey B. and Sundaram, Shikha S. and Xanthakos, Stavra A.	en	RAYYAN-INCLUSION: {"Martha Smith"=>"Excluded", "Liz"=>"Excluded"} | RAYYAN-LABELS: Good source,No abstract | RAYYAN-EXCLUSION-REASONS: background article	10.1097/MPG.0000000000001482
7	The Effects of Physical Exercise on Fatty Liver Disease	2018.0	5.0	18.0	Gene Expression	1052-2166	18.0	2.0	89-101	Van Der Windt, Dirk J. and Sud, Vikas and Zhang, Hongji and Tsung, Allan and Huang, Hai	en	RAYYAN-INCLUSION: {"Martha Smith"=>"Excluded", "Liz"=>"Excluded"} | RAYYAN-LABELS: Good source | RAYYAN-EXCLUSION-REASONS: wrong population,background article	10.3727/105221617X15124844266408
8	A 12-Week Aerobic Exercise Program Reduces Hepatic Fat Accumulation and Insulin Resistance in Obese, Hispanic Adolescents	2010.0	2.0	1.0	Obesity	19307381	18.0	2.0	384-390	Van Der Heijden, Gert-Jan and Wang, Zhiyue J. and Chu, Zili D. and Sauer, Pieter J.J. and Haymond, Morey W. and Rodriguez, Luisa M. and Sunehag, Agneta L.	en	RAYYAN-INCLUSION: {"Martha Smith"=>"Included", "Liz"=>"Included"} | RAYYAN-LABELS: No abstract	10.1038/oby.2009.274
9	AGA Clinical Practice Update on Lifestyle Modification Using Diet and Exercise to Achieve Weight Loss in the Management of Nonalcoholic Fatty Liver Disease: Expert Review	2021.0	2.0	1.0	Gastroenterology	165085	160.0	3.0	912-918	Younossi, Zobair M. and Corey, Kathleen E. and Lim, Joseph K.	en	RAYYAN-INCLUSION: {"Martha Smith"=>"Excluded", "Liz"=>"Excluded"} | RAYYAN-LABELS: Check sources | RAYYAN-EXCLUSION-REASONS: wrong population | USER-NOTES: {"Liz"=>["adult recommendations"]}	10.1053/j.gastro.2020.11.051
10	Effects of Moderate and Vigorous Exercise on Nonalcoholic Fatty Liver Disease: A Randomized Clinical Trial	2016.0	8.0	1.0	JAMA internal medicine	2168-6114	176.0	8.0	1074-1082	Zhang, Hui-Jie and He, Jiang and Pan, Ling-Ling and Ma, Zhi-Min and Han, Cheng-Kun and Chen, Chung-Shiuan and Chen, Zheng and Han, Hai-Wei and Chen, Shi and Sun, Qian and Zhang, Jun-Feng and Li, Zhi-Bin and Yang, Shu-Yu and Li, Xue-Jun and Li, Xiao-Ying	eng	RAYYAN-INCLUSION: {"Martha Smith"=>"Excluded", "Liz"=>"Excluded"} | RAYYAN-EXCLUSION-REASONS: wrong population | USER-NOTES: {"Liz"=>["adult study"]}	10.1001/jamainternmed.2016.3202
11	Promoting physical activity through walking to treat childhood obesity, mainly for mild to moderate obesity	2020.0	8.0		Pediatrics International: Official Journal of the Japan Pediatric Society	1442-200X	62.0	8.0	976-984	Yoshinaga, Masao and Miyazaki, Ayumi and Aoki, Machiko and Ogata, Hiromitsu and Ito, Yoshiya and Hamajima, Takashi and Tokuda, Masakuni and Lin, Lisheng and Horigome, Hitoshi and Takahashi, Hideto and Nagashima, Masami	eng	RAYYAN-INCLUSION: {"Martha Smith"=>"Excluded", "Liz"=>"Excluded"} | RAYYAN-EXCLUSION-REASONS: wrong outcome,wrong population | USER-NOTES: {"Liz"=>["outcome = decrease in overweight"]}	10.1111/ped.14253
12	Step Tracking with Goals Increases Children's Weight Loss in Behavioral Intervention	2017.0	8.0	1.0	Childhood Obesity (Print)	2153-2176	13.0	4.0	283-290	Staiano, Amanda E. and Beyl, Robbie A. and Hsia, Daniel S. and Jarrell, Amber R. and Katzmarzyk, Peter T. and Mantzor, Savarra and Newton, Robert L. and Tyson, Patrice	eng	RAYYAN-INCLUSION: {"Martha Smith"=>"Excluded", "Liz"=>"Excluded"} | RAYYAN-EXCLUSION-REASONS: wrong outcome,wrong population | USER-NOTES: {"Liz"=>["outcome = weight loss"]}	10.1089/chi.2017.0047
13	Review of Childhood Obesity: From Epidemiology, Etiology, and Comorbidities to Clinical Assessment and Treatment	2017.0	2.0	1.0	Mayo Clinic Proceedings	1942-5546	92.0	2.0	251-265	Kumar, Seema and Kelly, Aaron S.	eng	RAYYAN-INCLUSION: {"Martha Smith"=>"Excluded", "Liz"=>"Excluded"} | RAYYAN-EXCLUSION-REASONS: wrong study design	10.1016/j.mayocp.2016.09.017
14	Lack of exercise is a major cause of chronic diseases	2012.0	4.0	1.0	Comprehensive Physiology	2040-4603	2.0	2.0	1143-1211	Booth, Frank W. and Roberts, Christian K. and Laye, Matthew J.	eng	RAYYAN-INCLUSION: {"Martha Smith"=>"Excluded", "Liz"=>"Excluded"} | RAYYAN-EXCLUSION-REASONS: wrong publication type | USER-NOTES: {"Liz"=>["review article"]}	10.1002/cphy.c110025
15	Childhood and Adolescent Obesity: A Review	2020.0			Frontiers in Pediatrics	2296-2360	8.0		581461	Kansra, Alvina R. and Lakkunarajah, Sinduja and Jay, M. Susan	eng	RAYYAN-INCLUSION: {"Martha Smith"=>"Excluded", "Liz"=>"Excluded"} | RAYYAN-EXCLUSION-REASONS: wrong population,wrong publication type	10.3389/fped.2020.581461
16	Childhood Obesity: Causes, Consequences, and Management	2015.0	8.0	1.0	Pediatric Clinics of North America	1557-8240	62.0	4.0	821-840	Gurnani, Muskaan and Birken, Catherine and Hamilton, Jill	eng	RAYYAN-INCLUSION: {"Martha Smith"=>"Excluded", "Liz"=>"Excluded"} | RAYYAN-EXCLUSION-REASONS: wrong population,wrong publication type	10.1016/j.pcl.2015.04.001
17	Pediatric Nonalcoholic Fatty Liver Disease	2021.0	12.0	1.0	Pediatric Clinics of North America	1557-8240	68.0	6.0	1309-1320	Mitsinikos, Tania and Mrowczynski-Hernandez, Paula and Kohli, Rohit	eng	RAYYAN-INCLUSION: {"Martha Smith"=>"Excluded", "Liz"=>"Excluded"} | RAYYAN-EXCLUSION-REASONS: wrong publication type	10.1016/j.pcl.2021.07.013
18	Non-Alcoholic Fatty Liver Disease in Children	2021.0	7.0	16.0	Medicina (Kaunas, Lithuania)	1648-9144	57.0	7.0	719	Brecelj, Jernej and Orel, Rok	eng	RAYYAN-INCLUSION: {"Martha Smith"=>"Excluded", "Liz"=>"Excluded"} | USER-NOTES: {"Liz"=>["look through the treatment articles included"]}	10.3390/medicina57070719
19	Efficacy of a 2-Month Very Low-Calorie Ketogenic Diet (VLCKD) Compared to a Standard Low-Calorie Diet in Reducing Visceral and Liver Fat Accumulation in Patients With Obesity	2020.0			Frontiers in Endocrinology	1664-2392	11.0		607	Cunha, Guilherme Moura and Guzman, German and Correa De Mello, Livia Lugarinho and Trein, Barbara and Spina, Luciana and Bussade, Isabela and Marques Prata, Juliana and Sajoux, Ignacio and Countinho, Walmir	eng	RAYYAN-INCLUSION: {"Martha Smith"=>"Excluded", "Liz"=>"Excluded"} | RAYYAN-EXCLUSION-REASONS: wrong outcome | USER-NOTES: {"Liz"=>["evaluating the effect of low caloric diets"]}	10.3389/fendo.2020.00607
20	Phentermine/Topiramate: Pediatric First Approval	2022.0	11.0	1.0	Paediatric Drugs	1179-2019	24.0	6.0	715-720	Dhillon, Sohita	eng	RAYYAN-INCLUSION: {"Martha Smith"=>"Excluded", "Liz"=>"Excluded"} | RAYYAN-EXCLUSION-REASONS: wrong publication type	10.1007/s40272-022-00532-z
21	Efficacy of dietary intervention and physical activity in children and adolescents with nonalcoholic fatty liver disease associated with obesity: A scoping review	2019.0			Revista De Gastroenterologia De Mexico (English)	2255-534X	84.0	2.0	185-194	Caro-Sabido, E. A. and Larrosa-Haro, A.	eng, spa	RAYYAN-INCLUSION: {"Martha Smith"=>"Excluded", "Liz"=>"Excluded"} | RAYYAN-EXCLUSION-REASONS: wrong publication type | USER-NOTES: {"Liz"=>["can evaluate for possible sources"]}	10.1016/j.rgmx.2019.02.001
22	Association between Non-Alcoholic Fatty Liver Disease and Mediterranean Lifestyle: A Systematic Review	2021.0	12.0	23.0	Nutrients	2072-6643	14.0	1.0	49	Mascaró, Catalina M. and Bouzas, Cristina and Tur, Josep A.	eng	RAYYAN-INCLUSION: {"Martha Smith"=>"Excluded", "Liz"=>"Excluded"} | RAYYAN-EXCLUSION-REASONS: wrong outcome,wrong study design	10.3390/nu14010049
23	Exercise training modulates the gut microbiota profile and impairs inflammatory signaling pathways in obese children	2020.0	7.0		Experimental & Molecular Medicine	2092-6413	52.0	7.0	1048-1061	Quiroga, Rocío and Nistal, Esther and Estébanez, Brisamar and Porras, David and Juárez-Fernández, María and Martínez-Flórez, Susana and García-Mediavilla, María Victoria and de Paz, José A. and González-Gallego, Javier and Sánchez-Campos, Sonia and Cuevas, María J.	eng	RAYYAN-INCLUSION: {"Martha Smith"=>"Excluded", "Liz"=>"Excluded"} | RAYYAN-EXCLUSION-REASONS: wrong outcome,wrong population	10.1038/s12276-020-0459-0
24	Beneficial effects of exercise on gut microbiota functionality and barrier integrity, and gut-liver crosstalk in an in vivo model of early obesity and non-alcoholic fatty liver disease	2019.0	4.0	30.0	Disease Models & Mechanisms	1754-8411	12.0	5.0	dmm039206	Carbajo-Pescador, Sara and Porras, David and García-Mediavilla, María Victoria and Martínez-Flórez, Susana and Juarez-Fernández, María and Cuevas, María José and Mauriz, José Luis and González-Gallego, Javier and Nistal, Esther and Sánchez-Campos, Sonia	eng	RAYYAN-INCLUSION: {"Martha Smith"=>"Excluded", "Liz"=>"Excluded"} | USER-NOTES: {"Liz"=>["animal models"]}	10.1242/dmm.039206
25	Effects of Exercise Modality on Insulin Resistance and Ectopic Fat in Adolescents with Overweight and Obesity: A Randomized Clinical Trial	2019.0	3.0	1.0	The Journal of Pediatrics	1097-6833	206.0		91-98.e1	Lee, SoJung and Libman, Ingrid and Hughan, Kara and Kuk, Jennifer L. and Jeong, Jong H. and Zhang, Di and Arslanian, Silva	eng	RAYYAN-INCLUSION: {"Martha Smith"=>"Included", "Liz"=>"Included"} | RAYYAN-LABELS: No diagnosed NAFLD	10.1016/j.jpeds.2018.10.059
26	Mediterranean Diet and Multi-Ingredient-Based Interventions for the Management of Non-Alcoholic Fatty Liver Disease	2017.0	9.0	22.0	Nutrients	2072-6643	9.0	10.0	1052	Suárez, Manuel and Boqué, Noemí and Del Bas, Josep M. and Mayneris-Perxachs, Jordi and Arola, Lluís and Caimari, Antoni	eng	RAYYAN-INCLUSION: {"Martha Smith"=>"Excluded", "Liz"=>"Excluded"} | RAYYAN-EXCLUSION-REASONS: wrong study design | USER-NOTES: {"Liz"=>["not an exercise intervention study"]}	10.3390/nu9101052
27	Severe Obesity in Children and Adolescents: Metabolic Effects, Assessment, and Treatment	2021.0	12.0	30.0	Journal of Obesity & Metabolic Syndrome	2508-7576	30.0	4.0	326-335	Chung, Yoojin Lindsey and Rhie, Young-Jun	eng	RAYYAN-INCLUSION: {"Martha Smith"=>"Excluded", "Liz"=>"Excluded"} | USER-NOTES: {"Liz"=>["review"]}	10.7570/jomes21063
28	Concurrent and aerobic exercise training promote similar benefits in body composition and metabolic profiles in obese adolescents	2015.0	11.0	26.0	Lipids in Health and Disease	1476-511X	14.0		153	Monteiro, Paula Alves and Chen, Kong Y. and Lira, Fabio Santos and Saraiva, Bruna Thamyres Cicotti and Antunes, Barbara Moura Mello and Campos, Eduardo Zapaterra and Freitas, Ismael Forte	eng	RAYYAN-INCLUSION: {"Martha Smith"=>"Excluded", "Liz"=>"Excluded"} | RAYYAN-LABELS: Liver ultrasound | RAYYAN-EXCLUSION-REASONS: wrong outcome	10.1186/s12944-015-0152-9
29	Curcumin and Piperine Combination for the Treatment of Patients with Non-alcoholic Fatty Liver Disease: A Double-Blind Randomized Placebo-Controlled Trial	2021.0			Advances in Experimental Medicine and Biology	0065-2598	1328.0		11-19	Mirhafez, Seyed Reza and Dehabeh, Maryam and Hariri, Mitra and Farimani, Azam Rezaie and Movahedi, Ali and Naderan, Ronika Danesh and Jamialahmadi, Tannaz and Simental-Mendía, Luis E. and Sahebkar, Amirhossein	eng	RAYYAN-INCLUSION: {"Martha Smith"=>"Excluded", "Liz"=>"Excluded"}	10.1007/978-3-030-73234-9_2
30	Evolutionary Medicine Perspectives: Helicobacter pylori, Lactose Intolerance, and 3 Hypotheses for Functional and Inflammatory Gastrointestinal and Hepatobiliary Disorders	2022.0	5.0	1.0	The American Journal of Gastroenterology	1572-0241	117.0	5.0	721-728	Leontiadis, Grigorios I. and Longstreth, George F.	eng	RAYYAN-INCLUSION: {"Martha Smith"=>"Excluded", "Liz"=>"Excluded"}	10.14309/ajg.0000000000001681
31	Nonobese Fatty Liver Disease	2017.0	4.0	1.0	Clinical Gastroenterology and Hepatology: The Official Clinical Practice Journal of the American Gastroenterological Association	1542-7714	15.0	4.0	474-485	Kim, Donghee and Kim, W. Ray	eng	RAYYAN-INCLUSION: {"Martha Smith"=>"Excluded", "Liz"=>"Excluded"} | RAYYAN-EXCLUSION-REASONS: wrong outcome	10.1016/j.cgh.2016.08.028
32	The pharmacological treatment of nonalcoholic fatty liver disease in children	2020.0	11.0	1.0	Expert Review of Clinical Pharmacology	1751-2441	13.0	11.0	1219-1227	Crudele, Annalisa and Panera, Nadia and Braghini, Maria Rita and Balsano, Clara and Alisi, Anna	eng	RAYYAN-INCLUSION: {"Martha Smith"=>"Excluded", "Liz"=>"Excluded"}	10.1080/17512433.2020.1829468
33	Pediatric non-alcoholic fatty liver disease: preventive and therapeutic value of lifestyle intervention	2009.0	12.0	28.0	World Journal of Gastroenterology	2219-2840	15.0	48.0	6017-6022	Nobili, Valerio and Alisi, Anna and Raponi, Massimiliano	eng	RAYYAN-INCLUSION: {"Martha Smith"=>"Excluded", "Liz"=>"Excluded"} | RAYYAN-LABELS: Check sources	10.3748/wjg.15.6017
34	Gut-Liver Axis Derangement in Non-Alcoholic Fatty Liver Disease	2017.0	8.0	2.0	Children (Basel, Switzerland)	2227-9067	4.0	8.0	66	Poeta, Marco and Pierri, Luca and Vajro, Pietro	eng	RAYYAN-INCLUSION: {"Martha Smith"=>"Excluded", "Liz"=>"Excluded"}	10.3390/children4080066
35	Obese children with fatty liver: Between reality and disease mongering	2017.0	12.0	21.0	World Journal of Gastroenterology	2219-2840	23.0	47.0	8277-8282	Ranucci, Giusy and Spagnuolo, Maria Immacolata and Iorio, Raffaele	eng	RAYYAN-INCLUSION: {"Martha Smith"=>"Excluded", "Liz"=>"Excluded"} | RAYYAN-EXCLUSION-REASONS: wrong publication type	10.3748/wjg.v23.i47.8277
36	Omega-3 for nonalcoholic fatty liver disease in children	2019.0	1.0	1.0	Canadian Family Physician Medecin De Famille Canadien	1715-5258	65.0	1.0	34-38	Clerc, Paul and Mouzaki, Marialena and Goldman, Ran D.	eng	RAYYAN-INCLUSION: {"Martha Smith"=>"Excluded", "Liz"=>"Excluded"}
37	Pediatric non-alcoholic fatty liver disease: Recent solutions, unresolved issues, and future research directions	2016.0	9.0	28.0	World Journal of Gastroenterology	2219-2840	22.0	36.0	8078-8093	Clemente, Maria Grazia and Mandato, Claudia and Poeta, Marco and Vajro, Pietro	eng	RAYYAN-INCLUSION: {"Martha Smith"=>"Excluded", "Liz"=>"Excluded"}	10.3748/wjg.v22.i36.8078
38	Similarities and differences between pediatric and adult nonalcoholic fatty liver disease	2016.0	8.0	1.0	Metabolism: Clinical and Experimental	1532-8600	65.0	8.0	1161-1171	Crespo, Maricruz and Lappe, Sara and Feldstein, Ariel E. and Alkhouri, Naim	eng	RAYYAN-INCLUSION: {"Martha Smith"=>"Excluded", "Liz"=>"Excluded"} | RAYYAN-EXCLUSION-REASONS: wrong outcome	10.1016/j.metabol.2016.01.008
39	Nonmedicinal interventions in nonalcoholic fatty liver disease	2015.0			Canadian Journal of Gastroenterology & Hepatology	2291-2797	29.0	5.0	241-252	Neuman, Manuela G. and Nanau, Radu M. and Cohen, Lawrence B.	eng	RAYYAN-INCLUSION: {"Martha Smith"=>"Excluded", "Liz"=>"Excluded"}	10.1155/2015/273595
40	Exercise Attenuates Ribosomal Protein Six Phosphorylation in Fatty Liver Disease	2020.0	11.0	1.0	Digestive Diseases and Sciences	1573-2568	65.0	11.0	3238-3243	Stine, Jonathan G. and Xu, Dandan and Schmitz, Kathryn and Sciamanna, Christopher and Kimball, Scot R.	eng	RAYYAN-INCLUSION: {"Martha Smith"=>"Excluded", "Liz"=>"Excluded"} | USER-NOTES: {"Martha Smith"=>["Age of the participants?"]}	10.1007/s10620-020-06226-1
41	Obesity-associated nonalcoholic fatty liver disease	2014.0	2.0	1.0	Clinics in Liver Disease	1557-8224	18.0	1.0	19-31	Yilmaz, Yusuf and Younossi, Zobair M.	eng	RAYYAN-INCLUSION: {"Martha Smith"=>"Excluded", "Liz"=>"Excluded"} | RAYYAN-EXCLUSION-REASONS: wrong outcome	10.1016/j.cld.2013.09.018
42	Advances in the Epidemiology, Diagnosis, and Management of Pediatric Fatty Liver Disease	2021.0	3.0	1.0	Clinical Therapeutics	1879-114X	43.0	3.0	438-454	Suri, Anandini and Song, Eric and van Nispen, Johan and Voigt, Marcus and Armstrong, Austin and Murali, Vidul and Jain, Ajay	eng	RAYYAN-INCLUSION: {"Martha Smith"=>"Excluded", "Liz"=>"Excluded"} | RAYYAN-LABELS: Check sources	10.1016/j.clinthera.2021.01.006
43	Probiotics and non-alcoholic fatty liver disease in children and adolescents: a systematic review	2022.0	11.0	22.0	Revista Espanola De Enfermedades Digestivas	1130-0108				Avelar-Rodríguez, David and Peña-Vélez, Rubén and Popov, Jelena and Hill, Lee and Ryan, Paul MacDaragh	eng	RAYYAN-INCLUSION: {"Martha Smith"=>"Excluded", "Liz"=>"Excluded"}	10.17235/reed.2022.8796/2022
44	Nonalcoholic fatty liver disease: what the pathologist can tell the clinician	2012.0			Digestive Diseases (Basel, Switzerland)	1421-9875	30.0		61-68	Brunt, Elizabeth M.	eng	RAYYAN-INCLUSION: {"Martha Smith"=>"Excluded", "Liz"=>"Excluded"} | RAYYAN-EXCLUSION-REASONS: wrong publication type | USER-NOTES: {"Liz"=>["review of pathology"]}	10.1159/000341127
45	Metabolic syndrome in children	2020.0	8.0		Minerva Pediatrica	1827-1715	72.0	4.0	312-325	Tagi, Veronica M. and Samvelyan, Sona and Chiarelli, Francesco	eng	RAYYAN-INCLUSION: {"Martha Smith"=>"Excluded", "Liz"=>"Excluded"}	10.23736/S0026-4946.20.05834-X
46	Non-alcoholic fatty liver disease in children now: lifestyle changes and pharmacologic treatments	2012.0	7.0	1.0	Nutrition (Burbank, Los Angeles County, Calif.)	1873-1244	28.0	7.0	722-726	Alisi, Anna and Nobili, Valerio	eng	RAYYAN-INCLUSION: {"Martha Smith"=>"Excluded", "Liz"=>"Excluded"} | RAYYAN-LABELS: Check review studies	10.1016/j.nut.2011.11.017
47	Pediatric non-alcoholic fatty liver disease: recent advances	2014.0	9.0	1.0	Clinics and Research in Hepatology and Gastroenterology	2210-741X	38.0	4.0	419-422	Della Corte, Claudia and Vajro, Pietro and Socha, Piotr and Nobili, Valerio	eng	RAYYAN-INCLUSION: {"Martha Smith"=>"Excluded", "Liz"=>"Excluded"}	10.1016/j.clinre.2014.02.008
48	Childhood Obesity: An Updated Review	2022.0	8.0	1.0	Current Pediatric Reviews	1875-6336				Leung, Alexander K. C. and Wong, Alex H. C. and Hon, Kam Lun	eng	RAYYAN-INCLUSION: {"Martha Smith"=>"Excluded", "Liz"=>"Excluded"}	10.2174/1573396318666220801093225
49	Pathophysiology of non-alcoholic steatohepatitis and basis for treatment	2011.0			Digestive Diseases (Basel, Switzerland)	1421-9875	29.0	2.0	243-248	Pinzani, Massimo	eng	RAYYAN-INCLUSION: {"Martha Smith"=>"Excluded", "Liz"=>"Excluded"} | RAYYAN-EXCLUSION-REASONS: wrong publication type	10.1159/000323928
50	Clinical spectrum and therapy of non-alcoholic steatohepatitis	2012.0			Digestive Diseases (Basel, Switzerland)	1421-9875	30.0		69-73	Day, Christopher Paul	eng	RAYYAN-INCLUSION: {"Martha Smith"=>"Excluded", "Liz"=>"Excluded"} | RAYYAN-EXCLUSION-REASONS: wrong publication type	10.1159/000341128
51	Fatty liver in childhood	2014.0	1.0	27.0	World Journal of Hepatology	1948-5182	6.0	1.0	33-40	Ozturk, Yesim and Soylu, Ozlem Bekem	eng	RAYYAN-INCLUSION: {"Martha Smith"=>"Excluded", "Liz"=>"Excluded"}	10.4254/wjh.v6.i1.33
52	Omega-3 Fatty Acids and Fatty Liver Disease in Children	2018.0			Advances in Food and Nutrition Research	1043-4526	85.0		59-77	Corte, Claudia Della and Iasevoli, Salvatore and Strologo, Andrea Dello and Sanseviero, Mariateresa and Nobili, Valerio	eng	RAYYAN-INCLUSION: {"Martha Smith"=>"Excluded", "Liz"=>"Excluded"} | RAYYAN-EXCLUSION-REASONS: wrong publication type	10.1016/bs.afnr.2018.03.001
53	Severity of Nonalcoholic Fatty Liver Disease and Risk of Future Ischemic Stroke Events	2021.0	1.0	1.0	Stroke	1524-4628	52.0	1.0	103-110	Xu, Jie and Dai, Liye and Zhang, Yijun and Wang, Anxin and Li, Hao and Wang, Yilong and Meng, Xia and Wu, Shouling and Wang, Yongjun	eng	RAYYAN-INCLUSION: {"Martha Smith"=>"Excluded", "Liz"=>"Excluded"}	10.1161/STROKEAHA.120.030433
54	Non-alcoholic steatohepatitis in children	2007.0	2.0		Clinics in Liver Disease	1089-3261	11.0	1.0	155-172, x	Roberts, Eve A.	eng	RAYYAN-INCLUSION: {"Martha Smith"=>"Excluded", "Liz"=>"Excluded"} | RAYYAN-EXCLUSION-REASONS: wrong publication type	10.1016/j.cld.2007.02.008
55	Non-alcoholic fatty liver disease: the hepatic consequence of obesity and the metabolic syndrome	2010.0	5.0	1.0	The Proceedings of the Nutrition Society	1475-2719	69.0	2.0	211-220	Moore, J. Bernadette	eng	RAYYAN-INCLUSION: {"Martha Smith"=>"Excluded", "Liz"=>"Excluded"} | RAYYAN-EXCLUSION-REASONS: wrong publication type	10.1017/S0029665110000030
56	Nonalcoholic fatty liver disease in children: recent practice guidelines, where do they take us?	2014.0			Current Pediatric Reviews	1875-6336	10.0	2.0	151-161	Aggarwal, Ashish and Puri, Kanika and Thangada, Suraj and Zein, Nizar and Alkhouri, Naim	eng	RAYYAN-INCLUSION: {"Martha Smith"=>"Excluded", "Liz"=>"Excluded"}	10.2174/157339631130900007
57	Nonalcoholic fatty liver in Asia: Firmly entrenched and rapidly gaining ground	2011.0	1.0	1.0	Journal of Gastroenterology and Hepatology	1440-1746	26.0		163-172	Chitturi, Shivakumar and Wong, Vincent Wai-Sun and Farrell, Geoff	eng	RAYYAN-INCLUSION: {"Martha Smith"=>"Excluded", "Liz"=>"Excluded"} | RAYYAN-EXCLUSION-REASONS: wrong outcome	10.1111/j.1440-1746.2010.06548.x
58	Prevalence and risk factors of fatty liver in Portuguese adults	2020.0	6.0		European Journal of Clinical Investigation	1365-2362	50.0	6.0	e13235	Leitão, Jorge and Carvalhana, Sofia and Cochicho, Joana and Silva, Ana Paula and Velasco, Francisco and Medeiros, Isabel and Alves, Ana Catarina and Bourbon, Mafalda and Oliveiros, Bárbara and Rodrigues, Vitor and Sousa, Rita and Sampaio, Filipa and Carvalho, Armando and Cortez-Pinto, Helena	eng	RAYYAN-INCLUSION: {"Martha Smith"=>"Excluded", "Liz"=>"Excluded"} | RAYYAN-EXCLUSION-REASONS: wrong population	10.1111/eci.13235
59	Insulin sensitizers in nonalcoholic fatty liver disease and steatohepatitis: Current status	2009.0	10.0	1.0	Advances in Therapy	1865-8652	26.0	10.0	893-907	Stein, Lance L. and Dong, Mamie H. and Loomba, Rohit	eng	RAYYAN-INCLUSION: {"Martha Smith"=>"Excluded", "Liz"=>"Excluded"} | RAYYAN-EXCLUSION-REASONS: wrong outcome	10.1007/s12325-009-0072-z
60	Combined dyslipidemia in childhood	2015.0			Journal of Clinical Lipidology	1933-2874	9.0	5.0	S41-56	Kavey, Rae-Ellen W.	eng	RAYYAN-INCLUSION: {"Martha Smith"=>"Excluded", "Liz"=>"Excluded"} | RAYYAN-EXCLUSION-REASONS: wrong outcome	10.1016/j.jacl.2015.06.008
61	[Physical activity intervention for non-alcoholic fatty liver disease in children]	2020.0	9.0	20.0	Zhonghua Gan Zang Bing Za Zhi = Zhonghua Ganzangbing Zazhi = Chinese Journal of Hepatology	1007-3418	28.0	9.0	794-798	Ju, J. and Liu, P. and Lu, L. G.	chi	RAYYAN-INCLUSION: {"Martha Smith"=>"Excluded", "Liz"=>"Excluded"} | RAYYAN-LABELS: Check sources,Check review studies	10.3760/cma.j.cn501113-20190709-00239
62	Current therapies for nonalcoholic fatty liver disease	2011.0	12.0	1.0	Drugs of Today (Barcelona, Spain: 1998)	1699-3993	47.0	12.0	915-922	Gossard, A. A. and Lindor, K. D.	eng	RAYYAN-INCLUSION: {"Martha Smith"=>"Excluded", "Liz"=>"Excluded"} | USER-NOTES: {"Liz"=>["focus on pharmacology"]}	10.1358/dot.2011.47.12.1688530
63	Natural Compounds for Counteracting Nonalcoholic Fatty Liver Disease (NAFLD): Advantages and Limitations of the Suggested Candidates	2022.0	3.0	2.0	International Journal of Molecular Sciences	1422-0067	23.0	5.0	2764	Salvoza, Noel and Giraudi, Pablo J. and Tiribelli, Claudio and Rosso, Natalia	eng	RAYYAN-INCLUSION: {"Martha Smith"=>"Excluded", "Liz"=>"Excluded"} | RAYYAN-EXCLUSION-REASONS: wrong publication type	10.3390/ijms23052764
64	Childhood and Adulthood Passive Smoking and Nonalcoholic Fatty Liver in Midlife: A 31-year Cohort Study	2021.0	6.0	1.0	The American Journal of Gastroenterology	1572-0241	116.0	6.0	1256-1263	Wu, Feitong and Pahkala, Katja and Juonala, Markus and Jaakkola, Johanna and Rovio, Suvi P. and Lehtimäki, Terho and Sabin, Matthew A. and Jula, Antti and Hutri-Kähönen, Nina and Laitinen, Tomi and Viikari, Jorma S. A. and Magnussen, Costan G. and Raitakari, Olli T.	eng	RAYYAN-INCLUSION: {"Martha Smith"=>"Excluded", "Liz"=>"Excluded"} | RAYYAN-EXCLUSION-REASONS: wrong outcome	10.14309/ajg.0000000000001141
65	Omega-3 fatty acids: Mechanisms of benefit and therapeutic effects in pediatric and adult NAFLD	2016.0			Critical Reviews in Clinical Laboratory Sciences	1549-781X	53.0	2.0	106-120	Nobili, Valerio and Alisi, Anna and Musso, Giovanni and Scorletti, Eleonora and Calder, Philip C. and Byrne, Christopher D.	eng	RAYYAN-INCLUSION: {"Martha Smith"=>"Excluded", "Liz"=>"Excluded"} | RAYYAN-EXCLUSION-REASONS: wrong publication type | USER-NOTES: {"Liz"=>["not an intervention study"]}	10.3109/10408363.2015.1092106
66	Obesity in South Asia: Phenotype, Morbidities, and Mitigation	2019.0	3.0	1.0	Current Obesity Reports	2162-4968	8.0	1.0	43-52	Misra, Anoop and Jayawardena, Ranil and Anoop, Shajith	eng	RAYYAN-INCLUSION: {"Martha Smith"=>"Excluded", "Liz"=>"Excluded"}	10.1007/s13679-019-0328-0
67	Physical Activity, Fatty Liver, and Glucose Metabolism Over the Life Course: The Lifelines Cohort	2019.0	6.0	1.0	The American Journal of Gastroenterology	1572-0241	114.0	6.0	907-915	Byambasukh, Oyuntugs and Zelle, Dorien and Corpeleijn, Eva	eng	RAYYAN-INCLUSION: {"Martha Smith"=>"Excluded", "Liz"=>"Excluded"} | RAYYAN-EXCLUSION-REASONS: wrong population	10.14309/ajg.0000000000000168
68	Relation of serum irisin levels to obesity and non-alcoholic fatty liver disease	2022.0			The Turkish Journal of Pediatrics	2791-6421	64.0	2.0	246-254	Ulualan, Gökçen and Kiraz, Zeynep Küskü and Kırel, Birgül	eng	RAYYAN-INCLUSION: {"Martha Smith"=>"Excluded", "Liz"=>"Excluded"}	10.24953/turkjped.2020.3003
69	Triglyceride level and soft drink consumption predict nonalcoholic fatty liver disease in nonobese male adolescents	2023.0	6.0		Hepatology Research: The Official Journal of the Japan Society of Hepatology	1386-6346	53.0	6.0	497-510	Kado, Akira and Inoue, Yukiko and Moriya, Kyoji and Tsutsumi, Takeya and Ikeuchi, Kazuhiko and Okushin, Kazuya and Yotsuyanagi, Hiroshi and Koike, Kazuhiko and Fujishiro, Mitsuhiro	eng	RAYYAN-INCLUSION: {"Martha Smith"=>"Excluded", "Liz"=>"Excluded"}	10.1111/hepr.13889
70	[Obesity-fatty liver: the role of the pediatrician]	2021.0	12.0	1.0	Archivos Argentinos De Pediatria	1668-3501	119.0	6.0	427-430	Ciocca, Mirta and Álvarez, Fernando	spa	RAYYAN-INCLUSION: {"Martha Smith"=>"Excluded", "Liz"=>"Excluded"}	10.5546/aap.2021.427
71	Review article: the management of paediatric nonalcoholic fatty liver disease	2014.0	11.0	1.0	Alimentary Pharmacology & Therapeutics	1365-2036	40.0	10.0	1155-1170	Mitchel, E. B. and Lavine, J. E.	eng	RAYYAN-INCLUSION: {"Martha Smith"=>"Excluded", "Liz"=>"Excluded"} | RAYYAN-LABELS: Check sources	10.1111/apt.12972
72	Intensive Lifestyle Management Improves Steatosis and Fibrosis in Pediatric Nonalcoholic Fatty Liver Disease	2022.0	10.0	1.0	Clinical Gastroenterology and Hepatology: The Official Clinical Practice Journal of the American Gastroenterological Association	1542-7714	20.0	10.0	2317-2326.e4	Lefere, Sander and Dupont, Ellen and De Guchtenaere, Ann and Van Biervliet, Stephanie and Vande Velde, Saskia and Verhelst, Xavier and Devisscher, Lindsey and Van Vlierberghe, Hans and Geerts, Anja and De Bruyne, Ruth	eng	RAYYAN-INCLUSION: {"Martha Smith"=>"Excluded", "Liz"=>"Excluded"} | RAYYAN-LABELS: Too many variables | USER-NOTES: {"Liz"=>["too many variables"]}	10.1016/j.cgh.2021.11.039
73	Update on non-alcoholic fatty liver disease in children	2007.0	8.0		Clinical Nutrition (Edinburgh, Scotland)	0261-5614	26.0	4.0	409-415	Papandreou, Dimitrios and Rousso, Israel and Mavromichalis, Ioannis	eng	RAYYAN-INCLUSION: {"Martha Smith"=>"Excluded", "Liz"=>"Excluded"} | RAYYAN-EXCLUSION-REASONS: wrong publication type	10.1016/j.clnu.2007.02.002
74	The molecular basis for current targets of NASH therapies	2020.0	2.0		Expert Opinion on Investigational Drugs	1744-7658	29.0	2.0	151-161	Qureshi, Kamran and Neuschwander-Tetri, Brent A.	eng	RAYYAN-INCLUSION: {"Martha Smith"=>"Excluded", "Liz"=>"Excluded"} | RAYYAN-EXCLUSION-REASONS: wrong publication type	10.1080/13543784.2020.1703949
75	[Pediatric non-alcoholic fatty liver disease: recent advances and challenges]	2010.0	12.0	1.0	Minerva Pediatrica	0026-4946	62.0	6.0	569-584	Poggiogalle, E. and Olivero, G. and Anania, C. and Ferraro, F. and Pacifico, L.	ita	RAYYAN-INCLUSION: {"Martha Smith"=>"Excluded", "Liz"=>"Excluded"} | RAYYAN-LABELS: Check review studies
76	Obesity, nutrition, and liver disease in children	2014.0	2.0	1.0	Clinics in Liver Disease	1557-8224	18.0	1.0	219-231	Feldstein, Ariel E. and Patton-Ku, Dana and Boutelle, Kerri N.	eng	RAYYAN-INCLUSION: {"Martha Smith"=>"Excluded", "Liz"=>"Excluded"}	10.1016/j.cld.2013.09.003
77	Role of the Gut Microbiota in Regulating Non-alcoholic Fatty Liver Disease in Children and Adolescents	2021.0			Frontiers in Nutrition	2296-861X	8.0		700058	Tokuhara, Daisuke	eng	RAYYAN-INCLUSION: {"Martha Smith"=>"Excluded", "Liz"=>"Excluded"}	10.3389/fnut.2021.700058
78	Bariatric surgery as a treatment for metabolic syndrome	2017.0	12.0	1.0	The Journal of the Royal College of Physicians of Edinburgh	2042-8189	47.0	4.0	364-368	Cordero, P. and Li, J. and Oben, J. A.	eng	RAYYAN-INCLUSION: {"Martha Smith"=>"Excluded", "Liz"=>"Excluded"}	10.4997/JRCPE.2017.414
79	Clinical Practice Approach to Nonalcoholic Fatty Liver Disease by Pediatric Gastroenterologists in the United States	2019.0	2.0	1.0	Journal of Pediatric Gastroenterology and Nutrition	1536-4801	68.0	2.0	182-189	Shapiro, Warren L. and Yu, Elizabeth L. and Arin, Jennifer C. and Murray, Karen F. and Ali, Sabina and Desai, Nirav K. and Xanthakos, Stavra A. and Lin, Henry C. and Alkhouri, Naim and Abdou, Reham and Abrams, Stephanie H. and Butler, Megan W. and Faasse, Sarah A. and Gillis, Lynette A. and Hadley, Timothy A. and Jain, Ajay K. and Kavan, Marianne and Kordy, Kattayoun and Lee, Peter and Panganiban…	eng	RAYYAN-INCLUSION: {"Martha Smith"=>"Excluded", "Liz"=>"Excluded"} | RAYYAN-LABELS: Good source	10.1097/MPG.0000000000002194
80	[Non-alcoholic fatty liver disease in obese children and adolescents]	2013.0	4.0	1.0	Bundesgesundheitsblatt, Gesundheitsforschung, Gesundheitsschutz	1437-1588	56.0	4.0	517-527	Denzer, C.	ger	RAYYAN-INCLUSION: {"Martha Smith"=>"Excluded", "Liz"=>"Excluded"}	10.1007/s00103-012-1639-4
81	Expert opinion on current therapies for nonalcoholic fatty liver disease	2011.0	8.0	1.0	Expert Opinion on Pharmacotherapy	1744-7666	12.0	12.0	1901-1911	Della Corte, Claudia and Alisi, Anna and Iorio, Raffaele and Alterio, Arianna and Nobili, Valerio	eng	RAYYAN-INCLUSION: {"Martha Smith"=>"Excluded", "Liz"=>"Excluded"} | RAYYAN-EXCLUSION-REASONS: wrong outcome	10.1517/14656566.2011.587123
82	Non-alcoholic steatohepatitis: what is it, and why is it important in the Asia-Pacific region?	2003.0	2.0		Journal of Gastroenterology and Hepatology	0815-9319	18.0	2.0	124-138	Farrell, Geoffrey C.	eng	RAYYAN-INCLUSION: {"Martha Smith"=>"Excluded", "Liz"=>"Excluded"} | RAYYAN-EXCLUSION-REASONS: wrong publication type	10.1046/j.1440-1746.2003.02989.x
83	Predictors of Non-Alcoholic Liver Disease in Ethnically Diverse Overweight Children and Adolescents	2018.0			Current Pediatric Reviews	1875-6336	14.0	2.0	130-135	Botero, Pamela and Hoy, Elizabeth M. and Jimenez, Maria C. and Koru-Sengul, Tulay and Messiah, Sarah E.	eng	RAYYAN-INCLUSION: {"Martha Smith"=>"Excluded", "Liz"=>"Excluded"}	10.2174/1573396314666180124101521
84	Nutrition and nonalcoholic fatty liver disease in children	2008.0	6.0		Current Gastroenterology Reports	1534-312X	10.0	3.0	308-315	Vos, Miriam B. and McClain, Craig J.	eng	RAYYAN-INCLUSION: {"Martha Smith"=>"Excluded", "Liz"=>"Excluded"}	10.1007/s11894-008-0061-4
85	A review of the pathogenic and therapeutic role of nutrition in pediatric nonalcoholic fatty liver disease	2018.0	10.0	1.0	Nutrition Research (New York, N.Y.)	1879-0739	58.0		1-16	Panera, Nadia and Barbaro, Barbara and Della Corte, Claudia and Mosca, Antonella and Nobili, Valerio and Alisi, Anna	eng	RAYYAN-INCLUSION: {"Martha Smith"=>"Excluded", "Liz"=>"Excluded"}	10.1016/j.nutres.2018.05.002
86	Systematic Review: Nutrition and Physical Activity in the Management of Paediatric Nonalcoholic Fatty Liver Disease	2017.0	8.0	1.0	Journal of Pediatric Gastroenterology and Nutrition	1536-4801	65.0	2.0	141-149	Gibson, Philippa S. and Lang, Sarah and Dhawan, Anil and Fitzpatrick, Emer and Blumfield, Michelle L. and Truby, Helen and Hart, Kathryn H. and Moore, J. Bernadette	eng	RAYYAN-INCLUSION: {"Martha Smith"=>"Excluded", "Liz"=>"Excluded"} | RAYYAN-LABELS: Check review studies	10.1097/MPG.0000000000001624
87	Pediatric nonalcoholic fatty liver disease: a critical appraisal of current data and implications for future research	2006.0	10.0	1.0	Journal of Pediatric Gastroenterology and Nutrition	1536-4801	43.0	4.0	413-427	Patton, Heather M. and Sirlin, Claude and Behling, Cynthia and Middleton, Michael and Schwimmer, Jeffrey B. and Lavine, Joel E.	eng	RAYYAN-INCLUSION: {"Martha Smith"=>"Excluded", "Liz"=>"Excluded"}	10.1097/01.mpg.0000239995.58388.56
88	[NON-ALCOHOLIC FATTY LIVER DISEASE]	2015.0	11.0	1.0	Acta Medica Croatica: Casopis Hravatske Akademije Medicinskih Znanosti	1330-0164	69.0	4.0	305-310	Bukmir, L. and Smokrović, H. and Diminić-Lisica, I. and Ljubotina, A. and Popović, B.	hrv	RAYYAN-INCLUSION: {"Martha Smith"=>"Excluded", "Liz"=>"Excluded"} | RAYYAN-EXCLUSION-REASONS: wrong publication type
89	Treatment of nonalcoholic fatty liver disease	2006.0	4.0	14.0	World Journal of Gastroenterology	1007-9327	12.0	14.0	2161-2167	Siebler, Juergen and Galle, Peter R.	eng	RAYYAN-INCLUSION: {"Martha Smith"=>"Excluded", "Liz"=>"Excluded"}	10.3748/wjg.v12.i14.2161
90	The Effects of Exercise on Abdominal Fat and Liver Enzymes in Pediatric Obesity: A Systematic Review and Meta-Analysis	2017.0	8.0	1.0	Childhood Obesity (Print)	2153-2176	13.0	4.0	272-282	González-Ruiz, Katherine and Ramírez-Vélez, Robinson and Correa-Bautista, Jorge Enrique and Peterson, Mark D. and García-Hermoso, Antonio	eng	RAYYAN-INCLUSION: {"Martha Smith"=>"Excluded", "Liz"=>"Excluded"} | RAYYAN-LABELS: Check review studies	10.1089/chi.2017.0027
91	[Pediatric nonalcoholic fatty liver disease/nonalcoholic steatohepatitis]	2012.0	10.0	1.0	Nihon Rinsho. Japanese Journal of Clinical Medicine	0047-1852	70.0	10.0	1827-1834	Takahashi, Yoshihisa and Fukusato, Toshio and Inui, Ayano and Fujisawa, Tomoo	jpn	RAYYAN-INCLUSION: {"Martha Smith"=>"Excluded", "Liz"=>"Excluded"}
92	Dietary treatment of nonalcoholic steatohepatitis	2013.0	3.0	1.0	Current Opinion in Gastroenterology	1531-7056	29.0	2.0	170-176	Perito, Emily R. and Rodriguez, Luis A. and Lustig, Robert H.	eng	RAYYAN-INCLUSION: {"Martha Smith"=>"Excluded", "Liz"=>"Excluded"} | RAYYAN-EXCLUSION-REASONS: wrong study design	10.1097/MOG.0b013e32835ca11d
93	Changes in Liver Enzymes and Metabolic Profile in Adolescents with Fatty Liver following Exercise Interventions	2021.0	1.0	1.0	Pediatric Gastroenterology, Hepatology & Nutrition	2234-8646	24.0	1.0	54-64	Iraji, Hamdollah and Minasian, Vazgen and Kelishadi, Roya	eng	RAYYAN-INCLUSION: {"Martha Smith"=>"Included", "Liz"=>"Included"} | USER-NOTES: {"Liz"=>["ALT obtained at baseline and post exercise"]}	10.5223/pghn.2021.24.1.54
94	Pharmacologic Management of Nonalcoholic Steatohepatitis	2018.0	10.0	1.0	Gastroenterology & Hepatology	1554-7914	14.0	10.0	582-589	Neuschwander-Tetri, Brent A.	eng	RAYYAN-INCLUSION: {"Martha Smith"=>"Excluded", "Liz"=>"Excluded"} | RAYYAN-EXCLUSION-REASONS: wrong study design
95	Pediatric nonalcoholic fatty liver disease: overview with emphasis on histology	2010.0	11.0	14.0	World Journal of Gastroenterology	2219-2840	16.0	42.0	5280-5285	Takahashi, Yoshihisa and Fukusato, Toshio	eng	RAYYAN-INCLUSION: {"Martha Smith"=>"Excluded", "Liz"=>"Excluded"}	10.3748/wjg.v16.i42.5280
96	The role of nutrients in the development, progression, and treatment of nonalcoholic fatty liver disease	2012.0	7.0	1.0	Journal of Clinical Gastroenterology	1539-2031	46.0	6.0	457-467	Mouzaki, Marialena and Allard, Johane P.	eng	RAYYAN-INCLUSION: {"Martha Smith"=>"Excluded", "Liz"=>"Excluded"} | RAYYAN-EXCLUSION-REASONS: wrong publication type	10.1097/MCG.0b013e31824cf51e
97	Role of physical activity in the treatment of nonalcoholic fatty liver disease in children and adolescents	2013.0	8.0	1.0	Applied Physiology, Nutrition, and Metabolism = Physiologie Appliquee, Nutrition Et Metabolisme	1715-5320	38.0	8.0	805-812	Deldin, Anthony R. and Lee, Sojung	eng	RAYYAN-INCLUSION: {"Martha Smith"=>"Excluded", "Liz"=>"Excluded"} | RAYYAN-LABELS: Check review studies	10.1139/apnm-2012-0503
98	A Review of the Increasing Prevalence of Metabolic-Associated Fatty Liver Disease (MAFLD) in Children and Adolescents Worldwide and in Mexico and the Implications for Public Health	2021.0	8.0	30.0	Medical Science Monitor: International Medical Journal of Experimental and Clinical Research	1643-3750	27.0		e934134	Ramírez-Mejía, Mariana M. and Díaz-Orozco, Luis E. and Barranco-Fragoso, Beatriz and Méndez-Sánchez, Nahum	eng	RAYYAN-INCLUSION: {"Martha Smith"=>"Excluded", "Liz"=>"Excluded"}	10.12659/MSM.934134
99	Fit mothers for a healthy future: Breaking the intergenerational cycle of non-alcoholic fatty liver disease with maternal exercise	2022.0	3.0		European Journal of Clinical Investigation	1365-2362	52.0	3.0	e13596	Stevanović-Silva, Jelena and Beleza, Jorge and Coxito, Pedro and Costa, Rui Carlos and Ascensão, António and Magalhães, José	eng	RAYYAN-INCLUSION: {"Martha Smith"=>"Excluded", "Liz"=>"Excluded"}	10.1111/eci.13596
100	EVALUATION OF REST ENERGY EXPENDITURE IN PATIENTS WITH NON ALCOHOLIC FATTY LIVER DISEASE	2021.0			Arquivos De Gastroenterologia	1678-4219	58.0	2.0	157-163	Oliveira, Andressa and Fernandes, Sabrina Alves and Carteri, Randhall Bruce and Tovo, Cristiane Valle	eng	RAYYAN-INCLUSION: {"Martha Smith"=>"Excluded", "Liz"=>"Excluded"}	10.1590/S0004-2803.202100000-27
101	Survey of Nonalcoholic Fatty Liver Disease Knowledge, Nutrition, and Physical Activity Patterns Among the General Public in Beijing, China	2019.0	12.0	1.0	Digestive Diseases and Sciences	1573-2568	64.0	12.0	3480-3488	Chen, Stephanie and Chao, Samantha and Konerman, Monica and Zhang, Wei and Rao, Huiying and Wu, Elizabeth and Lin, Andy and Wei, Lai and Lok, Anna S.	eng	RAYYAN-INCLUSION: {"Martha Smith"=>"Excluded", "Liz"=>"Excluded"}	10.1007/s10620-019-05709-0
102	An update on the assessment and management of metabolic syndrome, a growing medical emergency in paediatric populations	2017.0	5.0	1.0	Pharmacological Research	1096-1186	119.0		99-117	Mameli, Chiara and Zuccotti, Gian Vincenzo and Carnovale, Carla and Galli, Erica and Nannini, Pilar and Cervia, Davide and Perrotta, Cristiana	eng	RAYYAN-INCLUSION: {"Martha Smith"=>"Excluded", "Liz"=>"Excluded"}	10.1016/j.phrs.2017.01.017
103	Nonalcoholic fatty liver disease decrease in obese adolescents after multidisciplinary therapy	2006.0	12.0	1.0	European Journal of Gastroenterology & Hepatology	0954-691X	18.0	12.0	1241-1245	Tock, Lian and Prado, Wagner L. and Caranti, Danielle A. and Cristofalo, Dejaldo M. J. and Lederman, Henrique and Fisberg, Mauro and Siqueira, Kãli O. and Stella, Sérgio G. and Antunes, Hanna K. and Cintra, Isa P. and Tufik, Sérgio and de Mello, Marco Túlio and Dâmaso, Ana R.	eng	RAYYAN-INCLUSION: {"Martha Smith"=>"Excluded", "Liz"=>"Excluded"} | RAYYAN-LABELS: Liver ultrasound	10.1097/01.meg.0000243872.86949.95
104	Prevalence of suspected nonalcoholic fatty liver disease in Hispanic/Latino individuals differs by heritage	2015.0	3.0	1.0	Clinical Gastroenterology and Hepatology: The Official Clinical Practice Journal of the American Gastroenterological Association	1542-7714	13.0	3.0	569-576	Kallwitz, Eric R. and Daviglus, Martha L. and Allison, Matthew A. and Emory, Kristen T. and Zhao, Lihui and Kuniholm, Mark H. and Chen, Jinsong and Gouskova, Natalia and Pirzada, Amber and Talavera, Gregory A. and Youngblood, Marston E. and Cotler, Scott J.	eng	RAYYAN-INCLUSION: {"Martha Smith"=>"Excluded", "Liz"=>"Excluded"}	10.1016/j.cgh.2014.08.037
105	Decreased Physical Working Capacity in Adolescents With Nonalcoholic Fatty Liver Disease Associates With Reduced Iron Availability	2020.0	6.0		Clinical Gastroenterology and Hepatology: The Official Clinical Practice Journal of the American Gastroenterological Association	1542-7714	18.0	7.0	1584-1591	Mitchell, Tim and McKinnon, Elizabeth and Ayonrinde, Oyekoya and Adams, Leon A. and Trinder, Debbie and Chua, Anita C. G. and Newton, Robert U. and Straker, Leon and Olynyk, John K.	eng	RAYYAN-INCLUSION: {"Martha Smith"=>"Excluded", "Liz"=>"Excluded"}	10.1016/j.cgh.2019.10.017
106	3. Management and prevention of obesity and its complications in children and adolescents	2005.0	2.0	7.0	The Medical Journal of Australia	0025-729X	182.0	3.0	130-135	Batch, Jennifer A. and Baur, Louise A.	eng	RAYYAN-INCLUSION: {"Martha Smith"=>"Excluded", "Liz"=>"Excluded"}	10.5694/j.1326-5377.2005.tb06618.x
107	Pediatric post-transplant metabolic syndrome: new clouds on the horizon	2013.0	5.0	1.0	Pediatric Transplantation	1399-3046	17.0	3.0	216-223	Nobili, Valerio and de Ville de Goyet, Jean	eng	RAYYAN-INCLUSION: {"Martha Smith"=>"Excluded", "Liz"=>"Excluded"}	10.1111/petr.12065
108	Screening for undiagnosed non-alcoholic fatty liver disease (NAFLD) and non-alcoholic steatohepatitis (NASH): A population-based risk factor assessment using vibration controlled transient elastography (VCTE)	2021.0			PloS One	1932-6203	16.0	11.0	e0260320	Eskridge, Wayne and Vierling, John M. and Gosbee, Wayne and Wan, Gabriella A. and Hyunh, May-Linh and Chang, Henry E.	eng	RAYYAN-INCLUSION: {"Martha Smith"=>"Excluded", "Liz"=>"Excluded"}	10.1371/journal.pone.0260320
109	Factors early in life associated with hepatic steatosis	2022.0	6.0	27.0	World Journal of Hepatology	1948-5182	14.0	6.0	1235-1247	Quek, Sabrina Xin Zi and Tan, Eunice Xiang-Xuan and Ren, Yi Ping and Muthiah, Mark and Loo, Evelyn Xiu Ling and Tham, Elizabeth Huiwen and Siah, Kewin Tien Ho	eng	RAYYAN-INCLUSION: {"Martha Smith"=>"Excluded", "Liz"=>"Excluded"}	10.4254/wjh.v14.i6.1235
110	Fatty liver disease and lifestyle in youngsters: diet, food intake frequency, exercise, sleep shortage and fashion	2016.0	3.0	1.0	Liver International: Official Journal of the International Association for the Study of the Liver	1478-3231	36.0	3.0	427-433	Trovato, Francesca M. and Martines, Giuseppe Fabio and Brischetto, Daniela and Catalano, Daniela and Musumeci, Giuseppe and Trovato, Guglielmo M.	eng	RAYYAN-INCLUSION: {"Martha Smith"=>"Excluded", "Liz"=>"Excluded"}	10.1111/liv.12957
111	Dietary and physical activity patterns in children with fatty liver	2010.0	6.0	1.0	European Journal of Clinical Nutrition	1476-5640	64.0	6.0	628-635	Mager, D. R. and Patterson, C. and So, S. and Rogenstein, C. D. and Wykes, L. J. and Roberts, E. A.	eng	RAYYAN-INCLUSION: {"Martha Smith"=>"Excluded", "Liz"=>"Excluded"}	10.1038/ejcn.2010.35
112	Intrauterine growth retardation and nonalcoholic Fatty liver disease in children	2011.0			International Journal of Endocrinology	1687-8345	2011.0		269853	Alisi, Anna and Panera, Nadia and Agostoni, Carlo and Nobili, Valerio	eng	RAYYAN-INCLUSION: {"Martha Smith"=>"Excluded", "Liz"=>"Excluded"}	10.1155/2011/269853
113	Nonalcoholic Fatty Liver Disease (NAFLD): Approach in the Adolescent Patient	2006.0	9.0		Current Treatment Options in Gastroenterology	1092-8472	9.0	5.0	423-431	Roberts, Eve A. and Yap, Jason	eng	RAYYAN-INCLUSION: {"Martha Smith"=>"Excluded", "Liz"=>"Excluded"}	10.1007/BF02738532
114	Review article: epidemiology, pathogenesis and potential treatments of paediatric non-alcoholic fatty liver disease	2008.0	7.0		Alimentary Pharmacology & Therapeutics	1365-2036	28.0	1.0	13-24	Barshop, N. J. and Sirlin, C. B. and Schwimmer, J. B. and Lavine, J. E.	eng	RAYYAN-INCLUSION: {"Martha Smith"=>"Excluded", "Liz"=>"Excluded"} | RAYYAN-LABELS: Check sources	10.1111/j.1365-2036.2008.03703.x
115	Exercise dose on hepatic fat and cardiovascular health in adolescents with excess of adiposity	2022.0	4.0		Pediatric Obesity	2047-6310	17.0	4.0	e12869	González-Ruíz, Katherine and Correa-Bautista, Jorge Enrique and Izquierdo, Mikel and García-Hermoso, Antonio and Martínez-Vizcaíno, Vicente and Lobelo, Felipe and González-Jiménez, Emilio and Schmidt-RioValle, Jacqueline and Correa-Rodríguez, María and Fernández-Irigoyen, Joaquín and Palomino-Echeverría, Sara and Santamaría, Enrique and Ramírez-Vélez, Robinson	eng	RAYYAN-INCLUSION: {"Martha Smith"=>"Included", "Liz"=>"Included"} | USER-NOTES: {"Martha Smith"=>["Do participants have NAFLD?"]}	10.1111/ijpo.12869
116	Effects of Exercise Training Alone on Depot-Specific Body Fat Stores in Youth: Review of Recent Literature	2018.0	2.0	1.0	Pediatric Exercise Science	1543-2920	30.0	1.0	58-68	Kim, YoonMyung	eng	RAYYAN-INCLUSION: {"Martha Smith"=>"Excluded", "Liz"=>"Excluded"} | RAYYAN-LABELS: Check review studies	10.1123/pes.2016-0275
117	The liver and the waistline: Fifty years of growth	2009.0	10.0	1.0	Journal of Gastroenterology and Hepatology	1440-1746	24.0		S105-118	Farrell, Geoffrey C.	eng	RAYYAN-INCLUSION: {"Martha Smith"=>"Excluded", "Liz"=>"Excluded"}	10.1111/j.1440-1746.2009.06080.x
118	Multiplying effects of COVID-19 lockdown on metabolic risk and fatty liver	2021.0	7.0	1.0	European Journal of Clinical Investigation	1365-2362	51.0	7.0	e13597	Shanmugam, Harshitha and Di Ciaula, Agostino and Di Palo, Domenica Maria and Molina-Molina, Emilio and Garruti, Gabriella and Faienza, Maria Felicia and vanErpecum, Karel and Portincasa, Piero	eng	RAYYAN-INCLUSION: {"Martha Smith"=>"Excluded", "Liz"=>"Excluded"} | USER-NOTES: {"Martha Smith"=>["Age of participants? Subgroup of adolescents?"]}	10.1111/eci.13597
119	Significance of exercise in nonalcoholic fatty liver disease in men: a community-based large cross-sectional study	2015.0	2.0	1.0	Journal of Gastroenterology	1435-5922	50.0	2.0	230-237	Miyake, Teruki and Kumagi, Teru and Hirooka, Masashi and Furukawa, Shinya and Kawasaki, Keitarou and Koizumi, Mitsuhito and Todo, Yasuhiko and Yamamoto, Shin and Nunoi, Hiroaki and Tokumoto, Yoshio and Ikeda, Yoshio and Abe, Masanori and Kitai, Kohichiro and Matsuura, Bunzo and Hiasa, Yoichi	eng	RAYYAN-INCLUSION: {"Martha Smith"=>"Excluded", "Liz"=>"Excluded"} | RAYYAN-EXCLUSION-REASONS: wrong population	10.1007/s00535-014-0959-6
120	Objectively Quantified Physical Activity and Sedentary Behavior in Predicting Visceral Adiposity and Liver Fat	2016.0			Journal of Obesity	2090-0716	2016.0		2719014	Keating, Shelley E. and Parker, Helen M. and Pavey, Toby G. and Baker, Michael K. and Caterson, Ian D. and George, Jacob and Johnson, Nathan A.	eng	RAYYAN-INCLUSION: {"Martha Smith"=>"Excluded", "Liz"=>"Excluded"} | RAYYAN-EXCLUSION-REASONS: wrong population	10.1155/2016/2719014
121	Associations Between Lifestyle Characteristics and the Presence of Nonalcoholic Fatty Liver Disease: A Case-Control Study	2017.0	3.0	1.0	Metabolic Syndrome and Related Disorders	1557-8518	15.0	2.0	72-79	Katsagoni, Christina N. and Georgoulis, Michael and Papatheodoridis, George V. and Fragopoulou, Elisabeth and Ioannidou, Panagiota and Papageorgiou, Mariviki and Alexopoulou, Alexandra and Papadopoulos, Nikolaos and Deutsch, Melanie and Kontogianni, Meropi D.	eng	RAYYAN-INCLUSION: {"Martha Smith"=>"Excluded", "Liz"=>"Excluded"} | USER-NOTES: {"Martha Smith"=>["Subgroup of adolescents?"]}	10.1089/met.2016.0105
122	Pediatric obesity and insulin resistance: chronic disease risk and implications for treatment and prevention beyond body weight modification	2005.0			Annual Review of Nutrition	0199-9885	25.0		435-468	Cruz, M. L. and Shaibi, G. Q. and Weigensberg, M. J. and Spruijt-Metz, D. and Ball, G. D. C. and Goran, M. I.	eng	RAYYAN-INCLUSION: {"Martha Smith"=>"Excluded", "Liz"=>"Excluded"}	10.1146/annurev.nutr.25.050304.092625
123	Physical activity and nutrition attitudes in obese Hispanic children with non-alcoholic steatohepatitis	2011.0	10.0	21.0	World Journal of Gastroenterology	2219-2840	17.0	39.0	4396-4403	Hattar, Lana N. and Wilson, Theresa A. and Tabotabo, Leanel A. and Smith, E. O'Brian and Abrams, Stephanie H.	eng	RAYYAN-INCLUSION: {"Martha Smith"=>"Excluded", "Liz"=>"Excluded"}	10.3748/wjg.v17.i39.4396
124	[Non-alcoholic fatty liver disease in children: a new complication of obesity]	2008.0	11.0	8.0	Nederlands Tijdschrift Voor Geneeskunde	0028-2162	152.0	45.0	2443-2447	Bocca, G. and Stolk, R. P. and Scheenstra, R. and Sauer, P. J. J.	dut	RAYYAN-INCLUSION: {"Martha Smith"=>"Excluded", "Liz"=>"Excluded"}
125	Increased Colonic Permeability and Lifestyles as Contributing Factors to Obesity and Liver Steatosis	2020.0	2.0	21.0	Nutrients	2072-6643	12.0	2.0	564	Di Palo, Domenica Maria and Garruti, Gabriella and Di Ciaula, Agostino and Molina-Molina, Emilio and Shanmugam, Harshitha and De Angelis, Maria and Portincasa, Piero	eng	RAYYAN-INCLUSION: {"Martha Smith"=>"Excluded", "Liz"=>"Excluded"}	10.3390/nu12020564
126	[Nonalcoholic fatty liver disease in children]	2014.0			Revista Medica Del Instituto Mexicano Del Seguro Social	2448-5667	52.0		S110-114	Bojórquez-Ramos, María del Carmen	spa	RAYYAN-INCLUSION: {"Martha Smith"=>"Excluded", "Liz"=>"Excluded"}
127	INDY-From Flies to Worms, Mice, Rats, Non-Human Primates, and Humans	2021.0			Frontiers in Aging	2673-6217	2.0		782162	Mishra, Dushyant and Kannan, Kavitha and Meadows, Kali and Macro, Jacob and Li, Michael and Frankel, Stewart and Rogina, Blanka	eng	RAYYAN-INCLUSION: {"Martha Smith"=>"Excluded", "Liz"=>"Excluded"}	10.3389/fragi.2021.782162
128	Epidemiologic Association of Nonalcoholic Fatty Liver Disease and Urinary Calculi: a Population-based Cross-sectional Study in Southern China	2018.0	3.0	1.0	Iranian Journal of Kidney Diseases	1735-8604	12.0	2.0	112-119	Wei, Yan-Ping and Lin, Xing-Gu and He, Rong-Quan and Shen, Juan and Sun, Si-Long and Chen, Gang and Wang, Qiu-Yan and Xu, Jian-Feng and Mo, Zeng-Nan	eng	RAYYAN-INCLUSION: {"Martha Smith"=>"Excluded", "Liz"=>"Excluded"}
129	Ultra-processed food consumption and the risk of non-alcoholic fatty liver disease in the Tianjin Chronic Low-grade Systemic Inflammation and Health Cohort Study	2022.0	2.0	18.0	International Journal of Epidemiology	1464-3685	51.0	1.0	237-249	Zhang, Shunming and Gan, Shinan and Zhang, Qing and Liu, Li and Meng, Ge and Yao, Zhanxin and Wu, Hongmei and Gu, Yeqing and Wang, Yawen and Zhang, Tingjing and Wang, Xuena and Sun, Shaomei and Wang, Xing and Zhou, Ming and Jia, Qiyu and Song, Kun and Qi, Lu and Niu, Kaijun	eng	RAYYAN-INCLUSION: {"Martha Smith"=>"Excluded", "Liz"=>"Excluded"}	10.1093/ije/dyab174
130	Physical activity and abdominal obesity in youth	2009.0	8.0		Applied Physiology, Nutrition, and Metabolism = Physiologie Appliquee, Nutrition Et Metabolisme	1715-5312	34.0	4.0	571-581	Kim, YoonMyung and Lee, SoJung	eng	RAYYAN-INCLUSION: {"Martha Smith"=>"Excluded", "Liz"=>"Excluded"} | RAYYAN-EXCLUSION-REASONS: wrong outcome | USER-NOTES: {"Liz"=>["can look at sources for aerobic exercise\n"]}	10.1139/H09-066
131	[Association between physical exercise and non-alcoholic fatty liver disease in people infected with hepatitis B virus]	2023.0	3.0	10.0	Zhonghua Liu Xing Bing Xue Za Zhi = Zhonghua Liuxingbingxue Zazhi	0254-6450	44.0	3.0	445-451	Cai, H. L. and Du, Z. C. and Wang, Y. and Zhu, S. M. and Li, J. H. and Zhang, W. J. and Gu, J. and Hao, Y. T.	chi	RAYYAN-INCLUSION: {"Martha Smith"=>"Excluded", "Liz"=>"Excluded"} | USER-NOTES: {"Martha Smith"=>["Subgroup of children?"]}	10.3760/cma.j.cn112338-20220907-00769
132	Ideal cardiovascular health metrics and the risk of non-alcoholic fatty liver disease: A cross-sectional study in northern China	2019.0	5.0	1.0	Liver International: Official Journal of the International Association for the Study of the Liver	1478-3231	39.0	5.0	950-955	Liu, Huamin and Yao, Yan and Wang, Youxin and Ma, Likun and Liu, Xuezhen and Guo, Shasha and Feng, Xia and Chen, Yanru and Chen, Xueyu and Liu, Zhongni and Ji, Long and Li, Dong and Zhou, Yong	eng	RAYYAN-INCLUSION: {"Martha Smith"=>"Excluded", "Liz"=>"Excluded"}	10.1111/liv.14060
133	Role of Exercise in Mitigating Pediatric Nonalcoholic Fatty Liver Disease	2020.0	2.0		Diabetes Care	1935-5548	43.0	2.0	280-282	Vittorio, Jennifer M. and Lavine, Joel E.	eng	RAYYAN-INCLUSION: {"Martha Smith"=>"Excluded", "Liz"=>"Excluded"} | RAYYAN-LABELS: No abstract,Check sources | USER-NOTES: {"Liz"=>["check sources"]}	10.2337/dci19-0029
134	Childhood Socioeconomic Disadvantage and Risk of Fatty Liver in Adulthood: The Cardiovascular Risk in Young Finns Study	2020.0	1.0	1.0	Hepatology (Baltimore, Md.)	1527-3350	71.0	1.0	67-75	Laitinen, Tomi T. and Vahtera, Jussi and Pahkala, Katja and Magnussen, Costan G. and Nuotio, Joel and Hutri-Kähönen, Nina and Kivimäki, Mika and Lehtimäki, Terho and Jokinen, Eero and Laitinen, Tomi and Tossavainen, Päivi and Pentti, Jaana and Viikari, Jorma S. A. and Juonala, Markus and Raitakari, Olli T.	eng	RAYYAN-INCLUSION: {"Martha Smith"=>"Excluded", "Liz"=>"Excluded"}	10.1002/hep.30804
135	Childhood obesity, cardiovascular and liver health: a growing epidemic with age	2020.0	10.0	1.0	World journal of pediatrics: WJP	1867-0687	16.0	5.0	438-445	Faienza, Maria Felicia and Chiarito, Mariangela and Molina-Molina, Emilio and Shanmugam, Harshitha and Lammert, Frank and Krawczyk, Marcin and D'Amato, Gabriele and Portincasa, Piero	eng	RAYYAN-INCLUSION: {"Martha Smith"=>"Excluded", "Liz"=>"Excluded"}	10.1007/s12519-020-00341-9
136	Association between alanine aminotransferase as surrogate of fatty liver disease and physical activity and sedentary time in adolescents with obesity	2022.0	8.0		European Journal of Pediatrics	1432-1076	181.0	8.0	3119-3129	Julian, Valérie and Bergsten, Peter and Ennequin, Gael and Forslund, Anders and Ahlstrom, Hakan and Ciba, Iris and Dahlbom, Marie and Furthner, Dieter and Gomahr, Julian and Kullberg, Joel and Maruszczak, Katharina and Morwald, Katharina and Olsson, Roger and Pixner, Thomas and Schneider, Anna and Pereira, Bruno and Ring-Dimitriou, Suzanne and Thivel, David and Weghuber, Daniel	eng	RAYYAN-INCLUSION: {"Martha Smith"=>"Excluded", "Liz"=>"Excluded"} | RAYYAN-LABELS: Cross-sectional study | RAYYAN-EXCLUSION-REASONS: wrong study design	10.1007/s00431-022-04539-z
137	Non-alcoholic fatty liver disease in HIV infection associated with altered hepatic fatty acid composition	2011.0	3.0	1.0	Current HIV research	1873-4251	9.0	2.0	128-135	Arendt, Bianca M. and Mohammed, Saira S. and Ma, David W. L. and Aghdassi, Elaheh and Salit, Irving E. and Wong, David K. H. and Guindi, Maha and Sherman, Morris and Heathcote, E. Jenny and Allard, Johane P.	eng	RAYYAN-INCLUSION: {"Martha Smith"=>"Excluded", "Liz"=>"Excluded"}	10.2174/157016211795569140
138	Management of Pediatric Nonalcoholic Fatty Liver Disease by Academic Hepatologists in Canada: A Nationwide Survey	2017.0	10.0	1.0	Journal of Pediatric Gastroenterology and Nutrition	1536-4801	65.0	4.0	380-383	Mouzaki, Marialena and Ling, Simon C. and Schreiber, Richard A. and Kamath, Binita M.	eng	RAYYAN-INCLUSION: {"Martha Smith"=>"Excluded", "Liz"=>"Excluded"}	10.1097/MPG.0000000000001581
139	Treatment of an Adolescent Female With Nonalcoholic Steatohepatitis-Related Cirrhosis With Liraglutide	2023.0	5.0		JPGN reports	2691-171X	4.0	2.0	e303	Yuen, Christina and Yu, Tiffany and French, Samuel and Marcus, Elizabeth A. and Yeh, Joanna and Chiu, Harvey	eng	RAYYAN-INCLUSION: {"Martha Smith"=>"Excluded", "Liz"=>"Excluded"}	10.1097/PG9.0000000000000303
140	Nonalcoholic fatty liver disease with prolactin-secreting pituitary adenoma in an adolescent: A case report	2018.0	10.0	1.0	Medicine	1536-5964	97.0	42.0	e12879	Takaki, Yugo and Mizuochi, Tatsuki and Nishioka, Junko and Eda, Keisuke and Yatsuga, Shuichi and Yamashita, Yushiro	eng	RAYYAN-INCLUSION: {"Martha Smith"=>"Excluded", "Liz"=>"Excluded"}	10.1097/MD.0000000000012879
141	Comparison of Body Composition, Muscle Strength and Cardiometabolic Profile in Children with Prader-Willi Syndrome and Non-Alcoholic Fatty Liver Disease: A Pilot Study	2022.0	12.0	1.0	International Journal of Molecular Sciences	1422-0067	23.0	23.0	15115	Mager, Diana R. and MacDonald, Krista and Duke, Reena L. and Avedzi, Hayford M. and Deehan, Edward C. and Yap, Jason and Siminoski, Kerry and Haqq, Andrea M.	eng	RAYYAN-INCLUSION: {"Martha Smith"=>"Excluded", "Liz"=>"Excluded"}	10.3390/ijms232315115
142	[Childhood obesity and early target organ damage]	2019.0	7.0	6.0	Zhonghua Yu Fang Yi Xue Za Zhi [Chinese Journal of Preventive Medicine]	0253-9624	53.0	7.0	731-736	Yang, L. L. and Xi, B.	chi	RAYYAN-INCLUSION: {"Martha Smith"=>"Excluded", "Liz"=>"Excluded"}	10.3760/cma.j.issn.0253-9624.2019.07.014
143	Factors associated with insulin resistance and non-alcoholic fatty liver disease among youths	2009.0	6.0		Atherosclerosis	1879-1484	204.0	2.0	538-543	Kelishadi, Roya and Cook, Stephen R. and Amra, Babak and Adibi, Atoosa	eng	RAYYAN-INCLUSION: {"Martha Smith"=>"Excluded", "Liz"=>"Excluded"}	10.1016/j.atherosclerosis.2008.09.034
144	Association of nonalcoholic fatty liver disease with cardiovascular risk factors in obese adolescents: the role of interdisciplinary therapy	2014.0			Journal of Clinical Lipidology	1933-2874	8.0	3.0	265-272	Sanches, Priscila L. and de Piano, Aline and Campos, Raquel M. S. and Carnier, June and de Mello, Marco T. and Elias, Natália and Fonseca, Francisco A. H. and Masquio, Deborah C. L. and da Silva, Patrícia L. and Corgosinho, Flavia C. and Tock, Lian and Oyama, Lila M. and Tufik, Sergio and Dâmaso, Ana R.	eng	RAYYAN-INCLUSION: {"Martha Smith"=>"Excluded", "Liz"=>"Excluded"}	10.1016/j.jacl.2014.02.007
145	GCN2 Deficiency Enhances Protective Effects of Exercise on Hepatic Steatosis	2020.0			BioMed Research International	2314-6141	2020.0		1454396	Luo, Xueting and Shi, Xiaowei and Sun, Zhongguang and Xiao, Jing and Song, Hui and Lu, Guo and Xu, Xin	eng	RAYYAN-INCLUSION: {"Martha Smith"=>"Excluded", "Liz"=>"Excluded"}	10.1155/2020/1454396
146	Transient Elastography Measures of Hepatic Steatosis and Fibrosis Are Associated With Body Composition Among US Adolescents	2022.0	10.0	1.0	Journal of Pediatric Gastroenterology and Nutrition	1536-4801	75.0	4.0	497-505	Unalp-Arida, Aynur and Ruhl, Constance E.	eng	RAYYAN-INCLUSION: {"Martha Smith"=>"Excluded", "Liz"=>"Excluded"} | RAYYAN-LABELS: Survey	10.1097/MPG.0000000000003533
147	Physical Activity is Related to Fatty Liver Marker in Obese Youth, Independently of Central Obesity or Cardiorespiratory Fitness	2015.0	3.0	1.0	Journal of Sports Science & Medicine	1303-2968	14.0	1.0	103-109	Martins, Clarice and Aires, Luisa and Júnior, Ismael Freitas and Silva, Gustavo and Silva, Alexandre and Lemos, Luís and Mota, Jorge	eng	RAYYAN-INCLUSION: {"Martha Smith"=>"Included", "Liz"=>"Included"} | RAYYAN-LABELS: No diagnosed NAFLD
148	[Expert recommendations on standardized diagnosis and treatment for fatty liver disease in China (2019 revised edition)]	2019.0	10.0	20.0	Zhonghua Gan Zang Bing Za Zhi = Zhonghua Ganzangbing Zazhi = Chinese Journal of Hepatology	1007-3418	27.0	10.0	748-753	Committee of Hepatology, Chinese Research Hospital Association and Fatty Liver Expert Committee, Chinese Medical Doctor Association and National Workshop on Fatty Liver and Alcoholic Liver Disease, Chinese Society of Hepatology and National Workshop on Liver and Metabolism, Chinese Society of Endocrinology, Chinese Medical Asso...	chi	RAYYAN-INCLUSION: {"Martha Smith"=>"Excluded", "Liz"=>"Excluded"}	10.3760/cma.j.issn.1007-3418.2019.10.003
149	Outcome of Living-Donor Liver Transplantation Using Grafts from Donors Treated for Fatty Liver	2020.0	1.0	10.0	Annals of Transplantation	2329-0358	25.0		e920677	Fujii, Yuki and Kawamura, Norio and Zaitsu, Masaaki and Watanabe, Masaaki and Goto, Ryoichi and Kamiyama, Toshiya and Taketomi, Akinobu and Shimamura, Tsuyoshi	eng	RAYYAN-INCLUSION: {"Martha Smith"=>"Excluded", "Liz"=>"Excluded"}	10.12659/AOT.920677
150	Risk for nonalcoholic fatty liver disease in Hispanic youth with BMI > or =95th percentile	2007.0	2.0		Journal of Pediatric Gastroenterology and Nutrition	1536-4801	44.0	2.0	228-236	Quirós-Tejeira, Rubén E. and Rivera, Chantal A. and Ziba, Taonga T. and Mehta, Nitesh and Smith, C. Wayne and Butte, Nancy F.	eng	RAYYAN-INCLUSION: {"Martha Smith"=>"Excluded", "Liz"=>"Excluded"}	10.1097/MPG.0b013e31802d4acc
151	Prospective assessment of liver stiffness by shear wave elastography in childhood obesity: a pilot study	2022.0	1.0	1.0	Endocrine	1559-0100	75.0	1.0	59-69	Corica, Domenico and Bottari, Antonio and Aversa, Tommaso and Morabito, Letteria Anna and Curatola, Selenia and Alibrandi, Angela and Ascenti, Giorgio and Wasniewska, Malgorzata	eng	RAYYAN-INCLUSION: {"Martha Smith"=>"Excluded", "Liz"=>"Excluded"}	10.1007/s12020-021-02828-5
152	Associations between dietary total antioxidant capacity and odds of non-alcoholic fatty liver disease (NAFLD) in adults: a case-control study	2020.0			Journal of Nutritional Science	2048-6790	9.0		e48	Sohouli, Mohammad Hassan and Fatahi, Somaye and Sayyari, Aliakbar and Olang, Beheshteh and Shidfar, Farzad	eng	RAYYAN-INCLUSION: {"Martha Smith"=>"Excluded", "Liz"=>"Excluded"} | RAYYAN-EXCLUSION-REASONS: wrong population	10.1017/jns.2020.39
153	Metformin use in children with nonalcoholic fatty liver disease: an open-label, 24-month, observational pilot study	2008.0	6.0		Clinical Therapeutics	0149-2918	30.0	6.0	1168-1176	Nobili, Valerio and Manco, Melania and Ciampalini, Paolo and Alisi, Anna and Devito, Rita and Bugianesi, Elisabetta and Marcellini, Matilde and Marchesini, Giulio	eng	RAYYAN-INCLUSION: {"Martha Smith"=>"Excluded", "Liz"=>"Excluded"}	10.1016/j.clinthera.2008.06.012
154	Effects of Dietary and Lifestyle Interventions on Liver, Clinical and Metabolic Parameters in Children and Adolescents with Non-Alcoholic Fatty Liver Disease: A Systematic Review	2020.0	9.0	19.0	Nutrients	2072-6643	12.0	9.0	2864	Katsagoni, Christina N. and Papachristou, Eleftheria and Sidossis, Amalia and Sidossis, Labros	eng	RAYYAN-INCLUSION: {"Martha Smith"=>"Excluded", "Liz"=>"Excluded"}	10.3390/nu12092864
155	Management of obesity in pregnancy	2007.0	2.0		Obstetrics and Gynecology	0029-7844	109.0	2.0	419-433	Catalano, Patrick M.	eng	RAYYAN-INCLUSION: {"Martha Smith"=>"Excluded", "Liz"=>"Excluded"}	10.1097/01.AOG.0000253311.44696.85
156	Cardiovascular risk factors and the metabolic syndrome in pediatric nonalcoholic fatty liver disease	2008.0	7.0	15.0	Circulation	1524-4539	118.0	3.0	277-283	Schwimmer, Jeffrey B. and Pardee, Perrie E. and Lavine, Joel E. and Blumkin, Aaron K. and Cook, Stephen	eng	RAYYAN-INCLUSION: {"Martha Smith"=>"Excluded", "Liz"=>"Excluded"}	10.1161/CIRCULATIONAHA.107.739920
157	Longitudinal study of circulating oxidized LDL and HDL and fatty liver: the Cardiovascular Risk in Young Finns Study	2016.0			Free Radical Research	1029-2470	50.0	4.0	396-404	Kaikkonen, Jari E. and Kresanov, Petri and Ahotupa, Markku and Jula, Antti and Mikkilä, Vera and Viikari, Jorma S. A. and Juonala, Markus and Hutri-Kähönen, Nina and Kähönen, Mika and Lehtimäki, Terho and Kangas, Antti J. and Soininen, Pasi and Ala-Korpela, Mika and Raitakari, Olli T.	eng	RAYYAN-INCLUSION: {"Martha Smith"=>"Excluded", "Liz"=>"Excluded"} | RAYYAN-EXCLUSION-REASONS: wrong study design	10.3109/10715762.2015.1133906
158	Physical activity for the prevention and management of youth-onset type 2 diabetes mellitus: focus on cardiovascular complications	2007.0	12.0	1.0	Diabetes & Vascular Disease Research	1479-1641	4.0	4.0	305-310	McGavock, Jonathan and Sellers, Elizabeth and Dean, Heather	eng	RAYYAN-INCLUSION: {"Martha Smith"=>"Excluded", "Liz"=>"Excluded"} | RAYYAN-EXCLUSION-REASONS: wrong outcome	10.3132/dvdr.2007.057
159	Alström Syndrome	1993.0			GeneReviews®					Paisey, Richard B. and Steeds, Rick and Barrett, Tim and Williams, Denise and Geberhiwot, Tarekegn and Gunay-Aygun, Meral and Adam, Margaret P. and Mirzaa, Ghayda M. and Pagon, Roberta A. and Wallace, Stephanie E. and Bean, Lora JH and Gripp, Karen W. and Amemiya, Anne	eng	RAYYAN-INCLUSION: {"Martha Smith"=>"Excluded", "Liz"=>"Excluded"}
160	Pharmacologic Therapy for Obesity	2023.0			StatPearls					Sombra, Lorenna Rodrigues Silva and Anastasopoulou, Catherine	eng	RAYYAN-INCLUSION: {"Martha Smith"=>"Excluded", "Liz"=>"Excluded"} | RAYYAN-EXCLUSION-REASONS: wrong outcome
161	Combined Dyslipidemia in Children and Adolescents	2000.0			Endotext					Kavey, Rae-Ellen W. and Feingold, Kenneth R. and Anawalt, Bradley and Blackman, Marc R. and Boyce, Alison and Chrousos, George and Corpas, Emiliano and de Herder, Wouter W. and Dhatariya, Ketan and Dungan, Kathleen and Hofland, Johannes and Kalra, Sanjay and Kaltsas, Gregory and Kapoor, Nitin and Koch, Christian and Kopp, Peter and Korbonits, Márta and Kovacs, Christopher S. and Kuohung, Wendy an…	eng	RAYYAN-INCLUSION: {"Martha Smith"=>"Excluded", "Liz"=>"Excluded"}
162	The effect of saffron supplementation on some inflammatory and oxidative markers, leptin, adiponectin, and body composition in patients with nonalcoholic fatty liver disease: A double-blind randomized clinical trial	2020.0	12.0	1.0	Phytotherapy research: PTR	1099-1573	34.0	12.0	3367-3378	Pour, Farnaz Kaviani and Aryaeian, Naheed and Mokhtare, Marjan and Mirnasrollahi Parsa, Reyhane Sadat and Jannani, Leila and Agah, Shahram and Fallah, Sodabeh and Moradi, Nariman	eng	RAYYAN-INCLUSION: {"Martha Smith"=>"Excluded", "Liz"=>"Excluded"}	10.1002/ptr.6791
163	Current status of medical and surgical therapy for obesity	2001.0	2.0	1.0	Gastroenterology	0016-5085	120.0	3.0	669-681	Mun, E. C. and Blackburn, G. L. and Matthews, J. B.	eng	RAYYAN-INCLUSION: {"Martha Smith"=>"Excluded", "Liz"=>"Excluded"}	10.1053/gast.2001.22430
164	Lifestyle intervention and antioxidant therapy in children with nonalcoholic fatty liver disease: a randomized, controlled trial	2008.0	7.0		Hepatology (Baltimore, Md.)	1527-3350	48.0	1.0	119-128	Nobili, Valerio and Manco, Melania and Devito, Rita and Di Ciommo, Vincenzo and Comparcola, Donatella and Sartorelli, Maria Rita and Piemonte, Fiorella and Marcellini, Matilde and Angulo, Paul	eng	RAYYAN-INCLUSION: {"Martha Smith"=>"Excluded", "Liz"=>"Excluded"} | RAYYAN-EXCLUSION-REASONS: wrong study design	10.1002/hep.22336
165	Hepatic steatosis in obese patients: clinical aspects and prognostic significance	2004.0	2.0		Obesity Reviews: An Official Journal of the International Association for the Study of Obesity	1467-7881	5.0	1.0	27-42	Festi, D. and Colecchia, A. and Sacco, T. and Bondi, M. and Roda, E. and Marchesini, G.	eng	RAYYAN-INCLUSION: {"Martha Smith"=>"Excluded", "Liz"=>"Excluded"}	10.1111/j.1467-789x.2004.00126.x
166	Liver involvement in obese children. Ultrasonography and liver enzyme levels at diagnosis and during follow-up in an Italian population	1997.0	7.0	1.0	Digestive Diseases and Sciences	0163-2116	42.0	7.0	1428-1432	Franzese, A. and Vajro, P. and Argenziano, A. and Puzziello, A. and Iannucci, M. P. and Saviano, M. C. and Brunetti, F. and Rubino, A.	eng	RAYYAN-INCLUSION: {"Martha Smith"=>"Excluded", "Liz"=>"Excluded"}	10.1023/a:1018850223495
167	Hepatic fat content and bone mineral density in children with overweight/obesity	2018.0	11.0	1.0	Pediatric Research	1530-0447	84.0	5.0	684-688	Labayen, Idoia and Ruiz, Jonatan R. and Arenaza, Lide and Medrano, María and Tobalina, Ignacio and Gracia-Marco, Luis and Ortega, Francisco B. and Rodriguez-Vigil, Beatriz	eng	RAYYAN-INCLUSION: {"Martha Smith"=>"Excluded", "Liz"=>"Excluded"}	10.1038/s41390-018-0129-2
168	Improvements in clinical characteristics of patients with non-alcoholic fatty liver disease, after an intervention based on the Mediterranean lifestyle: a randomised controlled clinical trial	2018.0	7.0	1.0	The British Journal of Nutrition	1475-2662	120.0	2.0	164-175	Katsagoni, Christina N. and Papatheodoridis, George V. and Ioannidou, Panagiota and Deutsch, Melanie and Alexopoulou, Alexandra and Papadopoulos, Nikolaos and Papageorgiou, Maria-Vasiliki and Fragopoulou, Elizabeth and Kontogianni, Meropi D.	eng	RAYYAN-INCLUSION: {"Martha Smith"=>"Excluded", "Liz"=>"Excluded"}	10.1017/S000711451800137X
169	The Asia-Pacific Working Party on Non-alcoholic Fatty Liver Disease guidelines 2017-Part 2: Management and special groups	2018.0	1.0	1.0	Journal of Gastroenterology and Hepatology	1440-1746	33.0	1.0	86-98	Chitturi, Shiv and Wong, Vincent Wai-Sun and Chan, Wah-Kheong and Wong, Grace Lai-Hung and Wong, Simon Kin-Hung and Sollano, Jose and Ni, Yen-Hsuan and Liu, Chun-Jen and Lin, Yu-Cheng and Lesmana, Laurentius Adrianto and Kim, Seung Up and Hashimoto, Etsuko and Hamaguchi, Masahide and Goh, Khean-Lee and Fan, Jiangao and Duseja, Ajay and Dan, Yock Young and Chawla, Yogesh and Farrell, Geoff and Cha…	eng	RAYYAN-INCLUSION: {"Martha Smith"=>"Excluded", "Liz"=>"Excluded"} | RAYYAN-LABELS: No abstract	10.1111/jgh.13856
170	Lifestyle intervention in obese children with non-alcoholic fatty liver disease: 2-year follow-up study	2009.0	6.0		Archives of Disease in Childhood	1468-2044	94.0	6.0	437-442	Reinehr, T. and Schmidt, C. and Toschke, A. M. and Andler, W.	eng	RAYYAN-INCLUSION: {"Martha Smith"=>"Excluded", "Liz"=>"Excluded"}	10.1136/adc.2008.143594
171	Body weight loss and glycemic control on the outcomes of patients with NAFLD. The role of new antidiabetic agents	2022.0	8.0	21.0	Annals of Hepatology	1665-2681			100751	García-Compeán, Diego and Kumar, Ramesh and Cueto-Aguilera, Ángel Noe Del and Maldonado-Garza, Héctor Jesús and Villarreal-Pérez, Jesús Zacarías	eng	RAYYAN-INCLUSION: {"Martha Smith"=>"Excluded", "Liz"=>"Excluded"}	10.1016/j.aohep.2022.100751
172	Voluntary physical activity in early life attenuates markers of fatty liver disease in adult male rats fed a high-fat diet	2023.0	5.0	28.0	The British Journal of Nutrition	1475-2662	129.0	10.0	1667-1676	Abdulqader, Farqad and Yu, Lennex and Vickers, Mark H. and Firth, Elwyn C. and McGlashan, Sue R.	eng	RAYYAN-INCLUSION: {"Martha Smith"=>"Excluded", "Liz"=>"Excluded"} | RAYYAN-EXCLUSION-REASONS: wrong population	10.1017/S0007114522002562
173	Relationship between obesity related indicators and non-alcoholic fatty liver disease in children: a systematic review and meta-analysis	2023.0	3.0	31.0	Translational Pediatrics	2224-4344	12.0	3.0	429-444	He, Ying and Cao, Liubin and Zhou, Chengpei and Zhang, Rupei and Zeng, Mingwei and Peng, Xiaoqing and Sun, Xiaolei and Yan, Jun	eng	RAYYAN-INCLUSION: {"Martha Smith"=>"Excluded", "Liz"=>"Excluded"}	10.21037/tp-23-123
174	Bone Density in the Obese Child: Clinical Considerations and Diagnostic Challenges	2017.0	5.0	1.0	Calcified Tissue International	1432-0827	100.0	5.0	514-527	Kelley, Jennifer C. and Crabtree, Nicola and Zemel, Babette S.	eng	RAYYAN-INCLUSION: {"Martha Smith"=>"Excluded", "Liz"=>"Excluded"}	10.1007/s00223-016-0233-4
175	Dynamic Changes in Circulating Endocrine FGF19 Subfamily and Fetuin-A in Response to Intralipid and Insulin Infusions in Healthy and PCOS Women	2020.0			Frontiers in Endocrinology	1664-2392	11.0		568500	Ramanjaneya, Manjunath and Bensila, Milin and Bettahi, Ilham and Jerobin, Jayakumar and Samra, Tareq A. and Aye, Myint Myint and Alkasem, Meis and Siveen, Kodappully Sivaraman and Sathyapalan, Thozhukat and Skarulis, Monica and Atkin, Stephen Lawrence and Abou-Samra, Abdul-Badi	eng	RAYYAN-INCLUSION: {"Martha Smith"=>"Excluded", "Liz"=>"Excluded"}	10.3389/fendo.2020.568500
176	Nonalcoholic Fatty Liver Disease Associates With Increased Overall Mortality and Death From Cancer, Cardiovascular Disease, and Liver Disease in Women but Not Men	2018.0	7.0	1.0	Clinical Gastroenterology and Hepatology: The Official Clinical Practice Journal of the American Gastroenterological Association	1542-7714	16.0	7.0	1131-1137.e5	Hwang, You-Cheol and Ahn, Hong-Yup and Park, Sung-Woo and Park, Cheol-Young	eng	RAYYAN-INCLUSION: {"Martha Smith"=>"Excluded", "Liz"=>"Excluded"}	10.1016/j.cgh.2017.11.026
177	Childhood predictors of adult fatty liver. The Cardiovascular Risk in Young Finns Study	2016.0	10.0	1.0	Journal of Hepatology	1600-0641	65.0	4.0	784-790	Suomela, Emmi and Oikonen, Mervi and Pitkänen, Niina and Ahola-Olli, Ari and Virtanen, Johanna and Parkkola, Riitta and Jokinen, Eero and Laitinen, Tomi and Hutri-Kähönen, Nina and Kähönen, Mika and Lehtimäki, Terho and Taittonen, Leena and Tossavainen, Päivi and Jula, Antti and Loo, Britt-Marie and Mikkilä, Vera and Telama, Risto and Viikari, Jorma S. A. and Juonala, Markus and Raitakari, Olli T.	eng	RAYYAN-INCLUSION: {"Martha Smith"=>"Excluded", "Liz"=>"Excluded"} | RAYYAN-EXCLUSION-REASONS: wrong study design	10.1016/j.jhep.2016.05.020
178	Prevalence of and risk factors for fatty liver in a general population of Shanghai, China	2005.0	9.0		Journal of Hepatology	0168-8278	43.0	3.0	508-514	Fan, Jian-Gao and Zhu, Jun and Li, Xing-Jian and Chen, Lan and Li, Lui and Dai, Fei and Li, Feng and Chen, Shi-Yao	eng	RAYYAN-INCLUSION: {"Martha Smith"=>"Excluded", "Liz"=>"Excluded"} | RAYYAN-EXCLUSION-REASONS: wrong population	10.1016/j.jhep.2005.02.042
179	Omega-3 fatty acids for treatment of non-alcoholic fatty liver disease: design and rationale of randomized controlled trial	2013.0	5.0	23.0	BMC pediatrics	1471-2431	13.0		85	Janczyk, Wojciech and Socha, Piotr and Lebensztejn, Dariusz and Wierzbicka, Aldona and Mazur, Artur and Neuhoff-Murawska, Joanna and Matusik, Pawel	eng	RAYYAN-INCLUSION: {"Martha Smith"=>"Excluded", "Liz"=>"Excluded"} | RAYYAN-LABELS: Exercise secondary intervention	10.1186/1471-2431-13-85
180	Lysosomal Acid Lipase Deficiency Unmasked in Two Children With Nonalcoholic Fatty Liver Disease	2016.0	10.0	1.0	Pediatrics	1098-4275	138.0	4.0	e20160214	Himes, Ryan W. and Barlow, Sarah E. and Bove, Kevin and Quintanilla, Norma M. and Sheridan, Rachel and Kohli, Rohit	eng	RAYYAN-INCLUSION: {"Martha Smith"=>"Excluded", "Liz"=>"Excluded"}	10.1542/peds.2016-0214
181	COVID-19-related school closing aggravate obesity and glucose intolerance in pediatric patients with obesity	2021.0	3.0	9.0	Scientific Reports	2045-2322	11.0	1.0	5494	Kim, Eun Sil and Kwon, Yiyoung and Choe, Yon Ho and Kim, Mi Jin	eng	RAYYAN-INCLUSION: {"Martha Smith"=>"Excluded", "Liz"=>"Excluded"}	10.1038/s41598-021-84766-w
182	[Non-alcoholic fatty liver disease and its association with clinical and biochemical variables in obese children and adolescents: effect of a one-year intervention on lifestyle]	2012.0			Endocrinologia Y Nutricion: Organo De La Sociedad Espanola De Endocrinologia Y Nutricion	1579-2021	59.0	6.0	346-353	Santomauro, Mercedes and Paoli-Valeri, Mariela and Fernández, Maricelia and Camacho, Nolis and Molina, Zarela and Cicchetti, Rosanna and Valeri, Lenin and Dávila de Campagnaro, Evila and Arata-Bellabarba, Gabriela	spa	RAYYAN-INCLUSION: {"Martha Smith"=>"Excluded", "Liz"=>"Excluded"} | RAYYAN-LABELS: Liver ultrasound	10.1016/j.endonu.2012.05.002
183	Foetal and childhood exposure to famine and the risks of cardiometabolic conditions in adulthood: A systematic review and meta-analysis of observational studies	2020.0	5.0		Obesity Reviews: An Official Journal of the International Association for the Study of Obesity	1467-789X	21.0	5.0	e12981	Hidayat, Khemayanto and Du, Xuan and Shi, Bi-Min and Qin, Li-Qiang	eng	RAYYAN-INCLUSION: {"Martha Smith"=>"Excluded", "Liz"=>"Excluded"}	10.1111/obr.12981
184	Neighbourhood socioeconomic circumstances, adiposity and cardiometabolic risk measures in children with severe obesity	2019.0			Obesity Research & Clinical Practice	1871-403X	13.0	4.0	345-351	Juonala, Markus and Harcourt, Brooke E. and Saner, Christoph and Sethi, Manpreet and Saffery, Richard and Magnussen, Costan G. and Burgner, David P. and Sabin, Matthew A.	eng	RAYYAN-INCLUSION: {"Martha Smith"=>"Excluded", "Liz"=>"Excluded"}	10.1016/j.orcp.2019.05.004
185	Therapeutic effects of restricted diet and exercise in obese patients with fatty liver	1997.0	7.0	1.0	Journal of Hepatology	0168-8278	27.0	1.0	103-107	Ueno, T. and Sugawara, H. and Sujaku, K. and Hashimoto, O. and Tsuji, R. and Tamaki, S. and Torimura, T. and Inuzuka, S. and Sata, M. and Tanikawa, K.	eng	RAYYAN-INCLUSION: {"Martha Smith"=>"Excluded", "Liz"=>"Excluded"} | USER-NOTES: {"Martha Smith"=>["Age of participants?"]}	10.1016/s0168-8278(97)80287-5
186	Effect of silymarin plus vitamin E in patients with non-alcoholic fatty liver disease. A randomized clinical pilot study	2015.0	8.0	1.0	European Review for Medical and Pharmacological Sciences	2284-0729	19.0	16.0	3118-3124	Aller, R. and Izaola, O. and Gómez, S. and Tafur, C. and González, G. and Berroa, E. and Mora, N. and González, J. M. and de Luis, D. A.	eng	RAYYAN-INCLUSION: {"Martha Smith"=>"Excluded", "Liz"=>"Excluded"}
187	Decreased Muscle-to-Fat Mass Ratio Is Associated with Low Muscular Fitness and High Alanine Aminotransferase in Children and Adolescent Boys in Organized Sports Clubs	2021.0	5.0	24.0	Journal of Clinical Medicine	2077-0383	10.0	11.0	2272	Ushio, Kai and Mikami, Yukio and Obayashi, Hiromune and Fujishita, Hironori and Fukuhara, Kouki and Sakamitsu, Tetsuhiko and Hirata, Kazuhiko and Ikuta, Yasunari and Kimura, Hiroaki and Adachi, Nobuo	eng	RAYYAN-INCLUSION: {"Martha Smith"=>"Excluded", "Liz"=>"Excluded"}	10.3390/jcm10112272
188	Low serum 25-hydroxyvitamin D concentrations associate with non-alcoholic fatty liver disease in adolescents independent of adiposity	2014.0	6.0	1.0	Journal of Gastroenterology and Hepatology	1440-1746	29.0	6.0	1215-1222	Black, Lucinda J. and Jacoby, Peter and She Ping-Delfos, Wendy Chan and Mori, Trevor A. and Beilin, Lawrence J. and Olynyk, John K. and Ayonrinde, Oyekoya T. and Huang, Rae Chi and Holt, Patrick G. and Hart, Prue H. and Oddy, Wendy H. and Adams, Leon A.	eng	RAYYAN-INCLUSION: {"Martha Smith"=>"Excluded", "Liz"=>"Excluded"}	10.1111/jgh.12541
189	Insulin resistance and exercise capacity in male children and adolescents with non-alcholic fatty liver disease	2009.0	6.0		Acta Diabetologica	1432-5233	46.0	2.0	97-104	Manco, Melania and Giordano, Ugo and Turchetta, Attilio and Fruhwirth, Rodolfo and Ancinelli, Monica and Marcellini, Matilde and Nobili, Valerio	eng	RAYYAN-INCLUSION: {"Martha Smith"=>"Excluded", "Liz"=>"Excluded"}	10.1007/s00592-008-0063-6
190	A Prudent dietary pattern is inversely associated with liver fat content among multi-ethnic youth	2021.0	6.0	1.0	Pediatric Obesity	2047-6310	16.0	6.0	e12758	Perng, Wei and Harte, Robyn and Ringham, Brandy M. and Baylin, Ana and Bellatorre, Anna and Scherzinger, Ann and Goran, Michael I. and Dabelea, Dana	eng	RAYYAN-INCLUSION: {"Martha Smith"=>"Excluded", "Liz"=>"Excluded"}	10.1111/ijpo.12758
191	Assessing the utility of cardiorespiratory fitness, visceral fat, and liver fat in predicting changes in insulin sensitivity beyond simple changes in body weight after exercise training in adolescents	2021.0	1.0	1.0	Applied Physiology, Nutrition, and Metabolism = Physiologie Appliquee, Nutrition Et Metabolisme	1715-5320	46.0	1.0	55-62	Kuk, Jennifer L. and Lee, SoJung	eng	RAYYAN-INCLUSION: {"Martha Smith"=>"Excluded", "Liz"=>"Excluded"}	10.1139/apnm-2020-0284
192	Aerobic training performed at ventilatory threshold improves liver enzymes and lipid profile related to non-alcoholic fatty liver disease in adolescents with obesity	2017.0	12.0	1.0	Nutrition and Health	0260-1060	23.0	4.0	281-288	de Lira, Camila Tc and Dos Santos, Marcos Am and Gomes, Priscyla P. and Fidelix, Yara L. and Dos Santos, Ana Co and Tenório, Thiago Rs and Lofrano-Prado, Mara C. and do Prado, Wagner L.	eng	RAYYAN-INCLUSION: {"Martha Smith"=>"Included", "Liz"=>"Included"}	10.1177/0260106017720350
193	Efficacy of docosahexaenoic acid-choline-vitamin E in paediatric NASH: a randomized controlled clinical trial	2017.0	9.0	1.0	Applied Physiology, Nutrition, and Metabolism = Physiologie Appliquee, Nutrition Et Metabolisme	1715-5320	42.0	9.0	948-954	Zöhrer, Evelyn and Alisi, Anna and Jahnel, Jörg and Mosca, Antonella and Della Corte, Claudia and Crudele, Annalisa and Fauler, Günter and Nobili, Valerio	eng	RAYYAN-INCLUSION: {"Martha Smith"=>"Excluded", "Liz"=>"Excluded"}	10.1139/apnm-2016-0689
194	Predictors of nonalcoholic steatohepatitis in obese children	2011.0			Gastroenterology Nursing: The Official Journal of the Society of Gastroenterology Nurses and Associates	1538-9766	34.0	6.0	434-437	Lerret, Stacee Marie and Garcia-Rodriguez, Laura and Skelton, Joseph and Biank, Vincent and Kilway, Denise and Telega, Grzegorz	eng	RAYYAN-INCLUSION: {"Martha Smith"=>"Excluded", "Liz"=>"Excluded"}	10.1097/SGA.0b013e3182371356
195	Cardiorespiratory fitness, waist circumference and liver enzyme levels in European adolescents: The HELENA cross-sectional study	2017.0	10.0	1.0	Journal of Science and Medicine in Sport	1878-1861	20.0	10.0	932-936	Medrano, María and Labayen, Idoia and Ruiz, Jonatan R. and Rodríguez, Gerardo and Breidenassel, Christina and Castillo, Manuel and Pedrero, Raquel and Widhalm, Kurt and Kafatos, Anthony and Manios, Yannis and Molnar, Dénés and González-Gross, Marcela and Ortega, Francisco B. and Moreno, Luis A.	eng	RAYYAN-INCLUSION: {"Martha Smith"=>"Excluded", "Liz"=>"Excluded"} | RAYYAN-LABELS: No diagnosed NAFLD,Cross-sectional study	10.1016/j.jsams.2017.04.006
196	Effect of daily calcitriol supplementation with and without calcium on disease regression in non-alcoholic fatty liver patients following an energy-restricted diet: Randomized, controlled, double-blind trial	2017.0	12.0	1.0	Clinical Nutrition (Edinburgh, Scotland)	1532-1983	36.0	6.0	1490-1497	Lorvand Amiri, Hamid and Agah, Shahram and Tolouei Azar, Javad and Hosseini, Sharieh and Shidfar, Farzad and Mousavi, Seyedeh Neda	eng	RAYYAN-INCLUSION: {"Martha Smith"=>"Excluded", "Liz"=>"Excluded"}	10.1016/j.clnu.2016.09.020
197	Serum leptin as a predictor of fatty liver in 7-year-old Korean children	2008.0			Annals of Nutrition & Metabolism	1421-9697	53.0	2.0	109-116	Kim, In Kyoung and Kim, Jihye and Kang, Jae Heon and Song, Jihyun	eng	RAYYAN-INCLUSION: {"Martha Smith"=>"Excluded", "Liz"=>"Excluded"}	10.1159/000165360
198	Laurence-Moon-Bardet-Biedl syndrome	2008.0			JNMA; journal of the Nepal Medical Association	0028-2715	47.0	172.0	235-237	Sahu, J. K. and Jain, V.	eng	RAYYAN-INCLUSION: {"Martha Smith"=>"Excluded", "Liz"=>"Excluded"}
199	Reduction of Caloric Intake Might Override the Prosteatotic Effects of the PNPLA3 p.I148M and TM6SF2 p.E167K Variants in Patients with Fatty Liver: Ultrasound-Based Prospective Study	2016.0			Digestion	1421-9867	93.0	2.0	139-148	Krawczyk, Marcin and Stachowska, Ewa and Milkiewicz, Piotr and Lammert, Frank and Milkiewicz, Malgorzata	eng	RAYYAN-INCLUSION: {"Martha Smith"=>"Excluded", "Liz"=>"Excluded"}	10.1159/000441185
200	Physical activity and sedentary behavior can modulate the effect of the PNPLA3 variant on childhood NAFLD: a case-control study in a Chinese population	2016.0	12.0	1.0	BMC medical genetics	1471-2350	17.0	1.0	90	Wang, Shuo and Song, Jieyun and Shang, Xiaorui and Chawla, Nitesh and Yang, Yide and Meng, Xiangrui and Wang, Haijun and Ma, Jun	eng	RAYYAN-INCLUSION: {"Martha Smith"=>"Excluded", "Liz"=>"Excluded"} | RAYYAN-LABELS: Case-control study	10.1186/s12881-016-0352-9
201	The role of nutritional profile in the orexigenic neuropeptide secretion in nonalcoholic fatty liver disease obese adolescents	2010.0	5.0	1.0	European Journal of Gastroenterology & Hepatology	1473-5687	22.0	5.0	557-563	de Piano, Aline and Tock, Lian and Carnier, June and Foschini, Denis and Sanches, Priscila de Lima and Corrêa, Fabíola Alvise and Oyama, Lila Missae and do Nascimento, Claudia Maria Oller and Lederman, Henrique Manoel and Ernandes, Regina and de Mello, Marco Túlio and Tufik, Sérgio and Dâmaso, Ana	eng	RAYYAN-INCLUSION: {"Martha Smith"=>"Excluded", "Liz"=>"Excluded"}	10.1097/MEG.0b013e3283346df2
202	Liver fat change in obese children after a 1-year nutrition-behavior intervention	2010.0	9.0	1.0	Journal of Pediatric Gastroenterology and Nutrition	1536-4801	51.0	3.0	331-335	Pozzato, Carlo and Verduci, Elvira and Scaglioni, Silvia and Radaelli, Giovanni and Salvioni, Michela and Rovere, Antonio and Cornalba, Gianpaolo and Riva, Enrica and Giovannini, Marcello	eng	RAYYAN-INCLUSION: {"Martha Smith"=>"Excluded", "Liz"=>"Excluded"} | USER-NOTES: {"Liz"=>["find out the particular intervention groups - ?group with exercise intervention alone"]}	10.1097/MPG.0b013e3181d70468
203	Association of raised liver transaminases with physical inactivity, increased waist-hip ratio, and other metabolic morbidities in severely obese children	2008.0	8.0		Journal of Pediatric Gastroenterology and Nutrition	1536-4801	47.0	2.0	172-178	Lee, Yung Seng and Kek, Betty Lay Kee and Poh, Larry Kok Seng and Saw, Seang Mei and Loke, Kah Yin	eng	RAYYAN-INCLUSION: {"Martha Smith"=>"Excluded", "Liz"=>"Excluded"} | RAYYAN-LABELS: Survey	10.1097/MPG.0b013e318162a0e5
204	Effect of vitamin E on aminotransferase levels and insulin resistance in children with non-alcoholic fatty liver disease	2006.0	12.0	1.0	Alimentary Pharmacology & Therapeutics	0269-2813	24.0	11.0	1553-1561	Nobili, V. and Manco, M. and Devito, R. and Ciampalini, P. and Piemonte, F. and Marcellini, M.	eng	RAYYAN-INCLUSION: {"Martha Smith"=>"Excluded", "Liz"=>"Excluded"}	10.1111/j.1365-2036.2006.03161.x
205	An Adolescent with Chanarin-Dorfman Syndrome Presenting with Ichthyosis and Hepatic Steatosis	2021.0	11.0	1.0	JPGN reports	2691-171X	2.0	4.0	e137	Habash, Nawras and Wang, Yaohong and Morava, Eva and Ibrahim, Samar H.	eng	RAYYAN-INCLUSION: {"Martha Smith"=>"Excluded", "Liz"=>"Excluded"}	10.1097/PG9.0000000000000137
206	Fibroblast growth factor 21 (FGF-21) and its relation to obesity, metabolic syndrome, and nonalcoholic fatty liver in children: a longitudinal analysis	2012.0	6.0	1.0	The Journal of Clinical Endocrinology and Metabolism	1945-7197	97.0	6.0	2143-2150	Reinehr, Thomas and Woelfle, Joachim and Wunsch, Rainer and Roth, Christian L.	eng	RAYYAN-INCLUSION: {"Martha Smith"=>"Excluded", "Liz"=>"Excluded"}	10.1210/jc.2012-1221
207	Clinical trial: a nutritional supplement Viusid, in combination with diet and exercise, in patients with nonalcoholic fatty liver disease	2009.0	11.0	15.0	Alimentary Pharmacology & Therapeutics	1365-2036	30.0	10.0	999-1009	Vilar Gomez, E. and Rodriguez De Miranda, A. and Gra Oramas, B. and Arus Soler, E. and Llanio Navarro, R. and Calzadilla Bertot, L. and Yasells Garcia, A. and Del Rosario Abreu Vazquez, M.	eng	RAYYAN-INCLUSION: {"Martha Smith"=>"Excluded", "Liz"=>"Excluded"} | RAYYAN-LABELS: Exercise secondary intervention	10.1111/j.1365-2036.2009.04122.x
208	Childhood obesity and insulin resistance: how should it be managed?	2014.0	12.0	1.0	Current Treatment Options in Cardiovascular Medicine	1092-8464	16.0	12.0	351	Ho, Mandy and Garnett, Sarah P. and Baur, Louise A.	eng	RAYYAN-INCLUSION: {"Martha Smith"=>"Excluded", "Liz"=>"Excluded"}	10.1007/s11936-014-0351-0
209	Risk factors that affect metabolic health status in obese children	2017.0	1.0	1.0	Journal of pediatric endocrinology & metabolism: JPEM	2191-0251	30.0	1.0	49-55	Elmaogullari, Selin and Demirel, Fatma and Hatipoglu, Nihal	eng	RAYYAN-INCLUSION: {"Martha Smith"=>"Excluded", "Liz"=>"Excluded"}	10.1515/jpem-2016-0128
210	Eating Fast and Until Full Is Associated with Elevated Alanine Aminotransferase Activity in Japanese Schoolchildren: A Cross-Sectional Study	2021.0	1.0	1.0	The Tohoku Journal of Experimental Medicine	1349-3329	253.0	1.0	11-18	Minoura, Akira and Ochiai, Hirotaka and Shirasawa, Takako and Nishimura, Rimei and Yoshida, Reika and Azuma, Minami and Hoshino, Hiromi and Kokaze, Akatsuki	eng	RAYYAN-INCLUSION: {"Martha Smith"=>"Excluded", "Liz"=>"Excluded"} | RAYYAN-EXCLUSION-REASONS: wrong outcome	10.1620/tjem.253.11
211	Soft drink consumption linked with fatty liver in the absence of traditional risk factors	2008.0	10.0	1.0	Canadian Journal of Gastroenterology = Journal Canadien De Gastroenterologie	0835-7900	22.0	10.0	811-816	Assy, Nimer and Nasser, Gattas and Kamayse, Iad and Nseir, William and Beniashvili, Zaza and Djibre, Agness and Grosovski, Maria	eng	RAYYAN-INCLUSION: {"Martha Smith"=>"Excluded", "Liz"=>"Excluded"}	10.1155/2008/810961
212	Sonographic Markers Are Useful for Detection of Early Vascular Deterioration in Children with Overweight/Obesity: Effect of a 1-Year Combined Nutritional Education and Physical Exercise Program	2023.0	2.0	10.0	Nutrients	2072-6643	15.0	4.0	894	Abellaneda Millán, María and Morillas-Ruiz, Juan María and Ballester Sajardo, Raúl and Guillén Martínez, Daniel and Morales Moreno, Isabel and Hernández Morante, Juan José	eng	RAYYAN-INCLUSION: {"Martha Smith"=>"Excluded", "Liz"=>"Excluded"} | RAYYAN-EXCLUSION-REASONS: wrong outcome	10.3390/nu15040894
213	A multi-strain probiotic blend reshaped obesity-related gut dysbiosis and improved lipid metabolism in obese children	2022.0			Frontiers in Nutrition	2296-861X	9.0		922993	Chen, An-Chyi and Fang, Tzu-Jung and Ho, Hsieh-Hsun and Chen, Jui-Fen and Kuo, Yi-Wei and Huang, Yen-Yu and Tsai, Shin-Yu and Wu, Shu-Fen and Lin, Hung-Chih and Yeh, Yao-Tsung	eng	RAYYAN-INCLUSION: {"Martha Smith"=>"Excluded", "Liz"=>"Excluded"}	10.3389/fnut.2022.922993
214	Effects of Exercise in Addition to a Family-Based Lifestyle Intervention Program on Hepatic Fat in Children With Overweight	2020.0	2.0		Diabetes Care	1935-5548	43.0	2.0	306-313	Labayen, Idoia and Medrano, María and Arenaza, Lide and Maíz, Edurne and Osés, Maddi and Martínez-Vizcaíno, Vicente and Ruiz, Jonatan R. and Ortega, Francisco B.	eng	RAYYAN-INCLUSION: {"Martha Smith"=>"Included", "Liz"=>"Included"} | RAYYAN-LABELS: No diagnosed NAFLD	10.2337/dc19-0351
215	Liver toxicity of anabolic androgenic steroid use in an adolescent with nonalcoholic fatty liver disease	2014.0	9.0	1.0	Journal of Pediatric Gastroenterology and Nutrition	1536-4801	59.0	3.0	e32-33	Awai, Hannah I. and Yu, Elizabeth L. and Ellis, Linda S. and Schwimmer, Jeffrey B.	eng	RAYYAN-INCLUSION: {"Martha Smith"=>"Excluded", "Liz"=>"Excluded"}	10.1097/MPG.0b013e3182952e74
216	Effect of concurrent training on risk factors and hepatic steatosis in obese adolescents	2013.0	9.0	1.0	Revista Paulista De Pediatria: Orgao Oficial Da Sociedade De Pediatria De Sao Paulo	1984-0462	31.0	3.0	371-376	Antunes, Barbara de Moura M. and Monteiro, Paula Alves and Silveira, Loreana Sanches and Cayres, Suziane Ungari and Silva, Camila Buonani da and F, Ismael Forte	eng, por	RAYYAN-INCLUSION: {"Martha Smith"=>"Excluded", "Liz"=>"Excluded"}	10.1590/S0103-05822013000300015
217	Monogenic forms of lipodystrophic syndromes: diagnosis, detection, and practical management considerations from clinical cases	2019.0	3.0	1.0	Current Medical Research and Opinion	1473-4877	35.0	3.0	543-552	Vatier, Camille and Vantyghem, Marie-Christine and Storey, Caroline and Jéru, Isabelle and Christin-Maitre, Sophie and Fève, Bruno and Lascols, Olivier and Beltrand, Jacques and Carel, Jean-Claude and Vigouroux, Corinne and Bismuth, Elise	eng	RAYYAN-INCLUSION: {"Martha Smith"=>"Excluded", "Liz"=>"Excluded"}	10.1080/03007995.2018.1533459
218	Therapeutic effect of metformin and vitamin E versus prescriptive diet in obese adolescents with fatty liver	2011.0	11.0	1.0	International Journal for Vitamin and Nutrition Research. Internationale Zeitschrift Fur Vitamin- Und Ernahrungsforschung. Journal International De Vitaminologie Et De Nutrition	0300-9831	81.0	6.0	398-406	Akcam, Mustafa and Boyaci, Aslihan and Pirgon, Ozgur and Kaya, Selcuk and Uysal, Senem and Dundar, Bumin N.	eng	RAYYAN-INCLUSION: {"Martha Smith"=>"Excluded", "Liz"=>"Excluded"} | RAYYAN-LABELS: Exercise secondary intervention	10.1024/0300-9831/a000086
219	Vitamin E-based therapy is effective in ameliorating transaminasemia in nonalcoholic fatty liver disease	2005.0			Indian Journal of Gastroenterology: Official Journal of the Indian Society of Gastroenterology	0254-8860	24.0	6.0	251-255	Madan, Kaushal and Batra, Yogesh and Gupta, Datta S. and Chander, Bal and Anand Rajan, K. D. and Singh, Rajvir and Panda, S. K. and Acharya, S. K.	eng	RAYYAN-INCLUSION: {"Martha Smith"=>"Excluded", "Liz"=>"Excluded"}
220	Influence of dietary pattern, physical activity, and I148M PNPLA3 on steatosis severity in at-risk adolescents	2014.0	5.0	1.0	Genes & Nutrition	1555-8932	9.0	3.0	392	Nobili, Valerio and Liccardo, Daniela and Bedogni, Giorgio and Salvatori, Guglielmo and Gnani, Daniela and Bersani, Iliana and Alisi, Anna and Valenti, Luca and Raponi, Massimiliano	eng	RAYYAN-INCLUSION: {"Martha Smith"=>"Excluded", "Liz"=>"Excluded"} | RAYYAN-LABELS: Survey	10.1007/s12263-014-0392-8
221	Differences in Cardiometabolic Risk between Insulin-Sensitive and Insulin-Resistant Overweight and Obese Children	2015.0	6.0	1.0	Childhood Obesity (Print)	2153-2176	11.0	3.0	289-296	Khan, Unab I. and McGinn, Aileen P. and Isasi, Carmen R. and Groisman-Perelstein, Adriana and Diamantis, Pamela M. and Ginsberg, Mindy and Wylie-Rosett, Judith	eng	RAYYAN-INCLUSION: {"Martha Smith"=>"Excluded", "Liz"=>"Excluded"}	10.1089/chi.2014.0112
222	Effects of Multispecies Synbiotic Supplementation on Anthropometric Measurements, Glucose and Lipid Parameters in Children With Exogenous Obesity: A Randomized, Double Blind, Placebo-Controlled Clinical Trial (Probesity-2 Trial)	2022.0			Frontiers in Nutrition	2296-861X	9.0		898037	Kilic Yildirim, Gonca and Dinleyici, Meltem and Vandenplas, Yvan and Dinleyici, Ener Cagri	eng	RAYYAN-INCLUSION: {"Martha Smith"=>"Excluded", "Liz"=>"Excluded"} | RAYYAN-LABELS: Exercise secondary intervention	10.3389/fnut.2022.898037
223	What are the current guidelines for pediatric non-alcoholic fatty liver disease?	2013.0	12.0	1.0	Journal of the Academy of Nutrition and Dietetics	2212-2672	113.0	12.0	1772	Marcason, Wendy	eng	RAYYAN-INCLUSION: {"Martha Smith"=>"Excluded", "Liz"=>"Excluded"} | RAYYAN-LABELS: No abstract	10.1016/j.jand.2013.10.004
224	NAFLD in children: a prospective clinical-pathological study and effect of lifestyle advice	2006.0	8.0		Hepatology (Baltimore, Md.)	0270-9139	44.0	2.0	458-465	Nobili, Valerio and Marcellini, Matilde and Devito, Rita and Ciampalini, Paolo and Piemonte, Fiorella and Comparcola, Donatella and Sartorelli, Maria Rita and Angulo, Paul	eng	RAYYAN-INCLUSION: {"Martha Smith"=>"Excluded", "Liz"=>"Excluded"} | RAYYAN-LABELS: No abstract | RAYYAN-EXCLUSION-REASONS: wrong outcome | USER-NOTES: {"Liz"=>["difficult to differentiate between diet and exercise effects"]}	10.1002/hep.21262
225	Correlation between hepatic steatosis, hepatic volume, and spleen volume in live liver donors	2008.0	10.0	1.0	Transplantation Proceedings	0041-1345	40.0	8.0	2481-2483	Chen, T.-Y. and Chen, C.-L. and Tsang, L. L.-C. and Huang, T.-L. and Wang, C.-C. and Concejero, A. M. and Lu, C.-H. and Cheng, Y.-F.	eng	RAYYAN-INCLUSION: {"Martha Smith"=>"Excluded", "Liz"=>"Excluded"}	10.1016/j.transproceed.2008.08.045
226	Australian State and Territory Eclectic Approaches to Obesity Prevention in the Early Years: Policy Mapping and Perspectives of Senior Health Officials	2022.0			Frontiers in Public Health	2296-2565	10.0		781801	Esdaile, Emma K. and Gillespie, James and Baur, Louise A. and Wen, Li Ming and Rissel, Chris	eng	RAYYAN-INCLUSION: {"Martha Smith"=>"Excluded", "Liz"=>"Excluded"}	10.3389/fpubh.2022.781801
227	Association of adiponectin with hepatic steatosis: a study of 1,349 subjects in a random population sample	2014.0	4.0	3.0	BMC research notes	1756-0500	7.0		207	Flechtner-Mors, Marion and George, Samuel N. and Oeztuerk, Suemeyra and Haenle, Mark M. and Koenig, Wolfgang and Imhof, Armin and Boehm, Bernhard O. and Graeter, Tilmann and Mason, Richard A. and Kratzer, Wolfgang and Akinli, Atilla S. and EMIL-Study group	eng	RAYYAN-INCLUSION: {"Martha Smith"=>"Excluded", "Liz"=>"Excluded"}	10.1186/1756-0500-7-207
228	Isoleucine-to-methionine substitution at residue 148 variant of PNPLA3 gene and metabolic outcomes in gestational diabetes	2015.0	2.0	1.0	The American Journal of Clinical Nutrition	1938-3207	101.0	2.0	310-318	Bo, Simona and Gambino, Roberto and Menato, Guido and Canil, Stefania and Ponzo, Valentina and Pinach, Silvia and Durazzo, Marilena and Ghigo, Ezio and Cassader, Maurizio and Musso, Giovanni	eng	RAYYAN-INCLUSION: {"Martha Smith"=>"Excluded", "Liz"=>"Excluded"}	10.3945/ajcn.114.095125
229	Western dietary pattern and sedentary life: independent effects of diet and physical exercise intensity on NAFLD	2013.0	12.0	1.0	The American Journal of Gastroenterology	1572-0241	108.0	12.0	1932-1933	Trovato, Guglielmo M. and Catalano, Daniela and Martines, Giuseppe Fabio and Pirri, Clara and Trovato, Francesca M.	eng	RAYYAN-INCLUSION: {"Martha Smith"=>"Excluded", "Liz"=>"Excluded"} | RAYYAN-LABELS: No abstract	10.1038/ajg.2013.356
230	A healthy lifestyle during adolescence was inversely associated with fatty liver indices in early adulthood: findings from the DONALD cohort study	2023.0	2.0	14.0	The British Journal of Nutrition	1475-2662	129.0	3.0	513-522	Schnermann, Maike Elena and Schulz, Christina-Alexandra and Perrar, Ines and Herder, Christian and Roden, Michael and Alexy, Ute and Nöthlings, Ute	eng	RAYYAN-INCLUSION: {"Martha Smith"=>"Excluded", "Liz"=>"Excluded"}	10.1017/S0007114522001313
231	Effects of an intensive lifestyle intervention program on portal hypertension in patients with cirrhosis and obesity: The SportDiet study	2017.0	4.0	1.0	Hepatology (Baltimore, Md.)	1527-3350	65.0	4.0	1293-1305	Berzigotti, Annalisa and Albillos, Agustín and Villanueva, Candid and Genescá, Joan and Ardevol, Alba and Augustín, Salvador and Calleja, Jose Luis and Bañares, Rafael and García-Pagán, Juan Carlos and Mesonero, Francisco and Bosch, Jaime and Ciberehd SportDiet Collaborative Group	eng	RAYYAN-INCLUSION: {"Martha Smith"=>"Excluded", "Liz"=>"Excluded"}	10.1002/hep.28992
232	Effect of a Multicomponent Intervention on Hepatic Steatosis Is Partially Mediated by the Reduction of Intermuscular Abdominal Adipose Tissue in Children With Overweight or Obesity: The EFIGRO Project	2022.0	9.0	1.0	Diabetes Care	1935-5548	45.0	9.0	1953-1960	Cadenas-Sanchez, Cristina and Idoate, Fernando and Cabeza, Rafael and Villanueva, Arantxa and Rodríguez-Vigil, Beatriz and Medrano, María and Osés, Maddi and Ortega, Francisco B. and Ruiz, Jonatan R. and Labayen, Idoia	eng	RAYYAN-INCLUSION: {"Martha Smith"=>"Included", "Liz"=>"Included"}	10.2337/dc21-2440
233	Associations of TM6SF2 167K allele with liver enzymes and lipid profile in children: the PANIC Study	2016.0	5.0	1.0	Pediatric Research	1530-0447	79.0	5.0	684-688	Viitasalo, Anna and Pihlajamäki, Jussi and Paananen, Jussi and Atalay, Mustafa and Lindi, Virpi and Lakka, Timo A.	eng	RAYYAN-INCLUSION: {"Martha Smith"=>"Excluded", "Liz"=>"Excluded"}	10.1038/pr.2016.3
234	Energy expenditure and insulin sensitivity evaluation in obese children affected by hepatosteatosis	2012.0	4.0	1.0	Pediatric Obesity	2047-6310	7.0	2.0	e14-17	Fintini, D. and Pietrobattista, A. and Morino, G. and Cafiero, G. and Calzolari, A. and Turchetta, A. and Brufani, C. and Alisi, A. and Giordano, U. and Nobili, V.	eng	RAYYAN-INCLUSION: {"Martha Smith"=>"Excluded", "Liz"=>"Excluded"} | RAYYAN-LABELS: Survey	10.1111/j.2047-6310.2011.00018.x
235	A multidisciplinary clinical program is effective in stabilizing BMI and reducing transaminase levels in pediatric patients with NAFLD	2013.0	7.0	1.0	Journal of Pediatric Gastroenterology and Nutrition	1536-4801	57.0	1.0	119-123	DeVore, Stephanie and Kohli, Rohit and Lake, Kathleen and Nicholas, Lynda and Dietrich, Kim and Balistreri, William F. and Xanthakos, Stavra A.	eng	RAYYAN-INCLUSION: {"Martha Smith"=>"Excluded", "Liz"=>"Excluded"}	10.1097/MPG.0b013e318290d138
236	Improved oxidative stress and cardio-metabolic status in obese prepubertal children with liver steatosis treated with lifestyle combined with Vitamin E	2013.0	3.0	1.0	Free Radical Research	1029-2470	47.0	3.0	146-153	D'Adamo, E. and Marcovecchio, M. L. and Giannini, C. and de Giorgis, T. and Chiavaroli, V. and Chiarelli, F. and Mohn, A.	eng	RAYYAN-INCLUSION: {"Martha Smith"=>"Excluded", "Liz"=>"Excluded"} | RAYYAN-LABELS: Exercise secondary intervention	10.3109/10715762.2012.755262
237	A Botanical Composition from Morus alba, Ilex paraguariensis, and Rosmarinus officinalis for Body Weight Management	2017.0	11.0	1.0	Journal of Medicinal Food	1557-7600	20.0	11.0	1100-1112	Yimam, Mesfin and Jiao, Ping and Hong, Mei and Brownell, Lidia and Lee, Young-Chul and Kim, Hyun-Jin and Nam, Jeong-Bum and Kim, Mi-Ran and Jia, Qi	eng	RAYYAN-INCLUSION: {"Martha Smith"=>"Excluded", "Liz"=>"Excluded"}	10.1089/jmf.2017.0002
238	Effect of weight control on hepatic abnormalities in obese patients with fatty liver	1995.0	12.0	1.0	Journal of Korean Medical Science	1011-8934	10.0	6.0	414-421	Park, H. S. and Kim, M. W. and Shin, E. S.	eng	RAYYAN-INCLUSION: {"Martha Smith"=>"Excluded", "Liz"=>"Excluded"} | USER-NOTES: {"Martha Smith"=>["age of participants?"]}	10.3346/jkms.1995.10.6.414
239	Metabolic consequences of hepatic steatosis in overweight and obese adolescents	2012.0	4.0	1.0	Diabetes Care	1935-5548	35.0	4.0	905-910	Wicklow, Brandy A. and Wittmeier, Kristy D. M. and MacIntosh, Andrea C. and Sellers, Elizabeth A. C. and Ryner, Lawrence and Serrai, Hacene and Dean, Heather J. and McGavock, Jonathan M.	eng	RAYYAN-INCLUSION: {"Martha Smith"=>"Excluded", "Liz"=>"Excluded"}	10.2337/dc11-1754
240	Pegylated interferon for chronic hepatitis C in children affects growth and body composition: results from the pediatric study of hepatitis C (PEDS-C) trial	2012.0	8.0	1.0	Hepatology (Baltimore, Md.)	1527-3350	56.0	2.0	523-531	Jonas, Maureen M. and Balistreri, William and Gonzalez-Peralta, Regino P. and Haber, Barbara and Lobritto, Steven and Mohan, Parvathi and Molleston, Jean P. and Murray, Karen F. and Narkewicz, Michael R. and Rosenthal, Philip and Schwarz, Kathleen B. and Barton, Bruce A. and Shepherd, John A. and Mitchell, Paul D. and Duggan, Christopher	eng	RAYYAN-INCLUSION: {"Martha Smith"=>"Excluded", "Liz"=>"Excluded"}	10.1002/hep.25690
241	Milder clinical course of Type IV 3-methylglutaconic aciduria due to a novel mutation in TMEM70	2010.0			Molecular Genetics and Metabolism	1096-7206	101.0	2.0	282-285	Shchelochkov, Oleg A. and Li, Fang-Yuan and Wang, Jing and Zhan, Hongli and Towbin, Jeffrey A. and Jefferies, John Lynn and Wong, Lee-Jun and Scaglia, Fernando	eng	RAYYAN-INCLUSION: {"Martha Smith"=>"Excluded", "Liz"=>"Excluded"}	10.1016/j.ymgme.2010.07.012
242	[Childhood obesity. Recommendations of the Nutrition Committee of the Spanish Association of Pediatrics. Part II. Diagnosis. Comorbidities. Treatment]	2007.0	3.0		Anales De Pediatria (Barcelona, Spain: 2003)	1695-4033	66.0	3.0	294-304	Dalmau Serra, J. and Alonso Franch, M. and Gómez López, L. and Martínez Costa, C. and Sierra Salinas, C.	spa	RAYYAN-INCLUSION: {"Martha Smith"=>"Excluded", "Liz"=>"Excluded"}	10.1157/13099693
243	Urinary excretion of 5-hydroxy-3-indoleacetic acid in dystimic/depressed, adult obese women: what correlations to hepatic steatosis?	2011.0			International Journal of Immunopathology and Pharmacology	0394-6320	24.0	3.0	769-779	Tarantino, Giovanni and Savastano, S. and Colao, A. and Polichetti, G. and Capone, D.	eng	RAYYAN-INCLUSION: {"Martha Smith"=>"Excluded", "Liz"=>"Excluded"}	10.1177/039463201102400323
244	Milder childhood form of very long-chain acyl-CoA dehydrogenase deficiency in a 6-year-old Japanese boy	2000.0	12.0	1.0	European Journal of Pediatrics	0340-6199	159.0	12.0	908-911	Doi, T. and Abo, W. and Tateno, M. and Hayashi, K. and Hori, T. and Nakada, T. and Fukao, T. and Takahashi, Y. and Terada, N.	eng	RAYYAN-INCLUSION: {"Martha Smith"=>"Excluded", "Liz"=>"Excluded"}	10.1007/pl00008368
245	Neonatal presentation of ventricular tachycardia and a Reye-like syndrome episode associated with disturbed mitochondrial energy metabolism	2002.0	12.0	30.0	BMC pediatrics	1471-2431	2.0		12	Scaglia, Fernando and Scheuerle, Angela E. and Towbin, Jeffrey A. and Armstrong, Dawna L. and Sweetman, Lawrence and Wong, Lee-Jun C.	eng	RAYYAN-INCLUSION: {"Martha Smith"=>"Excluded", "Liz"=>"Excluded"}	10.1186/1471-2431-2-12
246	Recurrent Reye-like syndrome: possible association with Krebs cycle abnormality	1984.0	2.0	1.0	Israel Journal of Medical Sciences	0021-2180	20.0	2.0	148-152	Granot, E. and Deckelbaum, R. J. and Judd, R. and Slonim, A. E. and Gutman, A.	eng	RAYYAN-INCLUSION: {"Martha Smith"=>"Excluded", "Liz"=>"Excluded"}
247	Case records of the Massachusetts General Hospital. Weekly clinicopathological exercises. Case 5-1972	1972.0	2.0	3.0	The New England Journal of Medicine	0028-4793	286.0	5.0	255-260		eng	RAYYAN-INCLUSION: {"Martha Smith"=>"Excluded", "Liz"=>"Excluded"} | RAYYAN-LABELS: No abstract	10.1056/NEJM197202032860509
248	The relationship between the ratio of gamma-glutamyltransferase to high-density lipoprotein cholesterol and the risk of diabetes mellitus using publicly available data: a secondary analysis based on a longitudinal study in Japan	2023.0			Lipids in Health and Disease	1476-511X	22.0	1.0		Zhao, Y. and Xin, X. and Luo, X.-P.	English	RAYYAN-INCLUSION: {"Martha Smith"=>"Excluded", "Liz"=>"Excluded"}	10.1186/s12944-023-01772-9
249	A Metabolic Enhancer Protects against Diet-Induced Obesity and Liver Steatosis and Corrects a Pro-Atherogenic Serum Profile in Mice	2023.0			Nutrients	2072-6643	15.0	10.0		Platko, K. and Lebeau, P.F. and Nederveen, J.P. and Byun, J.H. and MacDonald, M.E. and Bourgeois, J.M. and Tarnopolsky, M.A. and Austin, R.C.	English	RAYYAN-INCLUSION: {"Martha Smith"=>"Excluded", "Liz"=>"Excluded"}	10.3390/nu15102410
250	Adherence to oxidative balance scores and lower odds of non-alcoholic fatty liver disease: a case-control study	2023.0			Scientific reports	2045-2322	13.0	1.0	6140	Sohouli, M.H. and Rohani, P. and Hosseinzadeh, M. and Hekmatdoost, A.	English	RAYYAN-INCLUSION: {"Martha Smith"=>"Excluded", "Liz"=>"Excluded"}	10.1038/s41598-023-33407-5
251	Meta-analysis: The impact of light-to-moderate alcohol consumption on progressive non-alcoholic fatty liver disease	2023.0			Alimentary Pharmacology and Therapeutics	1365-2036	57.0	8.0	820-836	Magherman, L. and Van Parys, R. and Pauwels, N.S. and Verhelst, X. and Devisscher, L. and Van Vlierberghe, H. and Geerts, A. and Lefere, S.	English	RAYYAN-INCLUSION: {"Martha Smith"=>"Excluded", "Liz"=>"Excluded"}	10.1111/apt.17388
252	Maternal Diet Quality During Pregnancy and Offspring Hepatic Fat in Early Childhood: The Healthy Start Study	2023.0			Journal of Nutrition	1541-6100	153.0	4.0	1122-1132	Cohen, C.C. and Perng, W. and Sauder, K.A. and Shapiro, A.L.B. and Starling, A.P. and Friedman, C. and Felix, J.F. and Küpers, L.K. and Moore, B.F. and Hébert, J.R. and Shivappa, N. and Scherzinger, A. and Sundaram, S.S. and Shankar, K. and Dabelea, D.	English	RAYYAN-INCLUSION: {"Martha Smith"=>"Excluded", "Liz"=>"Excluded"}	10.1016/j.tjnut.2023.01.039
253	Screening strategies for non-alcoholic fatty liver disease: a holistic approach is needed	2023.0			Clinical and Molecular Hepatology	2287-285X	29.0	2.0	390-393	Kasper, P. and Demir, M. and Steffen, H.-M.	English	RAYYAN-INCLUSION: {"Martha Smith"=>"Excluded", "Liz"=>"Excluded"}	10.3350/cmh.2023.0059
254	National consensus to develop core outcomes for the evaluation of complications from excess weight (CEW) clinics: results of a national Delphi process	2023.0			Archives of Disease in Childhood	1468-2044	108.0	4.0	296-299	Stilwell, P.A. and White, B. and Graham, C. and Rigby, E. and Shield, J.P.H. and Brandreth, R. and Solti, S. and Owen, R. and Kenny, S.	English	RAYYAN-INCLUSION: {"Martha Smith"=>"Excluded", "Liz"=>"Excluded"}	10.1136/archdischild-2022-324550
255	Effects of early-life voluntary exercise and fructose on adult activity levels, body composition, aerobic capacity, and organ masses in mice bred for high voluntary wheel-running behavior	2023.0			Journal of developmental origins of health and disease	2040-1752	14.0	2.0	249-260	Cadney, M.D. and Albuquerque, R.L. and Schwartz, N.E. and McNamara, M.P. and Castro, A.A. and Schmill, M.P. and Hillis, D.A. and Garland, T.	English	RAYYAN-INCLUSION: {"Martha Smith"=>"Excluded", "Liz"=>"Excluded"}	10.1017/S204017442200054X
256	Letter: comment on Park et al – the association of non-alcoholic fatty liver disease between parents and adolescent children	2023.0			Alimentary Pharmacology and Therapeutics	1365-2036	57.0	6.0	737-738	Hagström, H. and Ludvigsson, J.F.	English	RAYYAN-INCLUSION: {"Martha Smith"=>"Excluded", "Liz"=>"Excluded"} | RAYYAN-LABELS: No abstract	10.1111/apt.17390
257	Metabolomic Studies in Inborn Errors of Metabolism: Last Years and Future Perspectives	2023.0			Metabolites	2218-1989	13.0	3.0		Cossu, M. and Pintus, R. and Zaffanello, M. and Mussap, M. and Serra, F. and Marcialis, M.A. and Fanos, V.	English	RAYYAN-INCLUSION: {"Martha Smith"=>"Excluded", "Liz"=>"Excluded"}	10.3390/metabo13030447
258	High Risk of Metabolic Complications Due to High Consumption of Processed Foods	2023.0			Current Nutrition and Food Science	2212-3881	19.0	3.0	198-208	Singh, A. and Vellapandian, C.	English	RAYYAN-INCLUSION: {"Martha Smith"=>"Excluded", "Liz"=>"Excluded"}	10.2174/1573401318666220622162038
259	Therapeutic potential of natural compounds in the treatment of obesity: A review on computational and experimental studies	2023.0			Medicinal Plants	0975-6892	15.0	1.0	79-97	Athista, M. and Harsiddhi, A. and Valli Nachiyar, C. and Swetha, S.	English	RAYYAN-INCLUSION: {"Martha Smith"=>"Excluded", "Liz"=>"Excluded"}	10.5958/0975-6892.2023.00008.4
260	Metformin therapy in pediatric type 2 diabetes mellitus and its comorbidities: A review	2023.0			Frontiers in Endocrinology	1664-2392	13.0			Alfaraidi, H. and Samaan, M.C.	English	RAYYAN-INCLUSION: {"Martha Smith"=>"Excluded", "Liz"=>"Excluded"}	10.3389/fendo.2022.1072879
261	Gut Microbiome and Its Impact on Obesity and Obesity-Related Disorders	2023.0			Current Gastroenterology Reports	1534-312X	25.0	2.0	31-44	Sankararaman, S. and Noriega, K. and Velayuthan, S. and Sferra, T. and Martindale, R.	English	RAYYAN-INCLUSION: {"Martha Smith"=>"Excluded", "Liz"=>"Excluded"}	10.1007/s11894-022-00859-0
262	Exposure to volatile organic compounds and polycyclic aromatic hydrocarbons is associated with the risk of non-alcoholic fatty liver disease in Korean adolescents: Korea National Environmental Health Survey (KoNEHS) 2015–2017	2023.0			Ecotoxicology and Environmental Safety	1090-2414	251.0			Choi, Y.-H. and Lee, J.-Y. and Moon, K.W.	English	RAYYAN-INCLUSION: {"Martha Smith"=>"Excluded", "Liz"=>"Excluded"}	10.1016/j.ecoenv.2023.114508
263	Nutritional, pharmacological, and environmental programming of NAFLD in early life	2023.0			American Journal of Physiology - Gastrointestinal and Liver Physiology	1522-1547	324.0	2.0	G99-G114	Galvan-Martinez, D.H. and Bosquez-Mendoza, V.M. and Ruiz-Noa, Y. and del Rocio Ibarra-Reynoso, L. and Barbosa-Sabanero, G. and Lazo-De-La-Vega-Monroy, M.-L.	English	RAYYAN-INCLUSION: {"Martha Smith"=>"Excluded", "Liz"=>"Excluded"}	10.1152/ajpgi.00168.2022
264	Evaluating association between sex, gender-role and fibrosis stage in chronic liver diseases: A pilot prospective study	2023.0			Canadian Liver Journal	2561-4444	6.0	1.0	112-113	Kaur, S. and Coffin, C. and Forbes, N. and Raman, M. and Shaheen, A.A.	English	RAYYAN-INCLUSION: {"Martha Smith"=>"Excluded", "Liz"=>"Excluded"}	10.3138/canlivj.6.1.abst
265	Maternal Exercise Protects Male Offspring From Maternal Diet-Programmed Nonalcoholic Fatty Liver Disease Progression	2023.0			Endocrinology	1945-7170	164.0	3.0		Hinrichs, H. and Faerber, A. and Young, M. and Ballentine, S.J. and Thompson, M.D.	English	RAYYAN-INCLUSION: {"Martha Smith"=>"Excluded", "Liz"=>"Excluded"}	10.1210/endocr/bqad010
266	14. Children and Adolescents: Standards of Care in Diabetes—2023	2023.0			Diabetes Care	1935-5548	46.0		S230-S253	Elsayed, N.A. and Aleppo, G. and Aroda, V.R. and Bannuru, R.R. and Brown, F.M. and Bruemmer, D. and Collins, B.S. and Hilliard, M.E. and Isaacs, D. and Johnson, E.L. and Kahan, S. and Khunti, K. and Leon, J. and Lyons, S.K. and Perry, M.L. and Prahalad, P. and Pratley, R.E. and Seley, J.J. and Stanton, R.C. and Gabbay, R.A.	English	RAYYAN-INCLUSION: {"Martha Smith"=>"Excluded", "Liz"=>"Excluded"}	10.2337/dc23-S014
267	The association of non-alcoholic fatty liver disease between parents and adolescent children	2023.0			Alimentary Pharmacology and Therapeutics	1365-2036	57.0	2.0	245-252	Park, Y. and Sinn, D.H. and Kim, K. and Gwak, G.-Y.	English	RAYYAN-INCLUSION: {"Martha Smith"=>"Excluded", "Liz"=>"Excluded"}	10.1111/apt.17257
268	Lipodystrophies in non-insulin-dependent children: Treatment options and results from recombinant human leptin therapy	2023.0			Pharmacological Research	1096-1186	187.0			Calcaterra, V. and Magenes, V.C. and Rossi, V. and Fabiano, V. and Mameli, C. and Zuccotti, G.	English	RAYYAN-INCLUSION: {"Martha Smith"=>"Excluded", "Liz"=>"Excluded"}	10.1016/j.phrs.2022.106629
269	Fatty liver disease in children (MAFLD/PeFLD Type 2): unique classification considerations and challenges	2023.0			Therapeutic Advances in Endocrinology and Metabolism	2042-0196	14.0			Hegarty, R. and Kyrana, E. and Fitzpatrick, E. and Dhawan, A.	English	RAYYAN-INCLUSION: {"Martha Smith"=>"Excluded", "Liz"=>"Excluded"}	10.1177/20420188231160388
270	Therapeutic Potential of Herbal Medicine against Non-alcoholic Fatty Liver Disease	2023.0			Current Drug Targets	1873-5592	24.0	4.0	300-319	Pourali, G. and Hosseini, Z.S. and Maftooh, M. and Nazari, E. and Khazaei, M. and Nassiri, M. and Hassanian, S.M. and Ghayour-Mobarhan, M. and Ferns, G.A. and Kiani, M.A. and Avan, A.	English	RAYYAN-INCLUSION: {"Martha Smith"=>"Excluded", "Liz"=>"Excluded"}	10.2174/1389450124666230113150116
271	Ketogenic diet for human diseases: the underlying mechanisms and potential for clinical implementations	2022.0			Signal Transduction and Targeted Therapy	2059-3635	7.0	1.0		Zhu, H. and Bi, D. and Zhang, Y. and Kong, C. and Du, J. and Wu, X. and Wei, Q. and Qin, H.	English	RAYYAN-INCLUSION: {"Martha Smith"=>"Excluded", "Liz"=>"Excluded"}	10.1038/s41392-021-00831-w
272	Epidemiology and lifestyle survey of non-alcoholic fatty liver disease in school-age children and adolescents in Shenyang, Liaoning	2022.0			BMC Pediatrics	1471-2431	22.0	1.0		Lin, G. and Xinhe, Z. and Haoyu, T. and Xing, J. and Dan, L. and Ningning, W. and Jing, S. and Xue, W. and Zilu, Z. and Yiling, L.	English	RAYYAN-INCLUSION: {"Martha Smith"=>"Excluded", "Liz"=>"Excluded"} | RAYYAN-LABELS: Prospective cohort study	10.1186/s12887-022-03351-w
273	Chronic intake of high dietary sucrose induces sexually dimorphic metabolic adaptations in mouse liver and adipose tissue	2022.0			Nature Communications	2041-1723	13.0	1.0		Stephenson, E.J. and Stayton, A.S. and Sethuraman, A. and Rao, P.K. and Meyer, A. and Gomes, C.K. and Mulcahy, M.C. and McAllan, L. and Puchowicz, M.A. and Pierre, J.F. and Bridges, D. and Han, J.C.	English	RAYYAN-INCLUSION: {"Martha Smith"=>"Excluded", "Liz"=>"Excluded"}	10.1038/s41467-022-33840-6
274	Exercise training attenuates pulmonary inflammation and mitochondrial dysfunction in a mouse model of high-fat high-carbohydrate-induced NAFLD	2022.0			BMC Medicine	1741-7015	20.0	1.0		Cho, J. and Johnson, B.D. and Watt, K.D. and Niven, A.S. and Yeo, D. and Kim, C.-H.	English	RAYYAN-INCLUSION: {"Martha Smith"=>"Excluded", "Liz"=>"Excluded"}	10.1186/s12916-022-02629-1
275	An update of the consensus statement on insulin resistance in children 2010	2022.0			Frontiers in Endocrinology	1664-2392	13.0			Tagi, V.M. and Samvelyan, S. and Chiarelli, F.	English	RAYYAN-INCLUSION: {"Martha Smith"=>"Excluded", "Liz"=>"Excluded"}	10.3389/fendo.2022.1061524
276	Highlighting the trajectory from intrauterine growth restriction to future obesity	2022.0			Frontiers in Endocrinology	1664-2392	13.0			Gantenbein, K.V. and Kanaka-Gantenbein, C.	English	RAYYAN-INCLUSION: {"Martha Smith"=>"Excluded", "Liz"=>"Excluded"}	10.3389/fendo.2022.1041718
277	ISPAD Clinical Practice Consensus Guidelines 2022: Type 2 diabetes in children and adolescents	2022.0			Pediatric Diabetes	1399-5448	23.0	7.0	872-902	Shah, A.S. and Zeitler, P.S. and Wong, J. and Pena, A.S. and Wicklow, B. and Arslanian, S. and Chang, N. and Fu, J. and Dabadghao, P. and Pinhas-Hamiel, O. and Urakami, T. and Craig, M.E.	English	RAYYAN-INCLUSION: {"Martha Smith"=>"Excluded", "Liz"=>"Excluded"}	10.1111/pedi.13409
278	Telemedicine Interventions as an Attempt to Improve the Mental Health of Populations during the COVID-19 Pandemic—A Narrative Review	2022.0			International Journal of Environmental Research and Public Health	1660-4601	19.0	22.0		Rutkowska, A.	English	RAYYAN-INCLUSION: {"Martha Smith"=>"Excluded", "Liz"=>"Excluded"}	10.3390/ijerph192214945
279	Place of Adapted Physical Activity in the care pathway: Case of the patient with non-alcoholic fatty liver disease (NAFLD)	2022.0			Nutrition Clinique et Metabolisme	1768-3092	36.0	4.0	247-255	Le Garf, S. and Anty, R.	English	RAYYAN-INCLUSION: {"Martha Smith"=>"Excluded", "Liz"=>"Excluded"} | RAYYAN-EXCLUSION-REASONS: wrong population | USER-NOTES: {"Martha Smith"=>["age of patient?"]}	10.1016/j.nupar.2022.09.002
280	Modulation of intestinal microbiota in the development of nonalcoholic fatty liver disease (NAFLD)	2022.0			Journal of Physiology and Biochemistry	1877-8755	78.0		S13-S14	Sánchez-Campos, S.	English	RAYYAN-INCLUSION: {"Martha Smith"=>"Excluded", "Liz"=>"Excluded"}	10.1007/s13105-022-00923-3
281	Genetic conditions of short stature: A review of three classic examples	2022.0			Frontiers in Endocrinology	1664-2392	13.0			Butler, M.G. and Miller, B.S. and Romano, A. and Ross, J. and Abuzzahab, M.J. and Backeljauw, P. and Bamba, V. and Bhangoo, A. and Mauras, N. and Geffner, M.	English	RAYYAN-INCLUSION: {"Martha Smith"=>"Excluded", "Liz"=>"Excluded"}	10.3389/fendo.2022.1011960
282	The metabolic conditioning of obesity: A review of the pathogenesis of obesity and the epigenetic pathways that “program” obesity from conception	2022.0			Frontiers in Endocrinology	1664-2392	13.0			Rajamoorthi, A. and LeDuc, C.A. and Thaker, V.V.	English	RAYYAN-INCLUSION: {"Martha Smith"=>"Excluded", "Liz"=>"Excluded"}	10.3389/fendo.2022.1032491
283	Case report: NAFLD and maple syrup urine disease: Is there an interplay between branched-chain amino acids and fructose consumption?	2022.0			Frontiers in Pediatrics	2296-2360	10.0			Moreira-Silva, H. and Ferreira, S. and Almeida, M. and Gonçalves, I. and Cipriano, M.A. and Vizcaíno, J.R. and Santos-Silva, E. and Gomes-Martins, E.	English	RAYYAN-INCLUSION: {"Martha Smith"=>"Excluded", "Liz"=>"Excluded"}	10.3389/fped.2022.933081
284	Nonalcoholic Fatty Liver Disease in Children: Where Are We?	2022.0			Clinical Gastroenterology and Hepatology	1542-7714	20.0	10.0	2210-2215	Li, J. and Cheung, R.	English	RAYYAN-INCLUSION: {"Martha Smith"=>"Excluded", "Liz"=>"Excluded"} | RAYYAN-LABELS: No abstract	10.1016/j.cgh.2022.02.008
285	Association between early life famine exposure and risk of metabolic syndrome in later life	2022.0			Journal of Diabetes	1753-0407	14.0	10.0	685-694	Zhang, Y. and Qi, H. and Hu, C. and Wang, S. and Zhu, Y. and Lin, H. and Lin, L. and Zhang, J. and Wang, T. and Zhao, Z. and Li, M. and Xu, Y. and Xu, M. and Bi, Y. and Wang, W. and Chen, Y. and Lu, J. and Ning, G.	English	RAYYAN-INCLUSION: {"Martha Smith"=>"Excluded", "Liz"=>"Excluded"}	10.1111/1753-0407.13319
286	Obesity and Adipose Tissue Dysfunction: From Pediatrics to Adults	2022.0			Genes	2073-4425	13.0	10.0		Menendez, A. and Wanczyk, H. and Walker, J. and Zhou, B. and Santos, M. and Finck, C.	English	RAYYAN-INCLUSION: {"Martha Smith"=>"Excluded", "Liz"=>"Excluded"}	10.3390/genes13101866
287	INFANT RISK FACTORS FOR PEDIATRIC NONALCOHOLIC FATTY LIVER DISEASE IN A LATINX COHORT	2022.0			Journal of Pediatric Gastroenterology and Nutrition	1536-4801	75.0		S49-S50	Maxwell, S. and Price, J. and Perito, E. and Rosenthal, P. and Wojcicki, J.	English	RAYYAN-INCLUSION: {"Martha Smith"=>"Excluded", "Liz"=>"Excluded"}
288	PHYSICAL ACTIVITY OF OBESE CHILDREN AND ADOLESCENTS WITH THE NONALCOHOLIC FATTY LIVER DISEASE DURING THE COVID-19 PANDEMIC	2022.0			United European Gastroenterology Journal	2050-6414	10.0		215-216	Zavhorodnia, N. and Konenko, I. and Zhigir, N. and Petishko, O.	English	RAYYAN-INCLUSION: {"Martha Smith"=>"Excluded", "Liz"=>"Excluded"} | RAYYAN-LABELS: Survey	10.1002/ueg2.12294
289	MATERNAL EXERCISE PROTECTS OFFSPRING FROM DEVELOPMENT OF NON-ALCOHOLIC FATTY LIVER DISEASE IN MICE	2022.0			Hepatology	1527-3350	76.0		S657-S658	Thompson, M. and Hinrichs, H. and Faerber, A. and Young, M. and Davidson, N.O.	English	RAYYAN-INCLUSION: {"Martha Smith"=>"Excluded", "Liz"=>"Excluded"}	10.1002/hep.32697
290	PEDIATRIC NON-ALCOHOLIC FATTY LIVER DISEASE: RESIDING IN LOW RESOURCE NEIGHBORHOODS MAY INCREASE RISK	2022.0			Hepatology	1527-3350	76.0		S104-S105	Smith, R. and Rivera, A. and Chu, J. and Bucuvalas, J.C.	English	RAYYAN-INCLUSION: {"Martha Smith"=>"Excluded", "Liz"=>"Excluded"}	10.1002/hep.32697
291	The effect of pharmacological treatment and lifestyle modification in patients with nonalcoholic fatty liver disease: An umbrella review of meta-analyses of randomized controlled trials	2022.0			Obesity Reviews	1467-789X	23.0	9.0		Cho, K. and Park, S. and Koyanagi, A. and Jacob, L. and Yon, D.K. and Lee, S.W. and Kim, M.S. and Kim, S.U. and Kim, B.K. and Shin, J.I. and Smith, L.	English	RAYYAN-INCLUSION: {"Martha Smith"=>"Excluded", "Liz"=>"Excluded"}	10.1111/obr.13464
292	COVID-19 and diabetes in children	2022.0			Annals of Pediatric Endocrinology and Metabolism	2287-1292	27.0	3.0	157-168	Prosperi, S. and Chiarelli, F.	English	RAYYAN-INCLUSION: {"Martha Smith"=>"Excluded", "Liz"=>"Excluded"}	10.6065/apem.2244150.075
293	Lipodystrophy for the Diabetologist—What to Look For	2022.0			Current Diabetes Reports	1539-0829	22.0	9.0	461-470	Patni, N. and Garg, A.	English	RAYYAN-INCLUSION: {"Martha Smith"=>"Excluded", "Liz"=>"Excluded"}	10.1007/s11892-022-01485-w
294	Metabolic Syndrome Risk, Healthy Lifestyle Behaviors, and Physical Activity Levels of University Students	2022.0			Turkish Journal of Endocrinology and Metabolism	1308-9846	26.0	3.0	156-164	Topbaş, E. and Bingöl, G. and Görgen, Ö. and Terzi, B. and Çapraz, M. and Gür, S.G.	English	RAYYAN-INCLUSION: {"Martha Smith"=>"Excluded", "Liz"=>"Excluded"}	10.5152/tjem.2022.22045
295	European guideline on obesity care in patients with gastrointestinal and liver diseases – Joint European Society for Clinical Nutrition and Metabolism / United European Gastroenterology guideline	2022.0			United European Gastroenterology Journal	2050-6414	10.0	7.0	663-720	Bischoff, S.C. and Barazzoni, R. and Busetto, L. and Campmans-Kuijpers, M. and Cardinale, V. and Chermesh, I. and Eshraghian, A. and Kani, H.T. and Khannoussi, W. and Lacaze, L. and Léon-Sanz, M. and Mendive, J.M. and Müller, M.W. and Ockenga, J. and Tacke, F. and Thorell, A. and Vranesic Bender, D. and Weimann, A. and Cuerda, C.	English	RAYYAN-INCLUSION: {"Martha Smith"=>"Excluded", "Liz"=>"Excluded"}	10.1002/ueg2.12280
296	Olive- and Coconut-Oil-Enriched Diets Decreased Secondary Bile Acids and Regulated Metabolic and Transcriptomic Markers of Brain Injury in the Frontal Cortexes of NAFLD Pigs	2022.0			Brain Sciences	2076-3425	12.0	9.0		Maj, M.A. and Gehani, T.R. and Immoos, C. and Medrano, M.S. and Fanter, R.K. and Strand, C.R. and Glanz, H. and Piccolo, B.D. and Abo-Ismail, M.K. and La Frano, M.R. and Manjarín, R.	English	RAYYAN-INCLUSION: {"Martha Smith"=>"Excluded", "Liz"=>"Excluded"}	10.3390/brainsci12091193
297	The Benefit of Probiotics in Pediatric Nonalcoholic Fatty Liver Disease: A Meta-analysis of Randomized Control Trials	2022.0			Journal of Pediatric Gastroenterology and Nutrition	1536-4801	75.0	3.0	E31-E37	Gkiourtzis, N. and Kalopitas, G. and Vadarlis, A. and Rafailia Bakaloudi, D. and Dionysopoulos, G. and Karanika, E. and Tsekitsidi, E. and Chourdakis, M.	English	RAYYAN-INCLUSION: {"Martha Smith"=>"Excluded", "Liz"=>"Excluded"}	10.1097/MPG.0000000000003537
298	Benefits of physical activity on cardiometabolic diseases in obese children and adolescents	2022.0			Journal of Translational Internal Medicine	2224-4018	10.0	3.0	236-245	Gao, J. and Lu, Y. and Gokulnath, P. and Vulugundam, G. and Li, G. and Li, J. and Xiao, J.	English	RAYYAN-INCLUSION: {"Martha Smith"=>"Excluded", "Liz"=>"Excluded"}	10.2478/jtim-2022-0041
299	Use of liraglutide for treatment of childhood obesity: early experiences from a tier 3 paediatric obesity service	2022.0			Hormone Research in Paediatrics	1663-2826	95.0		234	Hawton, K. and Wenn, M. and Hamilton-Shield, J. and Giri, D.	English	RAYYAN-INCLUSION: {"Martha Smith"=>"Excluded", "Liz"=>"Excluded"}	10.1159/000525606
300	Estimate the Prevalence of Fatty Liver inOverweight and Obese Children in Ilam	2022.0			Indian Journal of Forensic Medicine and Toxicology	0973-9130	16.0	3.0	189-193	Kalvandi, G. and Najafi, R. and Sayehmiri, K. and Saki, S.	English	RAYYAN-INCLUSION: {"Martha Smith"=>"Excluded", "Liz"=>"Excluded"}	10.37506/ijfmt.v16i3.18280
301	Increased Risk of NAFLD in Adults with Glomerular Hyperfiltration: An 8-Year Cohort Study Based on 147,162 Koreans	2022.0			Journal of Personalized Medicine	2075-4426	12.0	7.0		Koo, D.-J. and Lee, M.Y. and Jung, I. and Moon, S.J. and Kwon, H. and Rhee, E.-J. and Park, C.-Y. and Lee, W.-Y. and Oh, K.W. and Park, S.E.	English	RAYYAN-INCLUSION: {"Martha Smith"=>"Excluded", "Liz"=>"Excluded"}	10.3390/jpm12071142
302	Non-alcoholic fatty liver disease in adolescent children in relation to parental non-alcoholic fatty liver disease	2022.0			Hepatology International	1936-0541	16.0		S20	Park, Y. and Hyun Sinn, D. and Kim, G.-A. and Kim, K. and Gwak, G.-Y.	English	RAYYAN-INCLUSION: {"Martha Smith"=>"Excluded", "Liz"=>"Excluded"}	10.1007/s12072-022-10337-4
303	Multi-Faceted Influence of Obesity on Type 1 Diabetes in Children – From Disease Pathogenesis to Complications	2022.0			Frontiers in Endocrinology	1664-2392	13.0			Ciężki, S. and Kurpiewska, E. and Bossowski, A. and Głowińska-Olszewska, B.	English	RAYYAN-INCLUSION: {"Martha Smith"=>"Excluded", "Liz"=>"Excluded"}	10.3389/fendo.2022.890833
304	Changes in body mass index in children and adolescents in Israel during the COVID-19 pandemic	2022.0			International Journal of Obesity	1476-5497	46.0	6.0	1160-1167	Shalitin, S. and Phillip, M. and Yackobovitch-Gavan, M.	English	RAYYAN-INCLUSION: {"Martha Smith"=>"Excluded", "Liz"=>"Excluded"}	10.1038/s41366-022-01092-5
305	Automated Machine Learning (AutoML)-Derived Preconception Predictive Risk Model to Guide Early Intervention for Gestational Diabetes Mellitus	2022.0			International Journal of Environmental Research and Public Health	1660-4601	19.0	11.0		Kumar, M. and Ang, L.T. and Png, H. and Ng, M. and Tan, K. and Loy, S.L. and Tan, K.H. and Chan, J.K.Y. and Godfrey, K.M. and Chan, S.-Y. and Chong, Y.S. and Eriksson, J.G. and Feng, M. and Karnani, N.	English	RAYYAN-INCLUSION: {"Martha Smith"=>"Excluded", "Liz"=>"Excluded"}	10.3390/ijerph19116792
306	Effects of probiotics combined with dietary and lifestyle modification on clinical, biochemical, and radiological parameters in obese children with nonalcoholic fatty liver disease/nonalcoholic steatohepatitis: a randomized clinical trial	2022.0			Clinical and Experimental Pediatrics	2713-4148	65.0	6.0	304-311	Rodrigo, T. and Dulani, S. and Seneviratne, S.N. and De Silva, A.P. and Fernando, J. and De Silva, H.J. and Jayasekera and Wickramasinghe, V.P.	English	RAYYAN-INCLUSION: {"Martha Smith"=>"Excluded", "Liz"=>"Excluded"} | RAYYAN-LABELS: Exercise secondary intervention	10.3345/cep.2021.00787
307	COVID-19, childhood obesity, and NAFLD: colliding pandemics	2022.0			The Lancet Gastroenterology and Hepatology	2468-1253	7.0	6.0	499-501	Moore, J.B.	English	RAYYAN-INCLUSION: {"Martha Smith"=>"Excluded", "Liz"=>"Excluded"} | RAYYAN-LABELS: No abstract	10.1016/S2468-1253(22)00100-5
308	Obesity and Metabolic Syndrome in the Pediatric Age	2022.0			Hormone Research in Paediatrics	1663-2826	95.0	2.0	103	Shalitin, S. and Wabitsch, M.	English	RAYYAN-INCLUSION: {"Martha Smith"=>"Excluded", "Liz"=>"Excluded"}	10.1159/000518663
309	Frequency of non-alcoholic fatty liver disease in patients with diagnosed overweight or obesity by means of elevation of alanine amine transferase and ecographic liver alteration in children from 5 to 18 years old at the national institute of pediatrics in the period of january 2010 to december 2020	2022.0			Journal of Pediatric Gastroenterology and Nutrition	1536-4801	74.0	2.0	753	Domingo Jimenez, N.Y. and Zarate Mondragon, F.E. and Montijo Barrios, E. and Cadena Leon, J.F. and Toro Monjaraz, E. and Ignorosa Arellano, K.R. and Cervantes Bustamante, R. and Ramirez Mayans, J.A.	English	RAYYAN-INCLUSION: {"Martha Smith"=>"Excluded", "Liz"=>"Excluded"}	10.1097/MPG.0000000000003446
310	ASSOCIATION between GAMMA-GLUTAMYL TRANSFERASE (GGT) and SERUM URATE: CROSS-SECTIONAL FINDINGS from the 1993 PELOTAS (BRAZIL) BIRTH COHORT	2022.0			Annals of the Rheumatic Diseases	1468-2060	81.0		1826	Loyola Correa, T. and Farias Freitas, D. and Brinck Brum, C. and Oliveira De Oliveira, I.	English	RAYYAN-INCLUSION: {"Martha Smith"=>"Excluded", "Liz"=>"Excluded"}	10.1136/annrheumdis-2022-eular.2493
311	Editorial: Cardiovascular Diseases Related to Diabetes and Obesity	2022.0			Frontiers in Endocrinology	1664-2392	13.0			Rajesh, M. and Xin, Y. and Young, J.L. and Cai, L.	English	RAYYAN-INCLUSION: {"Martha Smith"=>"Excluded", "Liz"=>"Excluded"}	10.3389/fendo.2022.916142
312	Treatment Options for Lipodystrophy in Children	2022.0			Frontiers in Endocrinology	1664-2392	13.0			Mainieri, F. and Tagi, V.M. and Chiarelli, F.	English	RAYYAN-INCLUSION: {"Martha Smith"=>"Excluded", "Liz"=>"Excluded"}	10.3389/fendo.2022.879979
313	Looking for the skeleton in the closet—rare genetic diagnoses in patients with diabetes and skeletal manifestations	2022.0			Acta Diabetologica	1432-5233	59.0	5.0	711-719	Brener, A. and Zeitlin, L. and Wilnai, Y. and Birk, O.S. and Rosenfeld, T. and Chorna, E. and Lebenthal, Y.	English	RAYYAN-INCLUSION: {"Martha Smith"=>"Excluded", "Liz"=>"Excluded"}	10.1007/s00592-022-01854-7
314	Young Onset Type 2 Diabetes Mellitus: A Review	2022.0			International Journal of Pharmaceutical Sciences Review and Research	0976-044X	74.0	1.0	22-27	Bollam, A. and Patlolla, P. and Balaprabha, R. and Rao, R.	English	RAYYAN-INCLUSION: {"Martha Smith"=>"Excluded", "Liz"=>"Excluded"}	10.47583/ijpsrr.2022.v74i01.004
315	Cancer Epidemiology in Hispanic Populations: What Have We Learned and Where Do We Need to Make Progress?	2022.0			Cancer Epidemiology Biomarkers and Prevention	1538-7755	31.0	5.0	932-941	Fejerman, L. and Ramirez, A.G. and Napoles, A.M. and Gomez, S.L. and Stern, M.C.	English	RAYYAN-INCLUSION: {"Martha Smith"=>"Excluded", "Liz"=>"Excluded"}	10.1158/1055-9965.EPI-21-1303
316	Effect of Metformin or Vitamin E on Ultrasonographic Grade and Biochemical Findings of Children and Adolescents with Nonalcoholic Fatty Liver Disease: A Randomized Clinical Trial	2022.0			Journal of Comprehensive Pediatrics	2251-8177	13.0	2.0		Homaei, A. and Alhadad, M. and Arad, B. and Saffari, F.	English	RAYYAN-INCLUSION: {"Martha Smith"=>"Excluded", "Liz"=>"Excluded"} | RAYYAN-LABELS: Exercise secondary intervention	10.5812/compreped-123944
317	The effects of Mediterranean diet on hepatic steatosis, oxidative stress, and inflammation in adolescents with non-alcoholic fatty liver disease: A randomized controlled trial	2022.0			Pediatric Obesity	2047-6310	17.0	4.0		Yurtdaş, G. and Akbulut, G. and Baran, M. and Yılmaz, C.	English	RAYYAN-INCLUSION: {"Martha Smith"=>"Excluded", "Liz"=>"Excluded"}	10.1111/ijpo.12872
318	Childhood Hypertriglyceridemia: Is It Time for a New Approach?	2022.0			Current Atherosclerosis Reports	1534-6242	24.0	4.0	265-275	Sunil, B. and Ashraf, A.P.	English	RAYYAN-INCLUSION: {"Martha Smith"=>"Excluded", "Liz"=>"Excluded"}	10.1007/s11883-022-01000-2
319	Imaging the Effects of Whole-Body Vibration on the Progression of Hepatic Steatosis by Quantitative Ultrasound Based on Backscatter Envelope Statistics	2022.0			Pharmaceutics	1999-4923	14.0	4.0		Fang, J. and Lai, M.-W. and Cheng, H.-T. and Cristea, A. and Zhou, Z. and Tsui, P.-H.	English	RAYYAN-INCLUSION: {"Martha Smith"=>"Excluded", "Liz"=>"Excluded"}	10.3390/pharmaceutics14040741
320	ROLE OF SARCOPENIA IN PAEDIATRIC NON-ALCOHOLIC FATTY LIVER DISEASE- INTERIM STUDY RESULTS	2022.0			Frontline Gastroenterology	2041-4145	13.0		A48	Jayaprakash, K. and Rajwal, S. and Stahlschmidt, J. and Humphrey, T. and Woodley, H. and Moore, J.B. and Kyrana, E.	English	RAYYAN-INCLUSION: {"Martha Smith"=>"Excluded", "Liz"=>"Excluded"} | RAYYAN-LABELS: Survey	10.1136/flgastro-2022-bspghan.67
321	Racial Disparities and Cardiometabolic Risk: New Horizons of Intervention and Prevention	2022.0			Current Diabetes Reports	1539-0829	22.0	3.0	129-136	Akam, E.Y. and Nuako, A.A. and Daniel, A.K. and Stanford, F.C.	English	RAYYAN-INCLUSION: {"Martha Smith"=>"Excluded", "Liz"=>"Excluded"}	10.1007/s11892-022-01451-6
322	Modifiable Obesogenic Behaviors among Latino Adolescents with Suspected Non-alcoholic Fatty Liver Disease (NAFLD)	2022.0			Circulation	1524-4539	145.0			Rodriguez, L.A. and Gopalan, A. and Chandra, M. and Darbinian, J.A. and Greenspan, L.C. and Lo, J.C.	English	RAYYAN-INCLUSION: {"Martha Smith"=>"Excluded", "Liz"=>"Excluded"} | RAYYAN-LABELS: Survey	10.1161/circ.145.suppl_1.P148
323	Vitamin D and nonalcoholic fatty liver disease in children: a randomized controlled clinical trial	2022.0			European Journal of Pediatrics	1432-1076	181.0	2.0	579-586	El Amrousy, D. and Abdelhai, D. and Shawky, D.	English	RAYYAN-INCLUSION: {"Martha Smith"=>"Excluded", "Liz"=>"Excluded"}	10.1007/s00431-021-04243-4
324	Risk Factors and Complications of Childhood Obesity in a Lower-middle income Country Urban Setting	2022.0			Pediatrics	1098-4275	149.0			Krishna, V. and Rajajee, S. and Prasad, H. and Rajajee, V.	English	RAYYAN-INCLUSION: {"Martha Smith"=>"Excluded", "Liz"=>"Excluded"}
325	Non-alcoholic fatty liver disease in obese children and adolescents: a role for nutrition?	2022.0			European Journal of Clinical Nutrition	1476-5640	76.0	1.0	28-39	Bonsembiante, L. and Targher, G. and Maffeis, C.	English	RAYYAN-INCLUSION: {"Martha Smith"=>"Excluded", "Liz"=>"Excluded"}	10.1038/s41430-021-00928-z
326	Impact of Weight Reduction on Thyroid Function and Nonalcoholic Fatty Liver among Egyptian Adolescents with Obesity	2022.0			International Journal of Endocrinology	1687-8345	2022.0			Amin, M.K. and Ali, A.I. and Elsayed, H.	English	RAYYAN-INCLUSION: {"Martha Smith"=>"Excluded", "Liz"=>"Excluded"}	10.1155/2022/7738328
327	Advances in metformin for the treatment of non-alcoholic fatty liver disease in children	2022.0			Expert Review of Gastroenterology and Hepatology	1747-4132	16.0	9.0	863-877	Wu, Q.-L. and Zeng, S.-X. and Peng, J.-Y. and Yuan, Y. and Zhu, Z. and Xie, Z.-C. and Huang, Z.-H. and Huang, J.-S. and Lai, J.-M. and Chen, J.-A. and Lin, M.-H.	English	RAYYAN-INCLUSION: {"Martha Smith"=>"Excluded", "Liz"=>"Excluded"}	10.1080/17474124.2022.2118112
328	Unusual physical fitness in a patient with liver cirrhosis, post decompensation- an interesting case report	2022.0			Journal of Clinical and Experimental Hepatology	2213-3453	12.0		S100	Jha, A. and Patel, M. and Sahu, A. and Shah, A. and Bohra, S.	English	RAYYAN-INCLUSION: {"Martha Smith"=>"Excluded", "Liz"=>"Excluded"}	10.1016/j.jceh.2022.07.243
329	EVALUATION OF MODERN METHODS OF TREATMENT OF OBESITY IN CHILDREN AND ADOLESCENTS	2022.0			Pediatriya - Zhurnal im G.N. Speranskogo	1990-2182	101.0	5.0	114-120	Peresetskaya, O.V. and Kozlova, L.V.	Russian	RAYYAN-INCLUSION: {"Martha Smith"=>"Excluded", "Liz"=>"Excluded"}	10.24110/0031-403X-2022-101-5-114-120
330	The effect of plant-based omega-3 fatty acids in patients with nonalcoholic fatty liver disease. A systematic review and meta-analysis	2022.0			Proceedings of the Nutrition Society	1475-2719	81.0		E192	Lane, K. and Moore, E. and Davies, I. and Mazidi, M. and Patwanala, I.	English	RAYYAN-INCLUSION: {"Martha Smith"=>"Excluded", "Liz"=>"Excluded"}	10.1017/S0029665122002257
331	Metabolic syndrome is associated with prostate enlargement: a systematic review, meta-analysis, and meta-regression on patients with lower urinary tract symptom factors	2021.0			Therapeutic Advances in Endocrinology and Metabolism	2042-0196	12.0			Omran, A. and Leca, B.M. and Oštarijaš, E. and Graham, N. and Da Silva, A.S. and Zaïr, Z.M. and Miras, A.D. and le Roux, C.W. and Vincent, R.P. and Cardozo, L. and Dimitriadis, G.K.	English	RAYYAN-INCLUSION: {"Martha Smith"=>"Excluded", "Liz"=>"Excluded"}	10.1177/20420188211066210
332	Non-alcoholic fatty liver disease and hematologic manifestations (Review)	2021.0			Experimental and Therapeutic Medicine	1792-1015	22.0	6.0		Padureanu, V. and Dop, D. and Dragoescu, A.N. and Padureanu, R. and Musetescu, A.E. and Nedelcu, L.	English	RAYYAN-INCLUSION: {"Martha Smith"=>"Excluded", "Liz"=>"Excluded"}	10.3892/etm.2021.10790
333	Nonalcoholic Fatty Liver Disease in Children	2021.0			Gastroenterology and Hepatology	1554-7914	17.0	12.0	579-587	Sweeny, K.F. and Lee, C.K.	English	RAYYAN-INCLUSION: {"Martha Smith"=>"Excluded", "Liz"=>"Excluded"}
334	Self-assessment	2021.0			Paediatrics and Child Health (United Kingdom)	1878-206X	31.0	11.0	419-422	Schoyer, B. and Heinz, P.	English	RAYYAN-INCLUSION: {"Martha Smith"=>"Excluded", "Liz"=>"Excluded"}	10.1016/j.paed.2021.08.004
335	Approach to pediatric obesity and nonalcoholic fatty liver disease	2021.0			Pediatric Annals	1938-2359	50.0	11.0	e474-e477	Bartlett, J.M.A. and Mittal, N.	English	RAYYAN-INCLUSION: {"Martha Smith"=>"Excluded", "Liz"=>"Excluded"}	10.3928/19382359-20211019-02
336	Metreleptin treatment of non-HIV lipodystrophy syndromes	2021.0			Presse Medicale	0755-4982	50.0	3.0		Chevalier, B. and Lemaitre, M. and Leguier, L. and Mapihan, K.L. and Douillard, C. and Jannin, A. and Espiard, S. and Vantyghem, M.-C.	English	RAYYAN-INCLUSION: {"Martha Smith"=>"Excluded", "Liz"=>"Excluded"}	10.1016/j.lpm.2021.104070
337	Exercise practices, preferences and barriers in pediatric patients with nonalcoholic fatty liver disease	2021.0			Journal of Pediatric Gastroenterology and Nutrition	1536-4801	73.0	1.0	S462-S463	Yu, E. and Anderson, S. and Goyal, N. and Newton, K. and Xiao, D. and Lin, H. and Rudolph, B. and Budhathoki, R. and Fifi, A. and Panganiban, J. and Butler, M. and Mitsinikos, T. and Schwimmer, J.	English	RAYYAN-INCLUSION: {"Martha Smith"=>"Excluded", "Liz"=>"Excluded"} | RAYYAN-LABELS: Survey
338	Acute aerobic exercise decreased tumor necrosis factor alpha (Tnf-α) levels in obese adolescent females	2021.0			Indian Journal of Forensic Medicine and Toxicology	0973-9130	15.0	4.0	852-860	Hawari, B.Y. and Sugiharto and Merawati, D. and Pranoto, A.	English	RAYYAN-INCLUSION: {"Martha Smith"=>"Excluded", "Liz"=>"Excluded"}	10.37506/ijfmt.v15i4.16810
339	Turmeric: A holistic solution for biochemical malfunction	2021.0			Research Journal of Pharmacy and Technology	0974-360X	14.0	10.0	5540-5550	Badmanaban, R. and Saha, D. and Sen, D.J. and Biswas, A. and Mandal, S. and Basak, S.	English	RAYYAN-INCLUSION: {"Martha Smith"=>"Excluded", "Liz"=>"Excluded"}	10.52711/0974-360X.2021.00966
340	Menopausal hot flushes severity is associated with hepatic steatosis index values	2021.0			Maturitas	1873-4111	152.0		72	Armeni, E. and Augoulea, A. and Paschou, S. and Karagkouni, I. and Mili, N. and Kontou, L. and Kaparos, G. and Panoskaltsis, D. and Lambrinoudaki, I.	English	RAYYAN-INCLUSION: {"Martha Smith"=>"Excluded", "Liz"=>"Excluded"}	10.1016/j.maturitas.2021.08.020
341	A systematic review of intermittent fasting and nafld	2021.0			Hepatology	1527-3350	74.0		1130A	Jamil, O. and Asfour, B. and Azzam, R.K.	English	RAYYAN-INCLUSION: {"Martha Smith"=>"Excluded", "Liz"=>"Excluded"}	10.1002/hep.32188
342	Even modest elevations in liver fat associate with metabolic abnormalities in children and may indicate future risk for nafld and associated complications	2021.0			Hepatology	1527-3350	74.0		1107A-1108A	Cabezas, M. and Parish, A. and Mavis, A. and Niedzwiecki, D. and Maguire, R. and Murphy, S.K. and Diehl, A.M. and Bashir, M. and Abdelmalek, M.F. and Hoyo, C. and Moylan, C.A.	English	RAYYAN-INCLUSION: {"Martha Smith"=>"Excluded", "Liz"=>"Excluded"}	10.1002/hep.32188
343	Evidence of increased cardiovascular disease risk in adolescents with nonalcoholic fatty liver disease	2021.0			Hepatology	1527-3350	74.0		1008A	Palle, S.K. and Hellman, D.A. and Short, K.	English	RAYYAN-INCLUSION: {"Martha Smith"=>"Excluded", "Liz"=>"Excluded"}	10.1002/hep.32188
344	Global nafld prevalence now and in the future- a meta-analysis with trend and forecasting	2021.0			Hepatology	1527-3350	74.0		1011A-1012A	Le, M. and Yeo, Y.H. and Li, X. and Li, J. and Zou, B. and Wu, Y. and Ye, Q. and Huang, D. and Zhao, C. and Zhang, J. and Liu, C. and Chang, N. and Xing, F. and Yan, S. and Hui, W.Z. and Yee, N.T.S. and Maeda, M. and Liu, X. and Liu, C. and Rui, F. and Yang, H. and Yang, Y. and Jin, R. and Le, R.H.X. and Xu, Y. and Le, D.M. and Barnett, S.D. and Stave, C.D. and Cheung, R.C. and Zhu, Q. and Nguyen…	English	RAYYAN-INCLUSION: {"Martha Smith"=>"Excluded", "Liz"=>"Excluded"}	10.1002/hep.32188
345	Rapid progression of non-alcoholic fatty liver disease into cirrhotic liver in Trisomy 21 patient: A case report and brief literature review	2021.0			American Journal of Clinical Pathology	1943-7722	156.0		S60	Sonani, H. and Srivastava, A.C. and Varshney, N.	English	RAYYAN-INCLUSION: {"Martha Smith"=>"Excluded", "Liz"=>"Excluded"}	10.1093/ajcp/aqab191.124
346	Outcomes of transjugular intrahepatic portosystemic shunt insertion at a single tertiary liver center: A retrospective study	2021.0			Journal of Gastroenterology and Hepatology	1440-1746	36.0		74	Craven, P. and Mitchell, T. and Kontorinis, N. and Cheng, W. and Doyle, A.	English	RAYYAN-INCLUSION: {"Martha Smith"=>"Excluded", "Liz"=>"Excluded"}	10.1111/jgh.15611
347	Liver transplantation after tavi prehabilitation complicated by cardiac arrest, pulmonary embolism and stenosis of ivc	2021.0			Transplant International	1432-2277	34.0		377-378	Shcherba, A. and Bychkovskiy, P. and Korotkov, S. and Dzyadzko, A. and Rummo, O.	English	RAYYAN-INCLUSION: {"Martha Smith"=>"Excluded", "Liz"=>"Excluded"}	10.1111/tri.13944
348	Endothelial progenitor cells dysfunctions and cardiometabolic disorders: From mechanisms to therapeutic approaches	2021.0			International Journal of Molecular Sciences	1422-0067	22.0	13.0		Peyter, A.-C. and Armengaud, J.-B. and Guillot, E. and Yzydorczyk, C.	English	RAYYAN-INCLUSION: {"Martha Smith"=>"Excluded", "Liz"=>"Excluded"}	10.3390/ijms22136667
349	KASL clinical practice guidelines: Management of nonalcoholic fatty liver disease	2021.0			Clinical and Molecular Hepatology	2287-285X	27.0	3.0	363-401	Kang, S.H. and Lee, H.W. and Yoo, J.-J. and Cho, Y. and Kim, S.U. and Lee, T.H. and Jang, B.K. and Kim, S.G. and Ahn, S.B. and Kim, H. and Jun, D.W. and Choi, J.-I. and Song, D.S. and Kim, W. and Jeong, S.W. and Kim, M.Y. and Koh, H. and Jeong, S. and Lee, J.-W. and Cho, Y.K.	English	RAYYAN-INCLUSION: {"Martha Smith"=>"Excluded", "Liz"=>"Excluded"} | RAYYAN-LABELS: No abstract	10.3350/cmh.2021.0178
350	Transition of Care Model for Pediatric Patients With Nonalcoholic Fatty Liver Disease	2021.0			Clinical Liver Disease	2046-2484	18.0	1.0	30-36	Mitrani, R. and Kohut, T. and Panganiban, J. and Carr, R.M.	English	RAYYAN-INCLUSION: {"Martha Smith"=>"Excluded", "Liz"=>"Excluded"} | RAYYAN-LABELS: No abstract	10.1002/cld.1093
351	Diagnostic and Treatment Dilemmas in Pediatric NAFLD	2021.0			Clinical Liver Disease	2046-2484	18.0	1.0	37-39	Rudolph, B.	English	RAYYAN-INCLUSION: {"Martha Smith"=>"Excluded", "Liz"=>"Excluded"} | RAYYAN-LABELS: No abstract	10.1002/cld.1085
352	Mediterranean diet as an antioxidant: The impact on metabolic health and overall wellbeing	2021.0			Nutrients	2072-6643	13.0	6.0		Gantenbein, K.V. and Kanaka-Gantenbein, C.	English	RAYYAN-INCLUSION: {"Martha Smith"=>"Excluded", "Liz"=>"Excluded"}	10.3390/nu13061951
353	Gender-based medicine and obesity in children: The new highlights focusing on non-alcoholic fatty liver disease (NAFLD)	2021.0			European Journal of Clinical Investigation	1365-2362	51.0		140	Farella, I. and Di Ciaula, A. and Bonfrate, N. and Portincasa, P.	English	RAYYAN-INCLUSION: {"Martha Smith"=>"Excluded", "Liz"=>"Excluded"}	10.1111/eci.13567
354	TAVR IN A PATIENT WITH SEVERE AORTIC REGURGITATION AND PANCYTOPENIA, AS A LIFESAVING PROCEDURE	2021.0			Journal of the American College of Cardiology	1558-3597	77.0	18.0	2991	Grapsa, J. and Patterson, T. and Ghosh, M. and Hurrell, H. and Demir, Z. and Allen, C. and Aroney, N. and Lucchese, G. and Young, C. and Hancock, J. and Rajani, R. and Redwood, S. and Prendergast, B.	English	RAYYAN-INCLUSION: {"Martha Smith"=>"Excluded", "Liz"=>"Excluded"}	10.1016/S0735-1097(21)04346-1
355	Hepatic Presentation of Late-Onset Multiple Acyl-CoA Dehydrogenase Deficiency (MADD): Case Report and Systematic Review	2021.0			Frontiers in Pediatrics	2296-2360	9.0			Siano, M.A. and Mandato, C. and Nazzaro, L. and Iannicelli, G. and Ciccarelli, G.P. and Barretta, F. and Mazzaccara, C. and Ruoppolo, M. and Frisso, G. and Baldi, C. and Tartaglione, S. and Di Salle, F. and Melis, D. and Vajro, P.	English	RAYYAN-INCLUSION: {"Martha Smith"=>"Excluded", "Liz"=>"Excluded"}	10.3389/fped.2021.672004
356	Article maternal exercise mediates hepatic metabolic programming via activation of ampk-pgc1α axis in the offspring of obese mothers	2021.0			Cells	2073-4409	10.0	5.0		Kasper, P. and Breuer, S. and Hoffmann, T. and Vohlen, C. and Janoschek, R. and Schmitz, L. and Appel, S. and Fink, G. and Hünseler, C. and Quaas, A. and Demir, M. and Lang, S. and Steffen, H.-M. and Martin, A. and Schramm, C. and Bürger, M. and Mahabir, E. and Goeser, T. and Dötsch, J. and Hucklenbruch-Rother, E. and Bae-Gartz, I.	English	RAYYAN-INCLUSION: {"Martha Smith"=>"Excluded", "Liz"=>"Excluded"}	10.3390/cells10051247
357	Vitamin E in paediatric non-alcoholic fatty liver disease: a meta-analysis	2021.0			Clinics and Research in Hepatology and Gastroenterology	2210-741X	45.0	3.0		Lin, M. and Zeng, H. and Deng, G. and Lei, J. and Li, J.	English	RAYYAN-INCLUSION: {"Martha Smith"=>"Excluded", "Liz"=>"Excluded"}	10.1016/j.clinre.2020.08.008
358	Critical need for pharmacologic treatment options in NAFLD: A pediatric perspective	2021.0			Clinical and Translational Science	1752-8062	14.0	3.0	781-783	Friesen, C.S. and Chan, S.S. and Wagner, J.B. and Hosey-Cojocari, C. and Csanaky, I.L. and Shakhnovich, V.	English	RAYYAN-INCLUSION: {"Martha Smith"=>"Excluded", "Liz"=>"Excluded"}	10.1111/cts.12952
359	The Patient’s Perspective in Cirrhosis: Unmet Supportive Care Needs Differ by Disease Severity, Etiology, and Age	2021.0			Hepatology Communications	2471-254X	5.0	5.0	891-905	Valery, P.C. and Bernardes, C.M. and Mckillen, B. and Amarasena, S. and Stuart, K.A. and Hartel, G. and Clark, P.J. and Skoien, R. and Rahman, T. and Horsfall, L. and Hayward, K. and Gupta, R. and Lee, A. and Pillay, L. and Powell, E.E.	English	RAYYAN-INCLUSION: {"Martha Smith"=>"Excluded", "Liz"=>"Excluded"}	10.1002/hep4.1681
360	Liraglutide combined with intense lifestyle modification in the management of obesity in adolescents	2021.0			Journal of Pediatric Endocrinology and Metabolism	2191-0251	34.0	5.0		Apperley, L.J. and Gait, L. and Erlandson-Parry, K. and Laing, P. and Senniappan, S.	English	RAYYAN-INCLUSION: {"Martha Smith"=>"Excluded", "Liz"=>"Excluded"}	10.1515/jpem-2020-0714
361	Fatty liver index and left ventricular mass: Prospective associations from two independent cohorts	2021.0			Journal of Hypertension	1473-5598	39.0	5.0	961-969	Li, X. and Heiskanen, J.S. and Ma, H. and Heianza, Y. and Guo, Y. and Kelly, T.N. and He, H. and Fonseca, V.A. and Chen, W. and Harville, E.W. and Ruohonen, S. and Hutri-Kähönen, N. and Bazzano, L.A. and Raitakari, O.T. and Qi, L.	English	RAYYAN-INCLUSION: {"Martha Smith"=>"Excluded", "Liz"=>"Excluded"}	10.1097/HJH.0000000000002716
362	Pediatric obesity pandemic	2021.0			Obesity Facts	1662-4033	14.0		169	Heshmati, H.M.	English	RAYYAN-INCLUSION: {"Martha Smith"=>"Excluded", "Liz"=>"Excluded"}	10.1159/000516203
363	Clinical course of comorbidities in children with obesity	2021.0			Obesity Facts	1662-4033	14.0		82	Pavlovskaya, E. and Strokova, T. and Bagaeva, M. and Taran, N. and Zubovich, A. and Matinyan, I.	English	RAYYAN-INCLUSION: {"Martha Smith"=>"Excluded", "Liz"=>"Excluded"}	10.1159/000515911
364	Impact of the COVID-19-related school closing on paediatric obesity: Risk of aggravated obesity and possible glucose intolerance	2021.0			Journal of Pediatric Gastroenterology and Nutrition	1536-4801	72.0		1051	Kim, M.J. and Kim, E.S. and Kwon, Y. and Choe, Y.H.	English	RAYYAN-INCLUSION: {"Martha Smith"=>"Excluded", "Liz"=>"Excluded"}	10.1097/MPG.0000000000003177
365	Clinical course of non-alcoholic fatty liver disease in overweight and obese children	2021.0			Journal of Pediatric Gastroenterology and Nutrition	1536-4801	72.0		916	Prugmahachaikul, R. and Dumrisilp, T. and Suteerojntrakool, O. and Chongsrisawat, V.	English	RAYYAN-INCLUSION: {"Martha Smith"=>"Excluded", "Liz"=>"Excluded"} | RAYYAN-LABELS: No exercise control	10.1097/MPG.0000000000003177
366	Effect of vitamin E and probiotic supplementation on aminotransferase levels and histology in paediatric patients with non-alcoholic fatty liver disease: A systematic review and metaanalysis	2021.0			Journal of Pediatric Gastroenterology and Nutrition	1536-4801	72.0		858	Ghirca, L.E. and Niculae, A.Ş. and Pop, T.L.	English	RAYYAN-INCLUSION: {"Martha Smith"=>"Excluded", "Liz"=>"Excluded"}	10.1097/MPG.0000000000003177
367	Lipid peroxidation and inflammatory response differentiate with changes in liver fat among obese latino youth following lifestyle intervention	2021.0			Circulation	1524-4539	143.0			Pena, A. and Vander Wyst, K.B. and Soltero, E. and Olson, M. and Pimentel, J. and Ayers, S. and Knowler, W. and Konopken, Y. and Patrick, D. and Hu, H. and Castro, F. and Keller, C. and Williams, A.N. and Fernandez, A.D. and Shaibi, G.Q.	English	RAYYAN-INCLUSION: {"Martha Smith"=>"Excluded", "Liz"=>"Excluded"} | RAYYAN-LABELS: No diagnosed NAFLD | USER-NOTES: {"Martha Smith"=>["Did participants have NAFLD?"]}	10.1161/circ.143.suppl_1.MP13
368	Pediatric Metabolic and Bariatric Surgery	2021.0			Surgical Clinics of North America	1558-3171	101.0	2.0	199-212	Steinhart, A. and Tsao, D. and Pratt, J.S.A.	English	RAYYAN-INCLUSION: {"Martha Smith"=>"Excluded", "Liz"=>"Excluded"}	10.1016/j.suc.2020.12.007
369	Nutrition and Obesity in the Pathogenesis of Youth-Onset Type 1 Diabetes and Its Complications	2021.0			Frontiers in Endocrinology	1664-2392	12.0			March, C.A. and Becker, D.J. and Libman, I.M.	English	RAYYAN-INCLUSION: {"Martha Smith"=>"Excluded", "Liz"=>"Excluded"}	10.3389/fendo.2021.622901
370	Lifestyle Intervention as the Primary Treatment for Pediatric Nonalcoholic Fatty Liver Disease	2021.0			Clinical Liver Disease	2046-2484	17.0	3.0	185-190	Kohut, T. and Panganiban, J.	English	RAYYAN-INCLUSION: {"Martha Smith"=>"Excluded", "Liz"=>"Excluded"} | RAYYAN-LABELS: No abstract,Check review studies	10.1002/cld.1022
371	Metformin treatment of pediatric obesity	2021.0			Pediatrics	1098-4275	147.0	3.0		Raman, V. and Foster, C.M.	English	RAYYAN-INCLUSION: {"Martha Smith"=>"Excluded", "Liz"=>"Excluded"}	10.1542/PEDS.2020-044982
372	NONALCOHOLIC STEATOHEPATITIS: CASE-BASED FOCUSED ON PEDIATRIC AND ADULT GUIDELINES	2021.0			Osteopathic Family Physician	1877-573X	13.0	2.0	29-37	Maiden, A. and Scott, S. and Raney, E. and Strobridge, M.	English	RAYYAN-INCLUSION: {"Martha Smith"=>"Excluded", "Liz"=>"Excluded"}	10.33181/13024
373		2021.0			Physiology International	2498-602X	108.0	1.0	137-150	Afroundeh, R. and Hofmann, P. and Esmaeilzadeh, S. and Narimani, M. and Pesola, A.J.	English	RAYYAN-INCLUSION: {"Martha Smith"=>"Excluded", "Liz"=>"Excluded"}	10.1556/2060.2021.00004
374	Oxidative Stress in Non-alcoholic Fatty Liver Disease. An Updated Mini Review	2021.0			Frontiers in Medicine	2296-858X	8.0			Delli Bovi, A.P. and Marciano, F. and Mandato, C. and Siano, M.A. and Savoia, M. and Vajro, P.	English	RAYYAN-INCLUSION: {"Martha Smith"=>"Excluded", "Liz"=>"Excluded"}	10.3389/fmed.2021.595371
375	Diabetes and cardiometabolic risk in South Asian youth: A review	2021.0			Pediatric Diabetes	1399-5448	22.0	1.0	52-66	Wolf, R.M. and Nagpal, M. and Magge, S.N.	English	RAYYAN-INCLUSION: {"Martha Smith"=>"Excluded", "Liz"=>"Excluded"}	10.1111/pedi.13078
376	Associations Between Intake of Sugar-Containing Beverages in Infancy With Liver Fat Accumulation at School Age	2021.0			Hepatology	1527-3350	73.0	2.0	560-570	Geurtsen, M.L. and Santos, S. and Gaillard, R. and Felix, J.F. and Jaddoe, V.W.V.	English	RAYYAN-INCLUSION: {"Martha Smith"=>"Excluded", "Liz"=>"Excluded"}	10.1002/hep.31611
377	To Juice or Not to Juice: Fatty Liver Repercussions for Infants	2021.0			Hepatology	1527-3350	73.0	2.0	483-485	Di Guglielmo, M.D. and Perito, E.R.	English	RAYYAN-INCLUSION: {"Martha Smith"=>"Excluded", "Liz"=>"Excluded"}	10.1002/hep.31696
378	The Role of Lipophagy in the Development and Treatment of Non-Alcoholic Fatty Liver Disease	2020.0			Frontiers in Endocrinology	1664-2392	11.0			Grefhorst, A. and van de Peppel, I.P. and Larsen, L.E. and Jonker, J.W. and Holleboom, A.G.	English	RAYYAN-INCLUSION: {"Martha Smith"=>"Excluded", "Liz"=>"Excluded"}	10.3389/fendo.2020.601627
379	Intestinal Dysbiosis and Development of Cardiometabolic Disorders in Childhood Cancer Survivors: A Critical Review	2021.0			Antioxidants and Redox Signaling	1557-7716	34.0	3.0	223-251	Morel, S. and Delvin, E. and Marcil, V. and Levy, E.	English	RAYYAN-INCLUSION: {"Martha Smith"=>"Excluded", "Liz"=>"Excluded"}	10.1089/ars.2020.8102
380	Management of non-alcoholic fatty liver disease	2021.0			The BMJ	1756-1833	372.0			Petroni, M.L. and Brodosi, L. and Bugianesi, E. and Marchesini, G.	English	RAYYAN-INCLUSION: {"Martha Smith"=>"Excluded", "Liz"=>"Excluded"}	10.1136/bmj.m4747
381	Iron deficiency	2021.0			The Lancet	1474-547X	397.0	10270.0	233-248	Pasricha, S.-R. and Tye-Din, J. and Muckenthaler, M.U. and Swinkels, D.W.	English	RAYYAN-INCLUSION: {"Martha Smith"=>"Excluded", "Liz"=>"Excluded"}	10.1016/S0140-6736(20)32594-0
382	Children and adolescents: Standards of medical care in diabetes—2021	2021.0			Diabetes Care	1935-5548	44.0		S180-S199		English	RAYYAN-INCLUSION: {"Martha Smith"=>"Excluded", "Liz"=>"Excluded"}	10.2337/dc21-S013
383	Early menarche and its consequence in Korean female: Reducing fructose intake could be one solution	2021.0			Clinical and Experimental Pediatrics	2713-4148	64.0	1.0	12-20	Kim, J.H. and Lim, J.S.	English	RAYYAN-INCLUSION: {"Martha Smith"=>"Excluded", "Liz"=>"Excluded"}	10.3345/cep.2019.00353
384	Evaluation and management of extrahepatic manifestations of nonalcoholic fatty liver disease	2021.0			Clinical and Molecular Hepatology	2287-285X	27.0	2.0	221-235	Wijarnpreecha, K. and Aby, E.S. and Ahmed, A. and Kim, D.	English	RAYYAN-INCLUSION: {"Martha Smith"=>"Excluded", "Liz"=>"Excluded"}	10.3350/cmh.2020.0239
385	On the relationship between non-alcoholic fatty liver disease with body composition and bone mineral density in overweight/obese adolescents	2021.0			Hepatitis Monthly	1735-3408	21.0	3.0		Dehnavi, Z. and Barghchi, H. and Roudi, F. and Naseri, M.B. and Ostad, A.N. and Khorasanchi, Z. and Nematy, M. and Razmpour, F.	English	RAYYAN-INCLUSION: {"Martha Smith"=>"Excluded", "Liz"=>"Excluded"}	10.5812/hepatmon.112184
386	The impacts of exercise on pediatric obesity	2021.0			Clinical and Experimental Pediatrics	2713-4148	64.0	5.0	196-207	Headid, R.J. and Park, S.-Y.	English	RAYYAN-INCLUSION: {"Martha Smith"=>"Excluded", "Liz"=>"Excluded"} | RAYYAN-EXCLUSION-REASONS: wrong outcome	10.3345/CEP.2020.00997
387	Mediterranean diets and diabetes	2021.0			Practical Diabetes	2047-2900	38.0	1.0	31-35	Dyson, P.	English	RAYYAN-INCLUSION: {"Martha Smith"=>"Excluded", "Liz"=>"Excluded"}	10.1002/pdi.2318
388	Association between Nonalcoholic Fatty Liver Disease and Endocrinopathies: Clinical Implications	2021.0			Canadian Journal of Gastroenterology and Hepatology	2291-2797	2021.0			Singeap, A.-M. and Stanciu, C. and Huiban, L. and Muzica, C.M. and Cuciureanu, T. and Girleanu, I. and Chiriac, S. and Zenovia, S. and Nastasa, R. and Sfarti, C. and Cojocariu, C. and Trifan, A.	English	RAYYAN-INCLUSION: {"Martha Smith"=>"Excluded", "Liz"=>"Excluded"}	10.1155/2021/6678142
389	A decline in aminotransferase activity due to lifestyle modification in children with NAFLD	2021.0			Journal of Pediatric Research	2147-9445	8.0	1.0	41-48	Malecki, P. and Mania, A. and Mazur-Melewska, K. and Sluzewski, W. and Figlerowicz, M.	English	RAYYAN-INCLUSION: {"Martha Smith"=>"Excluded", "Liz"=>"Excluded"}	10.4274/JPR.GALENOS.2020.26042
390	Current perspectives on management of type 2 diabetes in youth	2021.0			Children	2227-9067	8.0	1.0		Singhal, S. and Kumar, S.	English	RAYYAN-INCLUSION: {"Martha Smith"=>"Excluded", "Liz"=>"Excluded"}	10.3390/children8010037
391	Primary care and referring physician perspectives on non-alcoholic fatty liver disease management: a nationwide survey	2021.0			Therapeutic Advances in Gastroenterology	1756-2848	14.0			Saeed, N. and Glass, L.M. and Habbal, H. and Mahmood, A. and Sengstock, D. and Saini, S.D. and Tincopa, M.A.	English	RAYYAN-INCLUSION: {"Martha Smith"=>"Excluded", "Liz"=>"Excluded"}	10.1177/17562848211042200
392	Oscillospira - a candidate for the next-generation probiotics	2021.0			Gut Microbes	1949-0984	13.0	1.0		Yang, J. and Li, Y. and Wen, Z. and Liu, W. and Meng, L. and Huang, H.	English	RAYYAN-INCLUSION: {"Martha Smith"=>"Excluded", "Liz"=>"Excluded"}	10.1080/19490976.2021.1987783
393	Steatohepatitis in children with obesity	2021.0			Voprosy Sovremennoi Pediatrii - Current Pediatrics	1682-5535	20.0	3.0	238-244	Zvyagin, A.A. and Fateeva, N.Yu. and Chubarov, T.V. and Zhdanova, O.A.	Russian	RAYYAN-INCLUSION: {"Martha Smith"=>"Excluded", "Liz"=>"Excluded"}	10.15690/VSP.V20I3/2275
394	Non-alcoholic fatty liver disease and childhood obesity	2021.0			Archives of Disease in Childhood	1468-2044	106.0	1.0	3-8	Shaunak, M. and Byrne, C.D. and Davis, N. and Afolabi, P. and Faust, S.N. and Davies, J.H.	English	RAYYAN-INCLUSION: {"Martha Smith"=>"Excluded", "Liz"=>"Excluded"}	10.1136/archdischild-2019-318063
395	Prospective evaluation of liver stiffness in obese children: The role of shear wave elastography	2021.0			Hormone Research in Paediatrics	1663-2826	94.0		271	Corica, D. and Bottari, A. and Aversa, T. and Morabito, L.A. and Curatola, S. and Alibrandi, A. and Ascenti, G. and Wasniewska, M.	English	RAYYAN-INCLUSION: {"Martha Smith"=>"Excluded", "Liz"=>"Excluded"}	10.1159/000518849
396	2017 clinical practice guidelines for dyslipidemia of korean children and adolescents	2020.0			Annals of Pediatric Endocrinology and Metabolism	2287-1292	25.0	4.0	199-207	Lim, J.S. and Kim, E.Y. and Kim, J.H. and Yoo, J.-H. and Yi, K.H. and Chae, H.W. and Choi, J.-H. and Kim, J.Y. and Hwang, I.T.	English	RAYYAN-INCLUSION: {"Martha Smith"=>"Excluded", "Liz"=>"Excluded"}	10.6065/apem.2040198.099
397	Ketogenic diet and bariatric surgery: Risk reduction pre, intra and peri-operators	2020.0			Pharmacologyonline	1827-8620	3.0		149-158	Rachele, L. and Paola, M.	English	RAYYAN-INCLUSION: {"Martha Smith"=>"Excluded", "Liz"=>"Excluded"}
398	The association of non alcoholic fatty liver disease and bone mineral density in overweight and obese adolescents	2020.0			Clinical Nutrition ESPEN	2405-4577	40.0		653	Dehnavi, Z. and Barghchi, H. and Roudi, F. and Razmpour, F. and Nematy, M.	English	RAYYAN-INCLUSION: {"Martha Smith"=>"Excluded", "Liz"=>"Excluded"}	10.1016/j.clnesp.2020.09.747
399	The Catalogue of Journal of Sport and Health Science 2020	2020.0			Journal of Sport and Health Science	2213-2961	9.0	6.0	705-708		English	RAYYAN-INCLUSION: {"Martha Smith"=>"Excluded", "Liz"=>"Excluded"}	10.1016/j.jshs.2020.10.003
400	Effect of Synbiotic Supplementation in Children with Nonalcoholic Fatty Liver Disease: A Randomized Controlled Trial	2020.0			Journal of the Medical Association of Thailand	0125-2208	103.0	12.0	S99-S104	Poparn, H. and Chatrproedprai, S. and Treeprasertsuk, S. and Sonsiri, K. and Chongsrisawat, V.	English	RAYYAN-INCLUSION: {"Martha Smith"=>"Excluded", "Liz"=>"Excluded"}	10.35755/jmedassocthai.2020.S08.11411
401	Granulomatous Liver Disease in Ataxia-Telangiectasia With the Hyper-IgM Phenotype: A Case Report	2020.0			Frontiers in Pediatrics	2296-2360	8.0			Szczawińska-Popłonyk, A. and Ossowska, L. and Jończyk-Potoczna, K.	English	RAYYAN-INCLUSION: {"Martha Smith"=>"Excluded", "Liz"=>"Excluded"}	10.3389/fped.2020.570330
402	Early life famine exposure, adulthood obesity patterns and the risk of nonalcoholic fatty liver disease	2020.0			Liver International	1478-3231	40.0	11.0	2694-2705	Qi, H. and Hu, C. and Wang, S. and Zhang, Y. and Du, R. and Zhang, J. and Lin, L. and Wang, T. and Zhao, Z. and Li, M. and Xu, Y. and Xu, M. and Bi, Y. and Wang, W. and Chen, Y. and Lu, J.	English	RAYYAN-INCLUSION: {"Martha Smith"=>"Excluded", "Liz"=>"Excluded"}	10.1111/liv.14572
403	Maternal exercise conveys protection against NAFLD in the offspring via hepatic metabolic programming	2020.0			Scientific reports	2045-2322	10.0	1.0	15424	Bae-Gartz, I. and Kasper, P. and Großmann, N. and Breuer, S. and Janoschek, R. and Kretschmer, T. and Appel, S. and Schmitz, L. and Vohlen, C. and Quaas, A. and Schweiger, M.R. and Grimm, C. and Fischer, A. and Ferrari, N. and Graf, C. and Frese, C.K. and Lang, S. and Demir, M. and Schramm, C. and Fink, G. and Goeser, T. and Dötsch, J. and Hucklenbruch-Rother, E.	English	RAYYAN-INCLUSION: {"Martha Smith"=>"Excluded", "Liz"=>"Excluded"}	10.1038/s41598-020-72022-6
404	Fibroblast Growth Factor-21 to Adiponectin Ratio: A Potential Biomarker to Monitor Liver Fat in Children With Obesity	2020.0			Frontiers in Endocrinology	1664-2392	11.0			Tas, E. and Bai, S. and Ou, X. and Mercer, K. and Lin, H. and Mansfield, K. and Buchmann, R. and Diaz, E.C. and Oden, J. and Børsheim, E. and Adams, S.H. and Dranoff, J.	English	RAYYAN-INCLUSION: {"Martha Smith"=>"Excluded", "Liz"=>"Excluded"}	10.3389/fendo.2020.00654
405	Therapeutic and Nutritional Effects of Synbiotic Yogurts in Children and Adults: a Clinical Review	2020.0			Probiotics and Antimicrobial Proteins	1867-1314	12.0	3.0	851-859	Mofid, V. and Izadi, A. and Mojtahedi, S.Y. and Khedmat, L.	English	RAYYAN-INCLUSION: {"Martha Smith"=>"Excluded", "Liz"=>"Excluded"}	10.1007/s12602-019-09594-x
406	Potential of chlorella as a dietary supplement to promote human health	2020.0			Nutrients	2072-6643	12.0	9.0	1-21	Bito, T. and Okumura, E. and Fujishima, M. and Watanabe, F.	English	RAYYAN-INCLUSION: {"Martha Smith"=>"Excluded", "Liz"=>"Excluded"}	10.3390/nu12092524
407	Inflammation in obesity-related complications in children: The protective effect of diet and its potential role as a therapeutic agent	2020.0			Biomolecules	2218-273X	10.0	9.0	1-18	Calcaterra, V. and Regalbuto, C. and Porri, D. and Pelizzo, G. and Mazzon, E. and Vinci, F. and Zuccotti, G. and Fabiano, V. and Cena, H.	English	RAYYAN-INCLUSION: {"Martha Smith"=>"Excluded", "Liz"=>"Excluded"}	10.3390/biom10091324
408	The medical evaluation and management of children and adolescents with obesity	2020.0			Current Problems in Pediatric and Adolescent Health Care	1538-3199	50.0	9.0		Tassy, A. and Fisher, M.	English	RAYYAN-INCLUSION: {"Martha Smith"=>"Excluded", "Liz"=>"Excluded"}	10.1016/j.cppeds.2020.100874
409	A low ω-6 to ω-3 PUFA ratio (n–6:n–3 PUFA) diet to treat fatty liver disease in obese youth	2020.0			Journal of Nutrition	1541-6100	150.0	9.0	2314-2321	van Name, M.A. and Savoye, M. and Chick, J.M. and Galuppo, B.T. and Feldstein, A.E. and Pierpont, B. and Johnson, C. and Shabanova, V. and Ekong, U. and Valentino, P.L. and Kim, G. and Caprio, S. and Santoro, N.	English	RAYYAN-INCLUSION: {"Martha Smith"=>"Excluded", "Liz"=>"Excluded"}	10.1093/jn/nxaa183
410	Aerobic exercise training regulates serum extracellular vesicle miRNAs linked to obesity to promote their beneficial effects in mice	2020.0			American Journal of Physiology - Endocrinology and Metabolism	1522-1555	319.0	3.0	E579-E591	de Mendonça, M. and Rocha, K.C. and de Sousa, É. and Pereira, B.M.V. and Oyama, L.M. and Rodrigues, A.C.	English	RAYYAN-INCLUSION: {"Martha Smith"=>"Excluded", "Liz"=>"Excluded"}	10.1152/AJPENDO.00172.2020
411	History of nonalcoholic fatty liver disease	2020.0			International Journal of Molecular Sciences	1422-0067	21.0	16.0	1-38	Lonardo, A. and Leoni, S. and Alswat, K.A. and Fouad, Y.	English	RAYYAN-INCLUSION: {"Martha Smith"=>"Excluded", "Liz"=>"Excluded"}	10.3390/ijms21165888
412	Iron metabolism in obesity and metabolic syndrome	2020.0			International Journal of Molecular Sciences	1422-0067	21.0	15.0	1-27	González-Domínguez, Á. and Visiedo-García, F.M. and Domínguez-Riscart, J. and González-Domínguez, R. and Mateos, R.M. and Lechuga-Sancho, A.M.	English	RAYYAN-INCLUSION: {"Martha Smith"=>"Excluded", "Liz"=>"Excluded"}	10.3390/ijms21155529
413	Four weeks of aerobic and resistance training improves frailty in patients with liver cirrhosis-liver habilitation (Li-Hab) center outcome data	2020.0			Journal of Hepatology	1600-0641	73.0		S766-S767	Shasthry, V. and Benjamin, J. and Kumar, R. and Aggarwal, N. and Kumar, G. and Sood, A.K. and Joshi, Y. and Sarin, S.K.	English	RAYYAN-INCLUSION: {"Martha Smith"=>"Excluded", "Liz"=>"Excluded"}	10.1016/S0168-8278(20)31980-2
414	The impact of diabetes mellitus on cardiovascular risk onset in children and adolescents	2020.0			International Journal of Molecular Sciences	1422-0067	21.0	14.0	1-17	Pastore, I. and Bolla, A.M. and Montefusco, L. and Lunati, M.E. and Rossi, A. and Assi, E. and Zuccotti, G.V. and Fiorina, P.	English	RAYYAN-INCLUSION: {"Martha Smith"=>"Excluded", "Liz"=>"Excluded"}	10.3390/ijms21144928
415	Nutrition, microbiota and noncommunicable diseases	2020.0			Nutrients	2072-6643	12.0	7.0	1-4	Plaza-Diaz, J.	English	RAYYAN-INCLUSION: {"Martha Smith"=>"Excluded", "Liz"=>"Excluded"}	10.3390/nu12071971
416	Metabolomic biomarkers in anxiety disorders	2020.0			International Journal of Molecular Sciences	1422-0067	21.0	13.0	1-19	Humer, E. and Pieh, C. and Probst, T.	English	RAYYAN-INCLUSION: {"Martha Smith"=>"Excluded", "Liz"=>"Excluded"}	10.3390/ijms21134784
417	Impact of lifestyle and cardiovascular risk factors on early atherosclerosis in a large cohort of healthy adolescents: The Early Vascular Ageing (EVA)-Tyrol Study	2020.0			Atherosclerosis	1879-1484	305.0		26-33	Staudt, A. and Stock, K. and Gande, N. and Bernar, B. and Hochmayr, C. and Pechlaner, R. and Kiechl, S.J. and Geiger, R. and Griesmacher, A. and Anliker, M. and Kiechl, S. and Kiechl-Kohlendorfer, U. and Knoflach, M. and Winder, B. and Reiter, C. and Burger, C. and Klingenschmid, J. and Marxer, J. and Asare, M. and Bock-Bartl, M. and Kothmayer, M. and Bohl, M. and Pircher, M.	English	RAYYAN-INCLUSION: {"Martha Smith"=>"Excluded", "Liz"=>"Excluded"} | USER-NOTES: {"Martha Smith"=>["Age of participants?"]}	10.1016/j.atherosclerosis.2020.05.011
418	SERUM micro-RNA 155 as a biomarker of NAFLD in children	2020.0			Hormone Research in Paediatrics	1663-2826	93.0		6-7	Hellman, D.A. and Palle, S. and Short, K.R.	English	RAYYAN-INCLUSION: {"Martha Smith"=>"Excluded", "Liz"=>"Excluded"}	10.1159/000509566
419	Obesity, metabolic syndrome and food deserts in Appalachian school-age children: Is there an association	2020.0			Hormone Research in Paediatrics	1663-2826	93.0		8-9	Bendre, S. and Shah, J. and Vozar, A. and Chapman, M.	English	RAYYAN-INCLUSION: {"Martha Smith"=>"Excluded", "Liz"=>"Excluded"}	10.1159/000509566
420	Effects of Overweight and Obesity in Pregnancy on Health of the Offspring	2020.0			Endocrinology and Metabolism Clinics of North America	1558-4410	49.0	2.0	251-263	Dow, M.L. and Szymanski, L.M.	English	RAYYAN-INCLUSION: {"Martha Smith"=>"Excluded", "Liz"=>"Excluded"}	10.1016/j.ecl.2020.02.005
421	Sarcopenia as a predictor of survival in patients undergoing bland transarterial embolization for unresectable hepatocellular carcinoma	2020.0			PLoS ONE	1932-6203	15.0	6.0		Lanza, E. and Masetti, C. and Messana, G. and Muglia, R. and Pugliese, N. and Ceriani, R. and Lleo de Nalda, A. and Rimassa, L. and Torzilli, G. and Poretti, D. and D’Antuono, F. and Politi, L.S. and Pedicini, V. and Aghemo, A.	English	RAYYAN-INCLUSION: {"Martha Smith"=>"Excluded", "Liz"=>"Excluded"}	10.1371/journal.pone.0232371
422	Pharmacotherapy for the Treatment of Overweight and Obesity in Children, Adolescents, and Young Adults in a Large Health System in the US	2020.0			Frontiers in Endocrinology	1664-2392	11.0			Czepiel, K.S. and Perez, N.P. and Campoverde Reyes, K.J. and Sabharwal, S. and Stanford, F.C.	English	RAYYAN-INCLUSION: {"Martha Smith"=>"Excluded", "Liz"=>"Excluded"}	10.3389/fendo.2020.00290
423	Impacts of exercise intervention on various diseases in rats	2020.0			Journal of Sport and Health Science	2213-2961	9.0	3.0	211-227	Wang, R. and Tian, H. and Guo, D. and Tian, Q. and Yao, T. and Kong, X.	English	RAYYAN-INCLUSION: {"Martha Smith"=>"Excluded", "Liz"=>"Excluded"} | RAYYAN-EXCLUSION-REASONS: wrong population	10.1016/j.jshs.2019.09.008
424	MEASURING THE IMPACT OF MUTIDISCIPLINARY CARE IN NONALCOHOLIC FATTY LIVER DISEASE	2020.0			Gastroenterology	1528-0012	158.0	6.0	S-1434	Guo, A.D. and Kelly, N. and Pomenti, S. and Farrell, A. and Staub, D. and Wattacheril, J.	English	RAYYAN-INCLUSION: {"Martha Smith"=>"Excluded", "Liz"=>"Excluded"}	10.1016/S0016-5085(20)34253-0
425	Effects of lifestyle intervention on diet, physical activities and health outcomes of obese children and adolescents	2020.0			Chinese Journal of Clinical Nutrition	1674-635X	28.0	1.0	32-38	Jiang, Z. and Liu, Q. and Huang, R. and Qing, L. and Yu, T. and Zhang, D. and Peng, L. and Li, X.	Chinese	RAYYAN-INCLUSION: {"Martha Smith"=>"Excluded", "Liz"=>"Excluded"} | RAYYAN-LABELS: No diagnosed NAFLD | USER-NOTES: {"Martha Smith"=>["nafld subgroup?"]}	10.3760/cma.j.cn115822-20190729-00101
426	Non-alcoholic fatty liver disease	2020.0			Pediatria Integral	1135-4542	24.0	1.0	38-46	Hidalgo Montes, I. and Molina Arias, M.	Spanish	RAYYAN-INCLUSION: {"Martha Smith"=>"Excluded", "Liz"=>"Excluded"}
427	Non-alcoholic fatty liver disease in non-obese children	2020.0			Hong Kong Medical Journal	1024-2708	26.0	5.0	459-462	Zdanowicz, K. and Białokoz-Kalinowska, I. and Lebensztejn, D.M.	English	RAYYAN-INCLUSION: {"Martha Smith"=>"Excluded", "Liz"=>"Excluded"} | RAYYAN-LABELS: No abstract	10.12809/hkmj198361
428	Insulin resistance and type 2 diabetes in children	2020.0			Annals of Pediatric Endocrinology and Metabolism	2287-1292	25.0	4.0	217-226	Castorani, V. and Polidori, N. and Giannini, C. and Blasetti, A. and Chiarelli, F.	English	RAYYAN-INCLUSION: {"Martha Smith"=>"Excluded", "Liz"=>"Excluded"}	10.6065/apem.2040090.045
429	Cardiovascular risk in children with nonalcoholic fatty liver disease (NAFLD)	2020.0			Current Pediatric Reviews	1875-6336	16.0	4.0	294-297	Chociej, A.B. and Wasilewska, N. and Flisiak-Jackiewicz, M. and Lebensztejn, D.	English	RAYYAN-INCLUSION: {"Martha Smith"=>"Excluded", "Liz"=>"Excluded"}	10.2174/1573396316666201009154913
430	Various causative factors and associated complications of childhood obesity in Jeddah, Western Region, Saudi Arabia	2020.0			Acta Biomedica	2531-6745	91.0	4.0	1-7	Al-Agha, A.E. and Ragbi, R. and Mabkhoot, Y.M. and Bahwirith, A.S. and Mohammed, A.N. and Allhebi, E. and Dumyati, B.K. and Milyani, A.	English	RAYYAN-INCLUSION: {"Martha Smith"=>"Excluded", "Liz"=>"Excluded"}	10.23750/abm.v91i4.8468
431	Clinical Manifestations of Insulin Resistance in Youth	2020.0			Contemporary Endocrinology	2523-3793			3-17	Chen, M.E. and Hannon, T.S.	English	RAYYAN-INCLUSION: {"Martha Smith"=>"Excluded", "Liz"=>"Excluded"}	10.1007/978-3-030-25057-7_1
432	Adolescent Metabolic/Bariatric Surgery: Effects on Obesity, Comorbidities, and Insulin Resistance	2020.0			Contemporary Endocrinology	2523-3793			335-346	Hsia, D.S. and Shah, A.S. and Inge, T.	English	RAYYAN-INCLUSION: {"Martha Smith"=>"Excluded", "Liz"=>"Excluded"}	10.1007/978-3-030-25057-7_20
433	Nonalcoholic Fatty Pancreas Disease: Clinical Consequences	2020.0			Digestive Diseases	1421-9875	38.0	2.0	143-149	Dite, P. and Blaho, M. and Bojkova, M. and Jabandziev, P. and Kunovsky, L.	English	RAYYAN-INCLUSION: {"Martha Smith"=>"Excluded", "Liz"=>"Excluded"}	10.1159/000505366
434	The pediatric management of klinefelter syndrome: What to do and when from infancy to puberty	2020.0			Trends in Andrology and Sexual Medicine	2367-0096			67-75	Tarani, L. and Liberati, N. and Paolucci, V. and Pirro, F. and Molinaro, I. and Parlapiano, G. and Rasio, D. and Esposito, A. and De Angelis, D.	English	RAYYAN-INCLUSION: {"Martha Smith"=>"Excluded", "Liz"=>"Excluded"}	10.1007/978-3-030-51410-5_9
435	The impact of lifestyle and cardiovascular risk factors on early atherosclerosis in adolescents	2020.0			International Journal of Stroke	1747-4949	15.0	1.0	115	Kiechl, S.J. and Staudt, A. and Stock, K. and Gande, N. and Bernar, B. and Hochmayr, C. and Pechlaner, R. and Geiger, R. and Griesmacher, A. and Anliker, M. and Kiechl, S. and Kiechl-Kohlendorfer, U. and Knoflach, M.	English	RAYYAN-INCLUSION: {"Martha Smith"=>"Excluded", "Liz"=>"Excluded"} | RAYYAN-LABELS: Survey | USER-NOTES: {"Martha Smith"=>["Do they have a subgroup with NAFLD?"]}	10.1177/1747493020963387
436	Metabolic Syndrome in Children and Adolescents: Diagnostic Criteria, Therapeutic Options and Perspectives	2019.0			Current Obesity Reports	2162-4968	8.0	4.0	472-479	Weihe, P. and Weihrauch-Blüher, S.	English	RAYYAN-INCLUSION: {"Martha Smith"=>"Excluded", "Liz"=>"Excluded"}	10.1007/s13679-019-00357-x
437	Risk factors and etiological diagnosis among patients with cirrhosis attending Hepatology clinic at a tertiary health care center, Sri lanka	2019.0			Journal of Gastroenterology and Hepatology	1440-1746	34.0		703	Vijitharan, V. and De Silva, G.C.V. and Deraniyagala, M.P. and Kesavan, T. and Kalubowila, U.	English	RAYYAN-INCLUSION: {"Martha Smith"=>"Excluded", "Liz"=>"Excluded"}	10.1111/jgh.14865
438	Long term follow up of patients with non alcoholic fatty liver disease (NAFLD) in a resource constrained region	2019.0			Journal of Gastroenterology and Hepatology	1440-1746	34.0		741	Singh, S.P. and Sahu, S.K. and Khatua, C.R. and Mishra, D. and Barik, R.K. and Pradhan, S. and Panigrahi, S. and Meher, D. and Nath, G. and Khandelwal, R.	English	RAYYAN-INCLUSION: {"Martha Smith"=>"Excluded", "Liz"=>"Excluded"}	10.1111/jgh.14865
439	The association between metabolic syndrome and biochemical markers in beijing adolescents	2019.0			International Journal of Environmental Research and Public Health	1660-4601	16.0	22.0		Zhao, Y. and Yu, Y. and Li, H. and Li, M. and Zhang, D. and Guo, D. and Yu, X. and Lu, C. and Wang, H.	English	RAYYAN-INCLUSION: {"Martha Smith"=>"Excluded", "Liz"=>"Excluded"}	10.3390/ijerph16224557
440	Health literary and strategies for successful weight loss in children with nonalcoholic fatty liver disease	2019.0			Journal of Pediatric Gastroenterology and Nutrition	1536-4801	69.0			Banc-Husu, A. and Ito, J. and Shyken, P. and Mohammad, S. and Fishbein, M.	English	RAYYAN-INCLUSION: {"Martha Smith"=>"Excluded", "Liz"=>"Excluded"} | RAYYAN-LABELS: Survey | USER-NOTES: {"Martha Smith"=>["Achieved successful normalization of liver enzymes", "Changes in physical activity?"]}	10.1097/MPG.0000000000002518
441	Socioeconomic barriers facing youth with non-alcoholic fatty liver disease	2019.0			Journal of Pediatric Gastroenterology and Nutrition	1536-4801	69.0			Orkin, S. and Anderson, J. and Vincent, E. and Ley, S. and Arce-Clachar, A.C. and Bramlage, K. and Xanthakos, S. and Beck, A. and Mouzaki, M.	English	RAYYAN-INCLUSION: {"Martha Smith"=>"Excluded", "Liz"=>"Excluded"}	10.1097/MPG.0000000000002518
442	Predictors of weight loss and attendance for "way of life program" in a pediatric gastroenterology division	2019.0			Journal of Pediatric Gastroenterology and Nutrition	1536-4801	69.0			Hampel, G. and Mikhail, C. and Croitoru, M. and Rogozen, A. and Miloh, T.	English	RAYYAN-INCLUSION: {"Martha Smith"=>"Excluded", "Liz"=>"Excluded"}	10.1097/MPG.0000000000002518
443	Expert recommendations on standardized diagnosis and treatment for fatty liver disease in China (2019 revised edition)	2019.0			Zhonghua gan zang bing za zhi = Zhonghua ganzangbing zazhi = Chinese journal of hepatology	1007-3418	27.0	10.0	748-753		Chinese	RAYYAN-INCLUSION: {"Martha Smith"=>"Excluded", "Liz"=>"Excluded"}	10.3760/cma.j.issn.1007-3418.2019.10.003
444	Treatment of Metabolic Syndrome in Children	2019.0			Frontiers in Endocrinology	1664-2392	10.0			Fornari, E. and Maffeis, C.	English	RAYYAN-INCLUSION: {"Martha Smith"=>"Excluded", "Liz"=>"Excluded"}	10.3389/fendo.2019.00702
445	Abnormal aminotransferases, think beyond the liver	2019.0			American Journal of Gastroenterology	1572-0241	114.0		S1324	Ghazaleh, S. and Khader, Y. and Ghanim, M. and Shastri, P. and Alhmoud, T.	English	RAYYAN-INCLUSION: {"Martha Smith"=>"Excluded", "Liz"=>"Excluded"}	10.14309/01.ajg.0000599056.68059.84
446	Analysis of risk factors for developing early onset NAFLD in prepubertal children with obesity	2019.0			Hepatology v70 suppl.1 2019	1527-3350	70.0		736A	Yoo, I.H.	English	RAYYAN-INCLUSION: {"Martha Smith"=>"Excluded", "Liz"=>"Excluded"} | USER-NOTES: {"Martha Smith"=>["Subgroup with diagnosed NAFLD?"]}
447	Genotype-stratified lipid profiles in patients with liver cirrhosis	2019.0			Hepatology v70 suppl.1 2019	1527-3350	70.0		1124A	Reichert, M. and Merkel, M. and Schneider, C. and Greinert, R. and Zipprich, A. and Speer, T. and Ripoll, C. and Lammert, F.	English	RAYYAN-INCLUSION: {"Martha Smith"=>"Excluded", "Liz"=>"Excluded"}
448	Association among serum bile acids, liver fibrosis and skeletal muscle volume in NAFLD and biological effects of bile acids on skeletal muscle	2019.0			Hepatology v70 suppl.1 2019	1527-3350	70.0		1081A	Kobayashi, Y. and Tamai, Y. and Eguchi, A. and Tenpaku, M. and Shigefuku, R. and Iwasa, M. and Takei, Y.	English	RAYYAN-INCLUSION: {"Martha Smith"=>"Excluded", "Liz"=>"Excluded"}
449	The usefulness of probiotic administration in obese children with nonalcoholic fatty liver disease	2019.0			United European Gastroenterology Journal	2050-6414	7.0	8.0	750-751	Belei, O. and Olariu, L. and Marcovici, T. and Marginean, O.	English	RAYYAN-INCLUSION: {"Martha Smith"=>"Excluded", "Liz"=>"Excluded"} | RAYYAN-LABELS: Exercise secondary intervention	10.1177/205064061985467
450	Non-alcoholic fatty liver infiltration in children: an underdiagnosed evolving disease	2019.0			Hormones	2520-8721	18.0	3.0	255-265	Tzifi, F. and Fretzayas, A. and Chrousos, G. and Kanaka-Gantenbein, C.	English	RAYYAN-INCLUSION: {"Martha Smith"=>"Excluded", "Liz"=>"Excluded"}	10.1007/s42000-019-00107-7
451	Big challenges: obesity and type 2 diabetes in children and adolescents	2019.0			World Journal of Pediatrics	1867-0687	15.0	4.0	313-314	Fu, J.-F.	English	RAYYAN-INCLUSION: {"Martha Smith"=>"Excluded", "Liz"=>"Excluded"}	10.1007/s12519-019-00290-y
452	Severe lumbar radiculopathy with epidural venous plexus engorgement in a morbidly obese pediatric patient: A case report	2019.0			Medicine (United States)	1536-5964	98.0	33.0		Jeong, H.J. and Sim, W.S. and Park, H.J. and Lee, S.H. and Oh, M.S. and Cho, M.K. and Seon, H.J. and Lee, J.Y.	English	RAYYAN-INCLUSION: {"Martha Smith"=>"Excluded", "Liz"=>"Excluded"}	10.1097/MD.0000000000016842
453	The liver in children with metabolic syndrome	2019.0			Frontiers in Endocrinology	1664-2392	10.0			D’Adamo, E. and Castorani, V. and Nobili, V.	English	RAYYAN-INCLUSION: {"Martha Smith"=>"Excluded", "Liz"=>"Excluded"}	10.3389/fendo.2019.00514
454	Evaluations of Lifestyle, Dietary, and Pharmacologic Treatments for Pediatric Nonalcoholic Fatty Liver Disease: A Systematic Review	2019.0			Clinical Gastroenterology and Hepatology	1542-7714	17.0	8.0	1457-1476.e7	Mann, J.P. and Tang, G.Y. and Nobili, V. and Armstrong, M.J.	English	RAYYAN-INCLUSION: {"Martha Smith"=>"Excluded", "Liz"=>"Excluded"} | RAYYAN-LABELS: Check review studies	10.1016/j.cgh.2018.05.023
455	Metabolic syndrome: unravelling or unravelled?	2019.0			Paediatrics and Child Health (United Kingdom)	1878-206X	29.0	7.0	297-302	Baranowski, E.S. and Barrett, T.G. and Parsons, L.	English	RAYYAN-INCLUSION: {"Martha Smith"=>"Excluded", "Liz"=>"Excluded"}	10.1016/j.paed.2019.04.003
456	Obesity in school-age children	2019.0			Medical Journal of Indonesia	2252-8083	28.0	2.0	101-102	Wangge, G.	English	RAYYAN-INCLUSION: {"Martha Smith"=>"Excluded", "Liz"=>"Excluded"}	10.13181/mji.v28i2.4079
457	Introducing sheep as a large-animal model for fatty liver	2019.0			Inflammatory Intestinal Diseases	1536-4844	4.0	2.0	2	Kalyesubula, M. and Mopuri, R. and Toyber, I. and Rosov, A. and Alon, T. and Moallem, U. and Dvir, H.	English	RAYYAN-INCLUSION: {"Martha Smith"=>"Excluded", "Liz"=>"Excluded"}	10.1159/000500886
458	Modulation of gut dysbiosis and intestinal barrier functionality restoration mediate protective effect of exercise in an in vivo model of early obesity and NAFLD	2019.0			Inflammatory Intestinal Diseases	1536-4844	4.0	2.0	31	Porras, D. and Carbajo-Pescador, S. and Juárez-Fernández, M. and García-Mediavilla, M.V. and Martínez-Flórez, S. and Cuevas, M.J. and Mauriz, J.L. and Jorquera, F. and González-Gallego, J. and Nistal, E. and Sánchez-Campos, S.	English	RAYYAN-INCLUSION: {"Martha Smith"=>"Excluded", "Liz"=>"Excluded"}	10.1159/000500886
459	Dietary determinants of hepatic fat content and insulin resistance in overweight/obese children: A cross-sectional analysis of the Prevention of Diabetes in Kids (PREDIKID) study	2019.0			British Journal of Nutrition	1475-2662	121.0	10.0	1158-1165	Arenaza, L. and Medrano, M. and Oses, M. and Huybrechts, I. and Díez, I. and Henriksson, H. and Labayen, I.	English	RAYYAN-INCLUSION: {"Martha Smith"=>"Excluded", "Liz"=>"Excluded"}	10.1017/S0007114519000436
460	Pediatric NAFLD: an overview and recent developments in diagnostics and treatment	2019.0			Expert Review of Gastroenterology and Hepatology	1747-4132	13.0	5.0	447-461	Draijer, L. and Benninga, M. and Koot, B.	English	RAYYAN-INCLUSION: {"Martha Smith"=>"Excluded", "Liz"=>"Excluded"}	10.1080/17474124.2019.1595589
461	Predicting NAFLD in overweight paediatric population: The role of puberty	2019.0			Journal of Pediatric Gastroenterology and Nutrition	1536-4801	68.0		1225	Morgado, C. and Antunes, H.	English	RAYYAN-INCLUSION: {"Martha Smith"=>"Excluded", "Liz"=>"Excluded"}	10.1097/MPG.0000000000002403
462	Experience of an obesity and fatty liver disease clinic: Application of a personalized mobile based intervention (PediaFit)	2019.0			Journal of Pediatric Gastroenterology and Nutrition	1536-4801	68.0		1209	Bovi, A.P.D. and Di Michele, L. and Cesari, G.M. and Rimauro, I. and D'Acunzo, I. and De Anseris, A.G. and Nazzaro, L. and Massa, G. and Nuzio, S.G. and Mandato, C. and Vajro, P.	English	RAYYAN-INCLUSION: {"Martha Smith"=>"Excluded", "Liz"=>"Excluded"} | RAYYAN-LABELS: No abstract	10.1097/MPG.0000000000002403
463	Clinical and metabolic characterization of obese subjects without non-alcoholic fatty liver: A targeted metabolomics approach	2019.0			Diabetes and Metabolism	1878-1780	45.0	2.0	132-139	Feldman, A. and Eder, S.K. and Felder, T.K. and Paulweber, B. and Zandanell, S. and Stechemesser, L. and Schranz, M. and Strebinger, G. and Huber-Schönauer, U. and Niederseer, D. and Patsch, W. and Weghuber, D. and Tevini, J. and Datz, C. and Aigner, E.	English	RAYYAN-INCLUSION: {"Martha Smith"=>"Excluded", "Liz"=>"Excluded"}	10.1016/j.diabet.2018.09.003
464	Cirrhotic cardiomyopathy: An observational study pre-liver transplant	2019.0			Journal of Hepatology	1600-0641	70.0	1.0	e684	Subhani, M. and Ramos, K. and Vine, L. and Cramp, M.	English	RAYYAN-INCLUSION: {"Martha Smith"=>"Excluded", "Liz"=>"Excluded"}	10.1016/S0618-8278(19)31361-1
465	Lifestyle modification leads to a significant decline in aminotrasnsferase activity even without weight reduction in children with non-alcoholic fatty liver disease	2019.0			Journal of Hepatology	1600-0641	70.0	1.0	e304	Mania, A. and Malecki, P. and Mazur-Melewska, K. and Kemnitz, P. and Sluzewski, W. and Figlerowicz, M.	English	RAYYAN-INCLUSION: {"Martha Smith"=>"Excluded", "Liz"=>"Excluded"}	10.1016/S0618-8278(19)30590-0
466	Exercise modulates gut microbiota and intestinal barrier functionality counteracting early obesity and NAFLD in an in vivo model	2019.0			Journal of Hepatology	1600-0641	70.0	1.0	e515-e516	Porras, D. and Carbajo-Pescador, S. and Juarez-Fernández, M. and Martínez-Flórez, S. and García-Mediavilla, M.-V. and José Cuevas, M. and Luís Mauriz, J. and Jorquera, F. and González-Gállego, J. and Nistal, E. and Sánchez-Campos, S.	English	RAYYAN-INCLUSION: {"Martha Smith"=>"Excluded", "Liz"=>"Excluded"}	10.1016/S0618-8278(19)31019-9
467	Metabolic abnormalities in normal weight children are associated with increased visceral fat accumulation, elevated plasma endotoxin levels and a higher monosaccharide intake	2019.0			Nutrients	2072-6643	11.0	3.0		Nier, A. and Brandt, A. and Baumann, A. and Conzelmann, I.B. and Özel, Y. and Bergheim, I.	English	RAYYAN-INCLUSION: {"Martha Smith"=>"Excluded", "Liz"=>"Excluded"}	10.3390/nu11030652
468	Longer lactation duration is associated with decreased prevalence of non-alcoholic fatty liver disease in women	2019.0			Journal of Hepatology	1600-0641	70.0	1.0	126-132	Ajmera, V.H. and Terrault, N.A. and VanWagner, L.B. and Sarkar, M. and Lewis, C.E. and Carr, J.J. and Gunderson, E.P.	English	RAYYAN-INCLUSION: {"Martha Smith"=>"Excluded", "Liz"=>"Excluded"}	10.1016/j.jhep.2018.09.013
469	CORRELATION OF HEPATIC STEATOSIS AMONG COHABITANTS	2019.0			Gastroenterology	1528-0012	156.0	6.0	S-1265	Ali, Z. and Zafar, Y. and Saeed, I.M. and Kennedy, K.F. and Bybee, K. and O'Keefe, J.H. and Thompson, R.C. and Al-Sayyed, L.	English	RAYYAN-INCLUSION: {"Martha Smith"=>"Excluded", "Liz"=>"Excluded"}	10.1016/S0016-5085(19)40164-9
470	Therapeutic effects of green tea on nonalcoholic fatty liver disease in 10-16-year-old children	2019.0			Journal of Clinical and Diagnostic Research	0973-709X	13.0	7.0	BC04-BC07	Rostampour, N. and Kasiri, K.A. and Hashemi-Dehkordi, E. and Taheri, A.M. and Broujeni, A.F. and Rafieian-Kopaei, M.	English	RAYYAN-INCLUSION: {"Martha Smith"=>"Excluded", "Liz"=>"Excluded"} | RAYYAN-LABELS: Exercise secondary intervention	10.7860/JCDR/2019/35236.12986
471	A narrative review of factors associated with the development and progression of non-alcoholic fatty liver disease	2019.0			GastroHep	1478-1239	1.0	4.0	180-191	De Nooijer, A. and Vreugdenhil, A. and Karnebeek, K. and van Hasselt, P.M. and Fuchs, S.A.	English	RAYYAN-INCLUSION: {"Martha Smith"=>"Excluded", "Liz"=>"Excluded"}	10.1002/ygh2.354
472	The role of physical activity in management of obesity in children and adolescents	2019.0			Infektsionnye Bolezni	2414-9691	17.0	2.0	27-35	Pavlovskaya, E.V. and Strokova, T.V. and Shavkina, M.I. and Surkov, A.G. and Bagaeva, M.E. and Taran, N.N. and Zubovich, A.I.	Russian	RAYYAN-INCLUSION: {"Martha Smith"=>"Excluded", "Liz"=>"Excluded"}	10.20953/1727-5784-2019-2-27-35
473	Non-alcoholic fatty liver disease in children: Pathogenesis and diagnostic and therapeutic possibilities	2019.0			Pediatria i Medycyna Rodzinna	2451-0742	15.0	3.0	252-257	Małecki, P. and Mania, A. and Mazur-Melewska, K. and Słuzewski, W. and Figlerowicz, M.	Polish	RAYYAN-INCLUSION: {"Martha Smith"=>"Excluded", "Liz"=>"Excluded"}	10.15557/PiMR.2019.0042
474	13. Children and adolescents: Standards of medical care in diabetesd2019	2019.0			Diabetes Care	1935-5548	42.0		S148-S164		English	RAYYAN-INCLUSION: {"Martha Smith"=>"Excluded", "Liz"=>"Excluded"}	10.2337/dc19-S013
475	Dietary intake is associated with liver fat in obese adolescent girls with PCOS	2019.0			Journal of Investigative Medicine	1708-8267	67.0	1.0	232	Ware, M.A. and Karr, J. and Scherzinger, A. and Garcia-Reyes, Y. and Rahat, H. and Carreau, A. and Pyle, L. and Nadeau, K.J. and Cree-Green, M.	English	RAYYAN-INCLUSION: {"Martha Smith"=>"Excluded", "Liz"=>"Excluded"}	10.1136/jim-2018-000939.386
476	Interventions to address environmental metabolism-disrupting chemicals: Changing the narrative to empower action to restore metabolic health	2019.0			Frontiers in Endocrinology	1664-2392	10.0			Sargis, R.M. and Heindel, J.J. and Padmanabhan, V.	English	RAYYAN-INCLUSION: {"Martha Smith"=>"Excluded", "Liz"=>"Excluded"}	10.3389/fendo.2019.00033
477	Nonalcoholic fatty pancreas disease in obese children: Case reports	2019.0			Pediatria Polska	0031-3939	94.0	3.0	210-213	Wasilewska, N. and Bobrus-Chociej, A. and Filimoniuk, A. and Kucharska, M. and Cudowska, B. and Siergiejko, G. and Lebensztejn, D.M.	English	RAYYAN-INCLUSION: {"Martha Smith"=>"Excluded", "Liz"=>"Excluded"}	10.5114/polp.2019.86445
478	Carvedilol-induced shock without overdose in a patient with cirrhosis	2019.0			Critical Care Medicine	1530-0293	47.0	1.0		Bellamy, C.	English	RAYYAN-INCLUSION: {"Martha Smith"=>"Excluded", "Liz"=>"Excluded"}
479	Obesity in Children and Adolescents	2019.0			Endocrinology (Switzerland)	2510-1927			295-322	Fox, C.K. and Ryder, J.R. and Gross, A.C. and Kelly, A.S.	English	RAYYAN-INCLUSION: {"Martha Smith"=>"Excluded", "Liz"=>"Excluded"}	10.1007/978-3-319-46933-1_27
480	Managing diabetes and liver disease association	2018.0			Arab Journal of Gastroenterology	2090-2387	19.0	4.0	166-179	Hamed, A.E. and Elsahar, M. and Elwan, N.M. and El-Nakeep, S. and Naguib, M. and Soliman, H.H. and Ahmed Aboubakr, A. and AbdelMaqsod, A. and Sedrak, H. and Assaad, S.N. and Elwakil, R. and Esmat, G. and Salh, S. and Mostafa, T. and Mogawer, S. and Sadek, S.E. and Saber, M.M. and Ezelarab, H. and Mahmoud, A.A. and Sultan, S. and El Kassas, M. and Kamal, E. and ElSayed, N.M. and moussa, S.	English	RAYYAN-INCLUSION: {"Martha Smith"=>"Excluded", "Liz"=>"Excluded"}	10.1016/j.ajg.2018.08.003
481	Nutritional assessment in obese children with and without non-alcoholic fatty liver disease (NAFLD) in an urban area of Punjab, India	2018.0			Indian Journal of Public Health Research and Development	0976-5506	9.0	12.0	201-207	Goyal, P. and Thapa, B.R. and Sharma, N.R. and Menon, J. and Bhatia, A.	English	RAYYAN-INCLUSION: {"Martha Smith"=>"Excluded", "Liz"=>"Excluded"}	10.5958/0976-5506.2018.01833.8
482	Evaluation and management of youth-onset type 2 diabetes: A position statement by the American diabetes association	2018.0			Diabetes Care	1935-5548	41.0	12.0	2648-2668	Arslanian, S. and Bacha, F. and Grey, M. and Marcus, M.D. and White, N.H. and Zeitler, P.	English	RAYYAN-INCLUSION: {"Martha Smith"=>"Excluded", "Liz"=>"Excluded"}	10.2337/dci18-0052
483	Managing hepatic steatosis with omega-3 in NAFLD patients	2018.0			Journal of Pediatric Gastroenterology and Nutrition	1536-4801	67.0		S95	Tobin, D. and Qin, Y. and Garbotz, C.	English	RAYYAN-INCLUSION: {"Martha Smith"=>"Excluded", "Liz"=>"Excluded"}	10.1097/MPG.0000000000002164
484	Common gastrointestinal clinical diagnoses associated with obesity in the pediatric population	2018.0			Journal of Pediatric Gastroenterology and Nutrition	1536-4801	67.0		S244-S245	Sharma, Y. and Ahuja, A. and Ramakrishna, J.	English	RAYYAN-INCLUSION: {"Martha Smith"=>"Excluded", "Liz"=>"Excluded"}	10.1097/MPG.0000000000002164
485	Exercises improves hfd-mediated metabolic syndrome, disbiosis and associated gut-liver axis and biliar acids deregulation in an in vivo model of early obesityand nafld	2018.0			Journal of Physiology and Biochemistry	1877-8755	74.0		S74-S75	Carbajo-Pescador, S. and Porras, D. and Nistal, E. and Juarez-Fernández, M. and Martínez-Flórez, S. and Mauriz, J.L. and Cuevas, M.J. and García-Mediavilla, M.V. and González-Gallego, J. and Sánchez-Campos, S.	English	RAYYAN-INCLUSION: {"Martha Smith"=>"Excluded", "Liz"=>"Excluded"}	10.1007/s13105-018-0656-7
486	Dietitian-led lifestyle modification programme for obese Chinese adolescents with non-alcoholic fatty liver disease: a randomized controlled study	2018.0			International Journal of Obesity	1476-5497	42.0	9.0	1680-1690	Chan, D.F.Y. and So, H.K. and Hui, S.C.N. and Chan, R.S.M. and Li, A.M. and Sea, M.M. and Chu, W.C.W. and Chan, M. and Woo, J. and Nelson, E.A.S.	English	RAYYAN-INCLUSION: {"Martha Smith"=>"Excluded", "Liz"=>"Excluded"} | USER-NOTES: {"Martha Smith"=>["What is the intervention?"]}	10.1038/s41366-018-0010-8
487	Glycerol-3-Phosphate Dehydrogenase 1 deficiency-a new differential diagnosis for Hepatic Storage Diseases	2018.0			Journal of Inherited Metabolic Disease	1573-2665	41.0		S212-S213	Schwahn, B.C. and White, F. and Jones, S.A. and Rousseau, A. and Sethuraman, C.	English	RAYYAN-INCLUSION: {"Martha Smith"=>"Excluded", "Liz"=>"Excluded"}	10.1007/s10545-018-0233-9
488	Nonalcoholic Fatty Liver Disease in Children: Not a Small Matter	2018.0			Pediatric Drugs	1179-2019	20.0	4.0	315-329	Conjeevaram Selvakumar, P.K. and Kabbany, M.N. and Alkhouri, N.	English	RAYYAN-INCLUSION: {"Martha Smith"=>"Excluded", "Liz"=>"Excluded"}	10.1007/s40272-018-0292-2
489	Diagnosis, treatment and prevention of pediatric obesity: Consensus position statement of the Italian Society for Pediatric Endocrinology and Diabetology and the Italian Society of Pediatrics	2018.0			Italian Journal of Pediatrics	1824-7288	44.0	1.0		Valerio, G. and Maffeis, C. and Saggese, G. and Ambruzzi, M.A. and Balsamo, A. and Bellone, S. and Bergamini, M. and Bernasconi, S. and Bona, G. and Calcaterra, V. and Canali, T. and Caroli, M. and Chiarelli, F. and Corciulo, N. and Crinò, A. and Di Bonito, P. and Di Pietrantonio, V. and Di Pietro, M. and Di Sessa, A. and Diamanti, A. and Doria, M. and Fintini, D. and Franceschi, R. and Franzese,…	English	RAYYAN-INCLUSION: {"Martha Smith"=>"Excluded", "Liz"=>"Excluded"}	10.1186/s13052-018-0525-6
490	Cardiovascular and Metabolic Complications – Diagnosis and Management in Obese Children	2018.0			Indian Journal of Pediatrics	0973-7693	85.0	7.0	535-545	Vikram, N.K.	English	RAYYAN-INCLUSION: {"Martha Smith"=>"Excluded", "Liz"=>"Excluded"}	10.1007/s12098-017-2504-0
491	Current and future therapeutic regimens for nonalcoholic fatty liver disease and nonalcoholic steatohepatitis	2018.0			Hepatology	1527-3350	68.0	1.0	361-371	Younossi, Z.M. and Loomba, R. and Rinella, M.E. and Bugianesi, E. and Marchesini, G. and Neuschwander-Tetri, B.A. and Serfaty, L. and Negro, F. and Caldwell, S.H. and Ratziu, V. and Corey, K.E. and Friedman, S.L. and Abdelmalek, M.F. and Harrison, S.A. and Sanyal, A.J. and Lavine, J.E. and Mathurin, P. and Charlton, M.R. and Chalasani, N.P. and Anstee, Q.M. and Kowdley, K.V. and George, J. and Go…	English	RAYYAN-INCLUSION: {"Martha Smith"=>"Excluded", "Liz"=>"Excluded"}	10.1002/hep.29724
492	Global burden of NAFLD and its association with liver cancer	2018.0			Liver Cancer	1664-5553	7.0		51	Wong, V.	English	RAYYAN-INCLUSION: {"Martha Smith"=>"Excluded", "Liz"=>"Excluded"}	10.1159/000490877
493	Overview of updated practice guidelines for pediatric nonalcoholic fatty liver disease	2018.0			Gastroenterology and Hepatology	1554-7914	14.0	7.0	407-414	Shah, J. and Okubote, T. and Alkhouri, N.	English	RAYYAN-INCLUSION: {"Martha Smith"=>"Excluded", "Liz"=>"Excluded"}
494	Frailty assessment in patients with cirrhosis: A pilot study	2018.0			Journal of Clinical and Experimental Hepatology	2213-3453	8.0		S62	Sonavane, A.D. and Saigal, S. and Kathuria, A. and Choudhary, N.S. and Saraf, N. and Soin, A.S.	English	RAYYAN-INCLUSION: {"Martha Smith"=>"Excluded", "Liz"=>"Excluded"}	10.1016/j.jceh.2018.06.384
495	Effect of a short-term physical activity intervention on liver fat content in obese children	2018.0			Applied physiology, nutrition, and metabolism = Physiologie appliquee, nutrition et metabolisme	1715-5320	43.0	6.0	553-557	Kang, D.-W. and Park, J.-H. and Lee, M.K. and Kim, Y. and Kong, I.D. and Chung, C.H. and Lee, Y.H. and Jeon, J.Y.	English	RAYYAN-INCLUSION: {"Martha Smith"=>"Excluded", "Liz"=>"Excluded"} | RAYYAN-EXCLUSION-REASONS: wrong intervention	10.1139/apnm-2017-0406
496	Metabolic Syndrome Is Associated with Health-Related Quality of Life in Suspected Patients with Nonalcoholic Steatohepatitis	2018.0			Medical Principles and Practice	1423-0151	27.0	2.0	166-172	Gholami, A. and Zamani, F. and Hosseini, B. and Sharafkhani, R. and Maadi, M. and Moosavi Jahromi, Z. and Khazaee-Pool, M. and Sohrabi, M.	English	RAYYAN-INCLUSION: {"Martha Smith"=>"Excluded", "Liz"=>"Excluded"}	10.1159/000487397
497	Evaluation of physical activityin obese youngsters with non-alcoholic fatty liver disease	2018.0			Obesity Surgery	1708-0428	28.0	1.0	S86-S87	Sammarco, R. and Marra, M. and Amato, V. and Naccarato, M. and Cioffi, I. and Contaldo, F. and Pasanisi, F.	English	RAYYAN-INCLUSION: {"Martha Smith"=>"Excluded", "Liz"=>"Excluded"} | USER-NOTES: {"Martha Smith"=>["Subgroup <18?"]}	10.1007/s11695-018-3200-5
498	Arachidonic acid to docosahexaenoic acid ratio (AA/DHA): A strong clinical outcome predictor in DHA-based nutritional therapy of pediatric NASH	2018.0			Free Radical Biology and Medicine	1873-4596	120.0		S122	Torquato, P. and Giusepponi, D. and Alisi, A. and Galarini, R. and Bartolini, D. and Piroddi, M. and Crudele, A. and Cruciani, G. and Nobili, V. and Galli, F.	English	RAYYAN-INCLUSION: {"Martha Smith"=>"Excluded", "Liz"=>"Excluded"}	10.1016/j.freeradbiomed.2018.04.402
499	Non-alcoholic fatty liver disease satisfactorily treated with traditional Japanese kampo medicine	2018.0			Traditional and Kampo Medicine	2053-4515	5.0	1.0	56-60	Shimada, Y. and Fujimoto, M. and Nogami, T. and Watari, H. and Kitahara, H. and Misawa, H. and Kimbara, Y.	English	RAYYAN-INCLUSION: {"Martha Smith"=>"Excluded", "Liz"=>"Excluded"}	10.1002/tkm2.1083
500	The science of obesity management: An endocrine society scientific statement	2018.0			Endocrine Reviews	0163-769X	39.0	2.0	79-132	Bray, G.A. and Heisel, W.E. and Afshin, A. and Jensen, M.D. and Dietz, W.H. and Long, M. and Kushner, R.F. and Daniels, S.R. and Wadden, T.A. and Tsai, A.G. and Hu, F.B. and Jakicic, J.M. and Ryan, D.H. and Wolfe, B.M. and Inge, T.H.	English	RAYYAN-INCLUSION: {"Martha Smith"=>"Excluded", "Liz"=>"Excluded"}	10.1210/er.2017-00253
501	Effect of exercise on gut microbiota and metabolic status modulation in an in vivo model of early obesity and NAFLD	2018.0			Journal of Hepatology	1600-0641	68.0		S334	Carbajo-Pescador, S. and Porras, D. and Martínez-Flórez, S. and García-Mediavilla, M.-V. and Cuevas, M.J. and Mauriz, J.L. and Nistal, E. and González-Gállego, J. and Sánchez-Campos, S.	English	RAYYAN-INCLUSION: {"Martha Smith"=>"Excluded", "Liz"=>"Excluded"}
502	An observational study on the association between major dietary patterns and non-alcoholic fatty liver disease in Chinese adolescents	2018.0			Medicine (United States)	1536-5964	97.0	17.0		Liu, X. and Peng, Y. and Chen, S. and Sun, Q.	English	RAYYAN-INCLUSION: {"Martha Smith"=>"Excluded", "Liz"=>"Excluded"}	10.1097/MD.0000000000010576
503	Results from a 78-week single-arm, open-label phase 2 study to evaluate UX007 in pediatric and adult patients with moderate to severe long-chain fatty acid oxidation disorders (LC-FAOD)	2018.0			Molecular Genetics and Metabolism	1096-7206	123.0	3.0	87	Vockley, J. and Burton, B. and Berry, G.T. and Longo, N. and Phillips, J. and Sanchez-Valle, A. and Tanpaiboon, P. and Grunewald, S. and Murphy, E. and Bowden, A. and Chen, W. and Mu, Y. and Cataldo, J. and Marsden, D. and Kakkis, E.	English	RAYYAN-INCLUSION: {"Martha Smith"=>"Excluded", "Liz"=>"Excluded"}	10.1016/j.ymgme.2017.12.430
504	Tackling childhood obesity: a step in the right direction	2018.0			The Lancet Diabetes and Endocrinology	2213-8595	6.0	2.0	81	The Lancet Diabetes & Endocrinology	English	RAYYAN-INCLUSION: {"Martha Smith"=>"Excluded", "Liz"=>"Excluded"}	10.1016/S2213-8587(18)30005-6
505	Examining pre-operative comorbidities and weight loss in adolescent bariatric surgery	2018.0			Journal of Adolescent Health	1879-1972	62.0	2.0	S124	Taguchi, M. and Weiss, A.L.	English	RAYYAN-INCLUSION: {"Martha Smith"=>"Excluded", "Liz"=>"Excluded"}
506	Characterization of fibroblast growth factor 1 in obese children and adolescents	2018.0			Endocrine Connections	2049-3614	7.0	8.0	932-940	Wang, A. and Yan, X. and Zhang, C. and Du, C. and Long, W. and Zhan, D. and Luo, X.	English	RAYYAN-INCLUSION: {"Martha Smith"=>"Excluded", "Liz"=>"Excluded"}	10.1530/EC-18-0141
507	Type 2 diabetes in adolescents and young adults	2018.0			The Lancet Diabetes and Endocrinology	2213-8595	6.0	1.0	69-80	Lascar, N. and Brown, J. and Pattison, H. and Barnett, A.H. and Bailey, C.J. and Bellary, S.	English	RAYYAN-INCLUSION: {"Martha Smith"=>"Excluded", "Liz"=>"Excluded"}	10.1016/S2213-8587(17)30186-9
508	Risk factors for progression of and treatment options for NAFLD in children	2018.0			Clinical Liver Disease	2046-2484	11.0	1.0	11-15	Hartmann, P. and Schnabl, B.	English	RAYYAN-INCLUSION: {"Martha Smith"=>"Excluded", "Liz"=>"Excluded"}	10.1002/cld.685
509	Survey on knowledge of non alcoholic fatty liver disease (NAFLD) among doctors in Sri Lanka: A multicenter study	2018.0			Hepatology International	1936-0541	12.0	2.0	S234	Matthias, T. and Fernandopulle, N. and Seneviratne, S.L.	English	RAYYAN-INCLUSION: {"Martha Smith"=>"Excluded", "Liz"=>"Excluded"}	10.1007/s12072-018-9852-3
510	Guidelines on the management of abnormal liver blood tests	2018.0			Gut	1468-3288	67.0	1.0	6-19	Newsome, P.N. and Cramb, R. and Davison, S.M. and DIllon, J.F. and Foulerton, M. and Godfrey, E.M. and Hall, R. and Harrower, U. and Hudson, M. and Langford, A. and MacKie, A. and Mitchell-Thain, R. and Sennett, K. and Sheron, N.C. and Verne, J. and Walmsley, M. and Yeoman, A.	English	RAYYAN-INCLUSION: {"Martha Smith"=>"Excluded", "Liz"=>"Excluded"}	10.1136/gutjnl-2017-314924
511	Metabolic syndrome in overweight/obese youth: A multicomponent intervention	2018.0			Annals of Nutrition and Metabolism	1421-9697	73.0	4.0	321	Gaya, A.R. and Andersen, L.B. and Brand, C. and Dias, A.F. and Lima, R.A. and Silva, T.F. and Gaya, A.A. and Mota, J. and Martins, C.L.	English	RAYYAN-INCLUSION: {"Martha Smith"=>"Excluded", "Liz"=>"Excluded"}	10.1159/000494676
512	QT adaptation during exercise in cirrhosis	2018.0			Journal of Gastroenterology and Hepatology Research	2224-6509	7.0	6.0	2748-2753	Barletta, G. and Del Bene, M.R. and Romanelli, R.G. and Venditti, F. and Marra, F. and Laffi, G.	English	RAYYAN-INCLUSION: {"Martha Smith"=>"Excluded", "Liz"=>"Excluded"}	10.17554/j.issn.2224-3992.2018.07.805
513	Caloric restriction prevents carcinogen-initiated liver tumorigenesis in mice	2017.0			Cancer Prevention Research	1940-6215	10.0	11.0	660-670	Ploeger, J.M. and Manivel, J.C. and Boatner, L.N. and Mashek, D.G.	English	RAYYAN-INCLUSION: {"Martha Smith"=>"Excluded", "Liz"=>"Excluded"}	10.1158/1940-6207.CAPR-17-0174
514	The role of adiponectinemia on metabolic and inflammatory profile of obese adolescents with nafld: Effects of long-term interdisciplinary therapy	2017.0			Acta Paediatrica, International Journal of Paediatrics	1651-2227	106.0		12-13	Damaso, A.R. and Vicente, S.E.C.F. and Corgosinho, F.C. and Campos, S.R.M. and Ganen, A.P. and Masquio, L.D.C. and Kravchychyn, P.A.C. and Tock, L. and Mello, M.T. and Oyama, L.M. and Tufik, S.	English	RAYYAN-INCLUSION: {"Martha Smith"=>"Excluded", "Liz"=>"Excluded"}
515	Approach to the management of pediatric nafld by pediatric gastroenterologists across the united states	2017.0			Journal of Pediatric Gastroenterology and Nutrition	1536-4801	65.0		S244-S245	Shapiro, W. and Yu, E. and Collins, J. and Murray, K. and Ali, S. and Desai, N. and Xanthakos, S. and Lin, H. and Alkhouri, N. and Abdou, R. and Abrams, S. and Butler, M. and Faasse, S.A. and Gillis, L. and Hadley, T. and Jain, A. and Kavan, M. and Kordy, K. and Lee, P. and Panganiban, J. and Pohl, J. and Potter, C. and Rudolph, B. and Sundaram, S. and Joshi, S. and Goyal, N. and Harlow, K. and N…	English	RAYYAN-INCLUSION: {"Martha Smith"=>"Excluded", "Liz"=>"Excluded"}	10.1097/MPG.0000000000001805
516	Non-alcoholic fatty liver disease in children and adolescents: Efficacy of lifestyle change-a systematic review and meta-analysis	2017.0			Journal of Pediatric Gastroenterology and Nutrition	1536-4801	65.0		S177	Melere, M. and Ferreira, C. and Horta, B. and Epifanio, M. and Mattos, A. and Mouzaki, M.	English	RAYYAN-INCLUSION: {"Martha Smith"=>"Excluded", "Liz"=>"Excluded"} | RAYYAN-LABELS: Check review studies | USER-NOTES: {"Liz"=>["check sources"]}	10.1097/MPG.0000000000001805
517	Sugar-and intense-sweetened drinks in Australia: A systematic review on cardiometabolic risk	2017.0			Nutrients	2072-6643	9.0	10.0		Hoare, E. and Varsamis, P. and Owen, N. and Dunstan, D.W. and Jennings, G.L. and Kingwell, B.A.	English	RAYYAN-INCLUSION: {"Martha Smith"=>"Excluded", "Liz"=>"Excluded"}	10.3390/nu9101075
518	Association between dyslipidemia and non alcoholic fatty liver disease (NAFLD) with insulin resistance and anthropometric indices in overweight and obese children and adolescents	2017.0			Pediatric Diabetes	1399-5448	18.0		69-70	Dikaiakou, E. and Vlachopapadopoulou, E. and Panagiotopoulos, I. and Kafetzi, M. and Kaloumenou, E. and Fotinou, A. and Michalacos, S.	English	RAYYAN-INCLUSION: {"Martha Smith"=>"Excluded", "Liz"=>"Excluded"}	10.1111/pedi.12589
519	Metabolic syndrome in children and adolescents	2017.0			Translational Pediatrics	2224-4344	6.0	4.0	397-407	Al-Hamad, D. and Raman, V.	English	RAYYAN-INCLUSION: {"Martha Smith"=>"Excluded", "Liz"=>"Excluded"}	10.21037/tp.2017.10.02
520	Which method is superior in the diagnosis of nonalcoholic fatty liver and steatohepatatis in children?	2017.0			Hepatitis Monthly	1735-3408	17.0	10.0		Razmpour, F. and Nematy, M. and Naseri, M.B. and Dehnavi, Z. and Ganji, A. and Vatanparast, H.A. and Taghipour, A. and Nezhad, M.A. and Alamdaran, S.A.	English	RAYYAN-INCLUSION: {"Martha Smith"=>"Excluded", "Liz"=>"Excluded"}	10.5812/hepatmon.13584
521	What Is the Evidence for Paediatric/Adolescent Bariatric Surgery?	2017.0			Current Obesity Reports	2162-4968	6.0	3.0	278-285	Durkin, N. and Desai, A.P.	English	RAYYAN-INCLUSION: {"Martha Smith"=>"Excluded", "Liz"=>"Excluded"}	10.1007/s13679-017-0277-4
522	Approach to hypertriglyceridemia in the pediatric population	2017.0			Pediatrics in Review	1526-3347	38.0	9.0	424-434	Valaiyapathi, B. and Sunil, B. and Ashraf, A.P.	English	RAYYAN-INCLUSION: {"Martha Smith"=>"Excluded", "Liz"=>"Excluded"}	10.1542/pir.2016-0138
523	The metabolic syndrome in children and adolescents: Shifting the focus to cardiometabolic risk factor clustering	2017.0			Pediatrics	1098-4275	140.0	2.0		Magge, S.N. and Goodman, E. and Armstrong, S.C. and Daniels, S. and Corkins, M. and De Ferranti, S. and Golden, N.H. and Kim, J.H. and Schwarzenberg, S.J. and Assar, C.L. and Critch, J. and Hubbard, V. and Scanlon, K. and Soto, V. and Burrowes, D. and Sills, I.N. and Casella, S.J. and DeMeglio, L.A. and Gonzalez, J.L. and Kaplowitz, P.B. and Lynch, J.L. and Wintergerst, K.A. and Laskosz, L. and B…	English	RAYYAN-INCLUSION: {"Martha Smith"=>"Excluded", "Liz"=>"Excluded"}	10.1542/peds.2017-1603
524	Effects of weight management intervention on cardiometabolic risk factors in children and adolescents with obesity	2017.0			European Heart Journal	1522-9645	38.0		459	Starodubova, A. and Pavlovskaya, E. and Strokova, T. and Kislyak, O. and Kosyura, S.	English	RAYYAN-INCLUSION: {"Martha Smith"=>"Excluded", "Liz"=>"Excluded"} | RAYYAN-LABELS: Too many interventions | USER-NOTES: {"Liz"=>["too many variables/interventions"]}	10.1093/eurheartj/ehx502.P2304
525	Nonalcoholic fatty liver disease: Prevalence and risk factors in obese children	2017.0			Acta Pediatrica Espanola	0001-6640	75.0	7.0	e113-e116	Sosa, E.V. and Cazón, C.A. and Pinedo, A.B. and Pérez, D.L. and De Lara, D.L. and Rodríguez, O.P.	Spanish	RAYYAN-INCLUSION: {"Martha Smith"=>"Excluded", "Liz"=>"Excluded"} | RAYYAN-LABELS: Survey
526	Novel heterozygous mutation in APOB (p.E137X) causing hypobetalipoproteinemia	2017.0			Endocrine Reviews	0163-769X	38.0	3.0		Ditch, K. and Singh, S.K. and McIntyre, A.D. and Schlegel, A. and Hegele, R.A. and Reddy, D.S.	English	RAYYAN-INCLUSION: {"Martha Smith"=>"Excluded", "Liz"=>"Excluded"}
527	PPARs and nonalcoholic fatty liver disease	2017.0			Biochimie	6183-1638	136.0		65-74	Liss, K.H.H. and Finck, B.N.	English	RAYYAN-INCLUSION: {"Martha Smith"=>"Excluded", "Liz"=>"Excluded"}	10.1016/j.biochi.2016.11.009
528	Erratum: Physical Activity Is Prospectively Associated with Adolescent Nonalcoholic Fatty Liver Disease (Journal of Pediatric Gastroenterology and Nutrition (2016) 64 (110-117) DOI: 10.1097/MPG.0000000000000904)	2017.0			Journal of Pediatric Gastroenterology and Nutrition	1536-4801	64.0	5.0	844		English	RAYYAN-INCLUSION: {"Martha Smith"=>"Excluded", "Liz"=>"Excluded"} | RAYYAN-LABELS: No abstract	10.1097/MPG.0000000000001569
529	White Paper AGA: POWER — Practice Guide on Obesity and Weight Management, Education, and Resources	2017.0			Clinical Gastroenterology and Hepatology	1542-7714	15.0	5.0	631-649.e10	Acosta, A. and Streett, S. and Kroh, M.D. and Cheskin, L.J. and Saunders, K.H. and Kurian, M. and Schofield, M. and Barlow, S.E. and Aronne, L.	English	RAYYAN-INCLUSION: {"Martha Smith"=>"Excluded", "Liz"=>"Excluded"}	10.1016/j.cgh.2016.10.023
530	Body weight stabilization (plateau) as a treatment goal in adolescents with obesity	2017.0			Obesity Facts	1662-4033	10.0		225	Starodubova, A. and Pavlovskaya, E. and Strokova, T. and Kosyura, S.	English	RAYYAN-INCLUSION: {"Martha Smith"=>"Excluded", "Liz"=>"Excluded"}	10.1159/000468958
531	Paediatric non-alcoholic fatty liver disease: Pathophysiology, current treatment and perspectives	2017.0			Acta Pediatrica Espanola	2014-2986	75.0	5.0	62-66	Rodríguez, A.C. and Jiménez, B.B. and Duarte, C.S.C. and Jiménez, A.M.	Spanish	RAYYAN-INCLUSION: {"Martha Smith"=>"Excluded", "Liz"=>"Excluded"}
532	Lifestyle recommendations for the prevention and management of metabolic syndrome: An international panel recommendation	2017.0			Nutrition Reviews	1753-4887	75.0	5.0	307-326	Pérez-Martínez, P. and Mikhailidis, D.P. and Athyros, V.G. and Bullo, M. and Couture, P. and Covas, M.I. and de Koning, L. and Delgado-Lista, J. and Díaz-López, A. and Drevon, C.A. and Estruch, R. and Esposito, K. and Fitó, M. and Garaulet, M. and Giugliano, D. and García-Ríos, A. and Katsiki, N. and Kolovou, G. and Lamarche, B. and Maiorino, M.I. and Mena-Sánchez, G. and Muñoz-Garach, A. and Nik…	English	RAYYAN-INCLUSION: {"Martha Smith"=>"Excluded", "Liz"=>"Excluded"}	10.1093/nutrit/nux014
533	Clinical implications of understanding the association between oxidative stress and pediatric NAFLD	2017.0			Expert Review of Gastroenterology and Hepatology	1747-4132	11.0	4.0	371-382	Mann, J.P. and Raponi, M. and Nobili, V.	English	RAYYAN-INCLUSION: {"Martha Smith"=>"Excluded", "Liz"=>"Excluded"}	10.1080/17474124.2017.1291340
534	Long-term western diet feeding causes severe nash and cecal dysbiosis in juvenile ossabaw swine	2017.0			FASEB Journal	1530-6860	31.0	1.0		Panasevich, M.R. and Meers, G.M. and Linden, M.A. and Ibdah, J.A. and Booth, F.W. and Perfield, J.W. and Shankar, K. and Rector, R.S.	English	RAYYAN-INCLUSION: {"Martha Smith"=>"Excluded", "Liz"=>"Excluded"}
535	The effect of exercise training on ectopic hepatic, pancreas and skeletal muscle lipid content in black obese South African women	2017.0			Journal of Endocrinology, Metabolism and Diabetes of South Africa	1608-9677	22.0	1.0	34-35	De Smidt, M.F.	English	RAYYAN-INCLUSION: {"Martha Smith"=>"Excluded", "Liz"=>"Excluded"} | RAYYAN-EXCLUSION-REASONS: wrong population
536	A machine learning approach to measure and monitor physical activity in children	2017.0			Neurocomputing	1872-8286	228.0		220-230	Fergus, P. and Hussain, A.J. and Hearty, J. and Fairclough, S. and Boddy, L. and Mackintosh, K. and Stratton, G. and Ridgers, N. and Al-Jumeily, D. and Aljaaf, A.J. and Lunn, J.	English	RAYYAN-INCLUSION: {"Martha Smith"=>"Excluded", "Liz"=>"Excluded"}	10.1016/j.neucom.2016.10.040
537	Management of childhood obesity	2017.0			Journal of the Korean Medical Association	1975-8456	60.0	3.0	233-241	Kim, S.-H. and Park, M.-J.	Korean	RAYYAN-INCLUSION: {"Martha Smith"=>"Excluded", "Liz"=>"Excluded"}	10.5124/jkma.2017.60.3.233
538	Developmental origins of NAFLD: A womb with a clue	2017.0			Nature Reviews Gastroenterology and Hepatology	1759-5053	14.0	2.0	81-96	Wesolowski, S.R. and Kasmi, K.C.E. and Jonscher, K.R. and Friedman, J.E.	English	RAYYAN-INCLUSION: {"Martha Smith"=>"Excluded", "Liz"=>"Excluded"}	10.1038/nrgastro.2016.160
539	Metabolic profiling of fatty liver in young and middle-aged adults: Cross-sectional and prospective analyses of the Young Finns Study	2017.0			Hepatology	1527-3350	65.0	2.0	491-500	Kaikkonen, J.E. and Würtz, P. and Suomela, E. and Lehtovirta, M. and Kangas, A.J. and Jula, A. and Mikkilä, V. and Viikari, J.S.A. and Juonala, M. and Rönnemaa, T. and Hutri-Kähönen, N. and Kähönen, M. and Lehtimäki, T. and Soininen, P. and Ala-Korpela, M. and Raitakari, O.T.	English	RAYYAN-INCLUSION: {"Martha Smith"=>"Excluded", "Liz"=>"Excluded"}	10.1002/hep.28899
540	Pediatric Nonalcoholic Fatty Liver Disease: the Rise of a Lethal Disease Among Mexican American Hispanic Children	2017.0			Obesity Surgery	1708-0428	27.0	1.0	236-244	Betancourt-Garcia, M.M. and Arguelles, A. and Montes, J. and Hernandez, A. and Singh, M. and Forse, R.A.	English	RAYYAN-INCLUSION: {"Martha Smith"=>"Excluded", "Liz"=>"Excluded"}	10.1007/s11695-016-2440-5
541	The effect of silymarin on non-alcoholic fatty liver disease of children	2017.0			Journal of HerbMed Pharmacology	2345-5004	6.0	1.0	16-20	Famouri, F. and Salehi, M.-M. and Rostampour, N. and Hashemi, E. and Shahsanaee, A.	English	RAYYAN-INCLUSION: {"Martha Smith"=>"Excluded", "Liz"=>"Excluded"} | RAYYAN-LABELS: Exercise secondary intervention
542	Chapter 23: Type 2 diabetes mellitus in children and adolescents	2017.0			Journal of Endocrinology, Metabolism and Diabetes of South Africa	1608-9677	22.0	1.0	S108-S110	Carrihill, M.	English	RAYYAN-INCLUSION: {"Martha Smith"=>"Excluded", "Liz"=>"Excluded"}
543	NASH therapy: Omega 3 supplementation, vitamin E, insulin sensitizers and statin drugs	2017.0			Clinical and Molecular Hepatology	2287-285X	23.0	2.0	103-108	Caldwell, S.	English	RAYYAN-INCLUSION: {"Martha Smith"=>"Excluded", "Liz"=>"Excluded"}	10.3350/cmh.2017.0103
544	[44] Reduction of aminotransferase activity is more likely in obese patients after lifestyle modification in children with nonalcoholic fatty liver disease	2017.0			Clinical and Experimental Hepatology	2449-8238	3.0	2.0	110	Małecki, P. and Mania, A. and Kemnitz, P. and Prusinowska, J. and Mazur-Melewska, K. and Słuzewski, W. and Figlarowicz, M.	English	RAYYAN-INCLUSION: {"Martha Smith"=>"Excluded", "Liz"=>"Excluded"} | USER-NOTES: {"Martha Smith"=>["Unclear intervention"]}
545	Obesity: Increasing risk of morbidity in children and adolescents: Determinants, consequences and prevention of childhood overweight and obesity	2017.0			International Journal of Pediatric Endocrinology	1687-9856	2017.0			Jalaludin, M.Y.	English	RAYYAN-INCLUSION: {"Martha Smith"=>"Excluded", "Liz"=>"Excluded"}	10.1186/s13633-017-0054-x
546	Very low energy diets: The past and presence	2017.0			Vnitrni Lekarstvi	1801-7592	63.0	9.0	2S36-2S37	Hainer, V. and Aldhoon-Hainerova, I. and Kunesova, M. and Zamrazilova, H.	English	RAYYAN-INCLUSION: {"Martha Smith"=>"Excluded", "Liz"=>"Excluded"}
547	The impact of alcoholic liver disease on health related quality of life	2017.0			Journal of Gastrointestinal and Liver Diseases	1841-8724	26.0		49	Costache, C. and Popescu, E. and Angelescu, G. and Balaceanu, A. and Diaconu, C.	English	RAYYAN-INCLUSION: {"Martha Smith"=>"Excluded", "Liz"=>"Excluded"}
548	A prime example of high compliance	2016.0			Acta Paediatrica, International Journal of Paediatrics	1651-2227	106.0		33	Mercurio, R. and Ponziani, S. and Piedimonte, A. and Podagrosi, M. and Malandruccolo, C. and Mosca, A. and Vania, A.	English	RAYYAN-INCLUSION: {"Martha Smith"=>"Excluded", "Liz"=>"Excluded"} | USER-NOTES: {"Martha Smith"=>["Case report, multimodal therapy"]}	10.1111/apa.13653
549	Non-alcoholic fatty liver disease (Nafld) in obese children- effect of refined carbohydrates in diet	2016.0			BMC Pediatrics	1471-2431	16.0	1.0		Félix, D.R. and Costenaro, F. and Gottschall, C.B.A. and Coral, G.P.	English	RAYYAN-INCLUSION: {"Martha Smith"=>"Excluded", "Liz"=>"Excluded"} | RAYYAN-LABELS: Survey	10.1186/s12887-016-0726-3
550	The effect of liver dysfunction on muscle strength in liver disease patients	2016.0			Physiotherapy	1873-1465	102.0		e282	Fudeyasu, K. and Kawae, T. and Fukuhara, K. and Iwaki, D. and Nakashima, Y. and Ueda, K. and Ito, Y. and Hiramatsu, A. and Kimura, H.	English	RAYYAN-INCLUSION: {"Martha Smith"=>"Excluded", "Liz"=>"Excluded"}	10.1016/j.physio.2016.10.359
551	Efficacy and safety of a supervised exercise intervention in patients with cirrhosis due to non-alcoholic fatty liver disease	2016.0			Hepatology	0270-9139	64.0	1.0	566A-567A	Crabtree, P. and Ching, H. and Jeffrey, G.P. and Tibballs, J. and MacQuillan, G.C. and Garas, G. and Newton, R.U. and Adams, L.A.	English	RAYYAN-INCLUSION: {"Martha Smith"=>"Excluded", "Liz"=>"Excluded"} | RAYYAN-EXCLUSION-REASONS: wrong population
552	Metabolic syndrome in children and adolescents: Old concepts in a young population	2016.0			Journal of Paediatrics and Child Health	1440-1754	52.0	10.0	928-934	Titmuss, A.T. and Srinivasan, S.	English	RAYYAN-INCLUSION: {"Martha Smith"=>"Excluded", "Liz"=>"Excluded"}	10.1111/jpc.13190
553	Interventions treatment in non-alcoholic fatty liver disease in obese adolescents	2016.0			Journal of Pediatric Gastroenterology and Nutrition	1536-4801	63.0		S339	Del Alcazar Casielles, M. and Arbelo, T.F. and Del Vallin, S.L. and Plasencia, R.P.	English	RAYYAN-INCLUSION: {"Martha Smith"=>"Excluded", "Liz"=>"Excluded"} | RAYYAN-LABELS: Exercise secondary intervention	10.1097/01.mpg.0000503536.79797.66
554	Objective measurement of effect of life style modification through a multidisciplinary approach on non-alcoholic fatty liver disease: A retrospective study	2016.0			Journal of Pediatric Gastroenterology and Nutrition	1536-4801	63.0		S58-S59	Mittal, R. and Marshall, C. and O'Connor, J. and Gamblin, J. and Graham, D.	English	RAYYAN-INCLUSION: {"Martha Smith"=>"Excluded", "Liz"=>"Excluded"} | USER-NOTES: {"Martha Smith"=>["results available?"]}	10.1097/01.mpg.0000503536.79797.66
555	Outcome of non-pharmacological management of non-alcoholic fatty liver disease in hispanic vs. non-hispanic children	2016.0			Journal of Pediatric Gastroenterology and Nutrition	1536-4801	63.0		S43-S44	Alrazzak, B.A. and Patel, P. and Imseis, E.	English	RAYYAN-INCLUSION: {"Martha Smith"=>"Excluded", "Liz"=>"Excluded"} | RAYYAN-LABELS: Multi-modal therapy	10.1097/01.mpg.0000503536.79797.66
556	Current status on obesity in childhood and adolescence: Prevalence, etiology, co-morbidities and management	2016.0			Obesity Medicine	2451-8476	3.0		1-9	Atay, Z. and Bereket, A.	English	RAYYAN-INCLUSION: {"Martha Smith"=>"Excluded", "Liz"=>"Excluded"}	10.1016/j.obmed.2016.05.005
557	How early is insulin resistance in our pediatric population with metabolic syndrome	2016.0			Hormone Research in Paediatrics	1663-2826	86.0		338-339	Yadav, S. and Kaviya, L. and Mantan, M. and Kaushik, S.	English	RAYYAN-INCLUSION: {"Martha Smith"=>"Excluded", "Liz"=>"Excluded"}	10.1159/000449142
558	Nonalcoholic fatty liver disease: Evolution after 1 year of follow-up with different therapies	2016.0			Hormone Research in Paediatrics	1663-2826	86.0		328	Mata, M.A.S. and Viseras, I.F. and Ruiz, J.P.N.	English	RAYYAN-INCLUSION: {"Martha Smith"=>"Excluded", "Liz"=>"Excluded"} | RAYYAN-LABELS: Exercise secondary intervention	10.1159/000449142
559	Prevalence of non alcoholic fatty liver disease in an obese population: Expected versus actual correlation	2016.0			Surgery for Obesity and Related Diseases	1878-7533	12.0	7.0	S203	Sadek, R. and Wassef, A. and Mikhail, J. and Melman, L.	English	RAYYAN-INCLUSION: {"Martha Smith"=>"Excluded", "Liz"=>"Excluded"}
560	A weighty matter: Identification and management of overweight and obesity in adolescents	2016.0			South African Medical Journal	0256-9574	106.0	7.0	662-665	Peer, N. and Ganie, Y.N.	English	RAYYAN-INCLUSION: {"Martha Smith"=>"Excluded", "Liz"=>"Excluded"}	10.7196/SAMJ.2016.v106i7.10946
561	American association of clinical endocrinologists and American college of endocrinology comprehensive clinical practice guidelines for medical care of patients with obesity: Executive summary	2016.0			Endocrine Practice	1934-2403	22.0	7.0	842-884	Garvey, W.T. and Mechanick, J.I. and Brett, E.M. and Garber, A.J. and Hurley, D.L. and Jastreboff, A.M. and Nadolsky, K. and Pessah-Pollack, R. and Plodkowski, R. and Bacha, F. and Bohannon, N. and Bray, G.A. and Bush, M.A. and Caldarella, F. and Cobin, R. and Einhorn, D. and Fujioka, K. and Gonzalez-Campoy, J.M. and Handelsman Md, Y. and Henry, R.R. and McGill, J.B. and McKenzie, T. and Moghissi…	English	RAYYAN-INCLUSION: {"Martha Smith"=>"Excluded", "Liz"=>"Excluded"}	10.4158/EP161356.ESGL
562	A guide to non-alcoholic fatty liver disease in childhood and adolescence	2016.0			International Journal of Molecular Sciences	1422-0067	17.0	6.0		Temple, J.L. and Cordero, P. and Li, J. and Nguyen, V. and Oben, J.A.	English	RAYYAN-INCLUSION: {"Martha Smith"=>"Excluded", "Liz"=>"Excluded"}	10.3390/ijms17060947
563	Perspectives on Treatment for Nonalcoholic Steatohepatitis	2016.0			Gastroenterology	1528-0012	150.0	8.0	1835-1848	Lassailly, G. and Caiazzo, R. and Pattou, F. and Mathurin, P.	English	RAYYAN-INCLUSION: {"Martha Smith"=>"Excluded", "Liz"=>"Excluded"}	10.1053/j.gastro.2016.03.004
564	Nonalcoholic fatty liver disease in children	2016.0			Obesity Facts	1662-4033	9.0		161	Frasinariu, O. and Moscalu, M. and Tudose, A.A.M. and Trandafir, L.M.	English	RAYYAN-INCLUSION: {"Martha Smith"=>"Excluded", "Liz"=>"Excluded"} | RAYYAN-LABELS: Multi-modal therapy	10.1159/000446744
565	Iron overload in the liver of two children: Nonalcoholic steatohepatitis and juvenile hemochromatosis	2016.0			Journal of Pediatric Gastroenterology and Nutrition	1536-4801	62.0		575-576	Aksu, A.Ü. and Caleffi, A. and Pietrangelo, A. and Sari, S. and Gürkan, Ö.E. and Demirtaş, Z. and Yilmaz, G. and Dalgiç, B.	English	RAYYAN-INCLUSION: {"Martha Smith"=>"Excluded", "Liz"=>"Excluded"}	10.1097/01.mpg.0000484500.48517.e7
566	The Status of Pediatric Obstructive Sleep Apnea in 2015: Progress? YES!! More Questions? Definitely YES!!	2016.0			Current Sleep Medicine Reports	2198-6401	2.0	1.0	20-30	Tan, H.-L. and Gozal, D. and Kheirandish-Gozal, L.	English	RAYYAN-INCLUSION: {"Martha Smith"=>"Excluded", "Liz"=>"Excluded"}	10.1007/s40675-016-0033-4
567	The intersection of nonalcoholic fatty liver disease and obesity	2016.0			Science Translational Medicine	1946-6242	8.0	323.0		Baidal, J.A.W. and Lavine, J.E.	English	RAYYAN-INCLUSION: {"Martha Smith"=>"Excluded", "Liz"=>"Excluded"}	10.1126/scitranslmed.aad8390
568	Intensive lifestyle treatment for non-alcoholic fatty liver disease in children with severe obesity: Inpatient versus ambulatory treatment	2016.0			International Journal of Obesity	1476-5497	40.0	1.0	51-57	Koot, B.G.P. and Van Der Baan-Slootweg, O.H. and Vinke, S. and Bohte, A.E. and Tamminga-Smeulders, C.L.J. and Jansen, P.L.M. and Stoker, J. and Benninga, M.A.	English	RAYYAN-INCLUSION: {"Martha Smith"=>"Excluded", "Liz"=>"Excluded"} | USER-NOTES: {"Liz"=>["check if any of the groups received exercise intervention alone"]}	10.1038/ijo.2015.175
569	Management of Moderate Hypertriglyceridemia in Childhood and Adolescence	2016.0			Current Cardiovascular Risk Reports	1932-9563	10.0	1.0	1-11	Kavey, R.-E.W.	English	RAYYAN-INCLUSION: {"Martha Smith"=>"Excluded", "Liz"=>"Excluded"}	10.1007/s12170-016-0484-7
570	Long term complications in pediatric liver transplant recipients: What every pediatrician should know	2016.0			Current Pediatric Reviews	1875-6336	12.0	3.0	209-221	Youssef, D. and Niazi, A. and Alkhouri, N.	English	RAYYAN-INCLUSION: {"Martha Smith"=>"Excluded", "Liz"=>"Excluded"}	10.2174/1573396312666160627124242
571	Aerobic capacity and hepatic mitochondrial lipid oxidation alters susceptibility for chronic high-fat diet-induced hepatic steatosis	2016.0			American Journal of Physiology - Endocrinology and Metabolism	1522-1555	311.0	4.0	E749-E760	Morris, E.M. and Meers, G.M.E. and Koch, L.G. and Britton, S.L. and Fletcher, J.A. and Fu, X. and Shankar, K. and Burgess, S.C. and Ibdah, J.A. and Rector, R.S. and Thyfault, J.P.	English	RAYYAN-INCLUSION: {"Martha Smith"=>"Excluded", "Liz"=>"Excluded"}	10.1152/ajpendo.00178.2016
572	Nonalcoholic fatty liver disease	2015.0			Nature Reviews Disease Primers	2056-676X	1.0			Brunt, E.M. and Wong, V.W.-S. and Nobili, V. and Day, C.P. and Sookoian, S. and Maher, J.J. and Bugianesi, E. and Sirlin, C.B. and Neuschwander-Tetri, B.A. and Rinella, M.E.	English	RAYYAN-INCLUSION: {"Martha Smith"=>"Excluded", "Liz"=>"Excluded"}	10.1038/nrdp.2015.80
573	Growth and nutrition: The role of body composition in pediatric age	2015.0			European Journal of Clinical Nutrition	1476-5640	69.0		S4-S5	Pietrobelli, A. and Tosi, C.	English	RAYYAN-INCLUSION: {"Martha Smith"=>"Excluded", "Liz"=>"Excluded"}	10.1038/ejcn.2015.188
574	Assessment of diet and physical activity in paediatric non-alcoholic fatty liver disease patients: A United Kingdom case control study	2015.0			Nutrients	2072-6643	7.0	12.0	9721-9733	Gibson, P.S. and Lang, S. and Gilbert, M. and Kamat, D. and Bansal, S. and Ford-Adams, M.E. and Desai, A.P. and Dhawan, A. and Fitzpatrick, E. and Moore, J.B. and Hart, K.H.	English	RAYYAN-INCLUSION: {"Martha Smith"=>"Excluded", "Liz"=>"Excluded"} | RAYYAN-LABELS: Survey	10.3390/nu7125494
575	Caring for children with NAFLD and navigating their care into adulthood	2015.0			Nature Reviews Gastroenterology and Hepatology	1759-5053	12.0	11.0	617-628	Mencin, A.A. and Loomba, R. and Lavine, J.E.	English	RAYYAN-INCLUSION: {"Martha Smith"=>"Excluded", "Liz"=>"Excluded"}	10.1038/nrgastro.2015.146
576	Nonalcoholic fatty liver disease in children and adolescents - Relationship with polycystic ovary syndrome	2015.0			Current Pharmaceutical Design	1873-4286	21.0	35.0	5144-5150	Abruzzese, G.A. and Motta, A.B.	English	RAYYAN-INCLUSION: {"Martha Smith"=>"Excluded", "Liz"=>"Excluded"}	10.2174/1381612821666150928105959
577	FTO RS9939609 polymorphism is associated with the presence of obstructive sleep Apnoea in obese youth	2015.0			Hormone Research in Paediatrics	1663-2818	84.0		220	Kao, K.-T. and Alexander, E. and Harcourt, B.E. and Saffery, R. and Wake, M. and McCallum, Z. and Werther, G. and Sabin, M.	English	RAYYAN-INCLUSION: {"Martha Smith"=>"Excluded", "Liz"=>"Excluded"}	10.1159/000437032
578	Television viewing and fatty liver in early midlife. the Cardiovascular Risk in Young Finns Study	2015.0			Annals of Medicine	1365-2060	47.0	6.0	519-526	Helajärvi, H. and Pahkala, K. and Heinonen, O.J. and Juonala, M. and Oikonen, M. and Tammelin, T. and Hutri-Kähönen, N. and Kähönen, M. and Lehtimäki, T. and Mikkilä, V. and Viikari, J. and Raitakari, O.T.	English	RAYYAN-INCLUSION: {"Martha Smith"=>"Excluded", "Liz"=>"Excluded"}	10.3109/07853890.2015.1077989
579	Is it time to advance pediatric NAFLD diagnosis to the magnetic resonance imaging era?	2015.0			Hepatology	1527-3350	61.0	6.0	1779-1780	Vos, M.B.	English	RAYYAN-INCLUSION: {"Martha Smith"=>"Excluded", "Liz"=>"Excluded"}	10.1002/hep.27808
580	Paediatric non-alcoholic fatty liver disease: An overview	2015.0			Obesity Reviews	1467-789X	16.0	5.0	393-405	Alkhater, S.A.	English	RAYYAN-INCLUSION: {"Martha Smith"=>"Excluded", "Liz"=>"Excluded"}	10.1111/obr.12271
581	Ventricular dysfunction evaluated through gated equilibrium radionuclide ventriculography in cirrhotic patients	2015.0			European Journal of Heart Failure	1388-9842	17.0		228	Kauffman-Ortega, E. and Arturo Orea-Tejeda, A. and Castillo-Martinez, L. and Torre-Delgadillo, A. and Lozano-Cruz, O. and Alcala-Ddvila, E. and Radilla-Alcala, F. and Bernal-Collazo, F. and Lozada-Mellado, M. and Vaquero-Barbosa, N.	English	RAYYAN-INCLUSION: {"Martha Smith"=>"Excluded", "Liz"=>"Excluded"}	10.1002/ejhf.277
582	The efficacy of eurosil 85-vit. E complex on metabolic profile in adults with non alcoholic fatty liver disease (NAFLD). A double-blind randomized placebo-controlled clinical study	2015.0			European Journal of Clinical Investigation	0014-2972	45.0		15	Bonfrate, L. and Grattagliano, I. and Portincasa, P.	English	RAYYAN-INCLUSION: {"Martha Smith"=>"Excluded", "Liz"=>"Excluded"}	10.1111/eci.12435
583	Prevalence, risk factors and associations of childhood obesity in Western India	2015.0			Gastroenterology	0016-5085	148.0	4.0	S1050	Patel, N. and Solanki, S. and Patel, P. and Lakhani, C. and Patel, S. and Amarapurkar, D.	English	RAYYAN-INCLUSION: {"Martha Smith"=>"Excluded", "Liz"=>"Excluded"}
584	Frailty assessment in cirrhosis-variable prevalence across screening tools	2015.0			Journal of Hepatology	0168-8278	62.0		S354	Tandon, P. and Zenith, L. and Shaikh, T. and Mitchell, N. and Abraldes, J.G. and Carbonneau, M. and Burak, K.W. and Bailey, R.J. and Tangri, N. and Ma, M.M.	English	RAYYAN-INCLUSION: {"Martha Smith"=>"Excluded", "Liz"=>"Excluded"}
585	From farm to fat cell: Why aren't we all fat?	2015.0			Metabolism: Clinical and Experimental	1532-8600	64.0	3.0	349-353	Bray, G.A.	English	RAYYAN-INCLUSION: {"Martha Smith"=>"Excluded", "Liz"=>"Excluded"}	10.1016/j.metabol.2014.09.012
586	A review of family and social determinants of children's eating patterns and diet quality	2015.0			Research Journal of Pharmaceutical, Biological and Chemical Sciences	0975-8585	6.0	1.0	1196-1201	Vidhyashree, M.D. and Raveendran, S.R. and Lakshmi Priya, R. and Abiselvi, A. and Shalini, S.	English	RAYYAN-INCLUSION: {"Martha Smith"=>"Excluded", "Liz"=>"Excluded"}
587	The use of omega-3 fatty acids in nonalcoholic fatty liver disease: The end of the road or a new beginning?	2015.0			Journal of Pediatrics	1097-6833	166.0	6.0	1335-1337	Alkhouri, N.	English	RAYYAN-INCLUSION: {"Martha Smith"=>"Excluded", "Liz"=>"Excluded"}	10.1016/j.jpeds.2015.03.003
588	Childhood energy intake is associated with nonalcoholic fatty liver disease in adolescents	2015.0			Journal of Nutrition	1541-6100	145.0	5.0	983-989	Anderson, E.L. and Howe, L.D. and Fraser, A. and Macdonald-Wallis, C. and Callaway, M.P. and Sattar, N. and Day, C. and Tilling, K. and Lawlor, D.A.	English	RAYYAN-INCLUSION: {"Martha Smith"=>"Excluded", "Liz"=>"Excluded"}	10.3945/jn.114.208397
589	Paediatric non-alcoholic fatty liver disease: A practical overview for non-specialists	2015.0			Archives of Disease in Childhood	1468-2044	100.0	7.0	673-677	Mann, J.P. and Goonetilleke, R. and McKiernan, P.	English	RAYYAN-INCLUSION: {"Martha Smith"=>"Excluded", "Liz"=>"Excluded"}	10.1136/archdischild-2014-307985
590	Long-term treatment with n-3 polyunsaturated fatty acids as a monotherapy in children with nonalcoholic fatty liver disease	2015.0			JCRPE Journal of Clinical Research in Pediatric Endocrinology	1308-5735	7.0	2.0	121-127	Boyraz, M. and Pirgon, Ö. and Dündar, B. and Çekmez, F. and Hatipoğlu, N.	English	RAYYAN-INCLUSION: {"Martha Smith"=>"Excluded", "Liz"=>"Excluded"} | RAYYAN-LABELS: Exercise secondary intervention	10.4274/jcrpe.1749
591	Tests of liver function in obese school children	2015.0			Investigacion Clinica (Venezuela)	0535-5133	56.0	1.0	13-24	Angulo, N. and de Szarvas, S.B. and Guevara, H. and González, D. and Hernández, A.	Spanish	RAYYAN-INCLUSION: {"Martha Smith"=>"Excluded", "Liz"=>"Excluded"}
592	Nonalcoholic steatohepatitis in children: The modern day pediatric epidemic	2015.0			Journal of Gastroenterology and Hepatology Research	2224-6509	4.0	7.0	1663-1670	El-Shabrawi, M. and Issa, M.	English	RAYYAN-INCLUSION: {"Martha Smith"=>"Excluded", "Liz"=>"Excluded"}	10.17554/j.issn.2224-3992.2015.04.512
593	High intensity interval training improves liver and adipose tissue insulin sensitivity	2015.0			Molecular Metabolism	2212-8778	4.0	12.0	903-915	Marcinko, K. and Sikkema, S.R. and Samaan, M.C. and Kemp, B.E. and Fullerton, M.D. and Steinberg, G.R.	English	RAYYAN-INCLUSION: {"Martha Smith"=>"Excluded", "Liz"=>"Excluded"} | RAYYAN-EXCLUSION-REASONS: wrong population	10.1016/j.molmet.2015.09.006
594	Bioenergetic cues shift FXR splicing towards FXRα2 to modulate hepatic lipolysis and fatty acid metabolism	2015.0			Molecular Metabolism	2212-8778	4.0	12.0	891-902	Correia, J.C. and Massart, J. and de Boer, J.F. and Porsmyr-Palmertz, M. and Martínez-Redondo, V. and Agudelo, L.Z. and Sinha, I. and Meierhofer, D. and Ribeiro, V. and Björnholm, M. and Sauer, S. and Dahlman-Wright, K. and Zierath, J.R. and Groen, A.K. and Ruas, J.L.	English	RAYYAN-INCLUSION: {"Martha Smith"=>"Excluded", "Liz"=>"Excluded"}	10.1016/j.molmet.2015.09.005
595	Proposed trial: Safety and efficacy of resveratrol for the treatment of non-alcoholic fatty liver disease (NAFLD) and associated insulin resistance in adolescents who are overweight or obese adolescents-rationale and protocol1	2015.0			Biochemistry and Cell Biology	1208-6002	93.0	5.0	522-530	Wicklow, B. and Wittmeier, K. and Tjong, G.W. and McGavock, J. and Robert, M. and Duhamel, T. and Dolinsky, V.W.	English	RAYYAN-INCLUSION: {"Martha Smith"=>"Excluded", "Liz"=>"Excluded"}	10.1139/bcb-2014-0136
596	Assessment of diet and lifestyle factors associated with non-alcoholic fatty liver disease in a UK paediatric population	2015.0			Proceedings of the Nutrition Society	1475-2719	74.0			Gibson, P.S. and Fitzpatrick, E. and Kamat, D. and Dhawan, A. and Ford-Adams, M.E. and Desai, A. and Hart, K. and Moore, J.B.	English	RAYYAN-INCLUSION: {"Martha Smith"=>"Excluded", "Liz"=>"Excluded"} | RAYYAN-LABELS: Survey	10.1017/S0029665115003717
597	Treatment of NAFLD	2015.0			Clinical and Experimental Hepatology	2449-8238	1.0	2.0	53	Socha, P. and Janczyk, W.	English	RAYYAN-INCLUSION: {"Martha Smith"=>"Excluded", "Liz"=>"Excluded"}
598	Transient elastography in diagnostic of NAFLD in obese patients - Our experience	2015.0			Clinical and Experimental Hepatology	2449-8238	1.0	2.0	75	Belovicová, M. and Belovicová, L. and Svirková, H.	English	RAYYAN-INCLUSION: {"Martha Smith"=>"Excluded", "Liz"=>"Excluded"}
599	Increased circulating zonulin in children with biopsy-proven nonalcoholic fatty liver disease	2014.0			World Journal of Gastroenterology	2219-2840	20.0	45.0	17107-17114	Pacifico, L. and Bonci, E. and Marandola, L. and Romaggioli, S. and Bascetta, S. and Chiesa, C.	English	RAYYAN-INCLUSION: {"Martha Smith"=>"Excluded", "Liz"=>"Excluded"}	10.3748/wjg.v20.i45.17107
600	Non-alcoholic fatty liver disease in children: Focus on nutritional interventions	2014.0			Nutrients	2072-6643	6.0	11.0	4691-4705	Yang, M. and Gong, S. and Ye, S.Q. and Lyman, B. and Geng, L. and Chen, P. and Li, D.-Y.	English	RAYYAN-INCLUSION: {"Martha Smith"=>"Excluded", "Liz"=>"Excluded"}	10.3390/nu6114691
601	Combination of geniposide and chlorogenic acid may reverse NASH pathogenesis by improving gut barrier function	2014.0			Hepatology	0270-9139	60.0		610A-611A	Feng, Q. and Baker, S.S. and Liu, W. and Arbizu, R.A. and Aljomah, G. and Khatib, M. and Nugent, C.A. and Baker, R.D. and Hu, Y. and Zhu, L.	English	RAYYAN-INCLUSION: {"Martha Smith"=>"Excluded", "Liz"=>"Excluded"}	10.1002/hep.27514
602	Blood ethanol levels in children and mice with NAFLD: Connection of insulin resistance and ethanol elimination	2014.0			Hepatology	0270-9139	60.0		762A-763A	Engstler, A.J. and Duerr, M. and Weiss, E. and Rist, V.T. and Maier, I.B. and Jin, C. and Sellmann, C. and Bergheim, I.	English	RAYYAN-INCLUSION: {"Martha Smith"=>"Excluded", "Liz"=>"Excluded"}	10.1002/hep.27519
603	Treatment options for nonalcoholic fatty liver disease in children: A systematic review	2014.0			American Journal of Gastroenterology	0002-9270	109.0		S595	Rawal, N. and Safta, A. and Malkani, A. and Zawahir, S. and Watkins, R. and Kader, H. and Blanchard, S.	English	RAYYAN-INCLUSION: {"Martha Smith"=>"Excluded", "Liz"=>"Excluded"} | RAYYAN-LABELS: Check review studies	10.1038/ajg.2014.284
604	Nonalcoholic fatty liver disease: A comprehensive review of a growing epidemic	2014.0			World Journal of Gastroenterology	2219-2840	20.0	34.0	12082-12101	Hassan, K. and Bhalla, V. and El Regal, M.E. and Hesham A-Kader, H.	English	RAYYAN-INCLUSION: {"Martha Smith"=>"Excluded", "Liz"=>"Excluded"}	10.3748/wjg.v20.i34.12082
605	Childhood obesity management: Metabolic effects	2014.0			Obesity Facts	1662-4025	7.0		9-10	Maffeis, C.	English	RAYYAN-INCLUSION: {"Martha Smith"=>"Excluded", "Liz"=>"Excluded"}	10.1159/000363668
606	Interdisciplinary therapy promotes reduction of stearoyl- CoA desaturase 1 activity in obese adolescents with Nonalcoholic fatty liver diseas	2014.0			Obesity Facts	1662-4025	7.0		63	Do Nascimento, C.M.O. and De Piano, A. and Estadella, D. and Oyama, L. and De Souza Gabriel and Santamarina, A. and Masquio, D. and Tock, L. and Carnier, J. and Ana, D.	English	RAYYAN-INCLUSION: {"Martha Smith"=>"Excluded", "Liz"=>"Excluded"}	10.1159/000363668
607	Progress in treatment of nonalcoholic fatty liver disease	2014.0			World Chinese Journal of Digestology	1009-3079	22.0	10.0	1378-1383	Wang, X.-Q. and Ju, J. and Hu, M.-M. and Gao, F. and Yan, F.-Y.	Chinese	RAYYAN-INCLUSION: {"Martha Smith"=>"Excluded", "Liz"=>"Excluded"}	10.11569/wcjd.v22.i10.1378
608	Gender effects of supplemental amino acids on non-alcoholic fatty liver disease and chronic inflammation	2014.0			FASEB Journal	1530-6860	28.0	1.0		Belalcazar, L.M. and Spratt, H. and Green, M. and Volpi, E. and Hurren, N. and Wolfe, R. and Brsheim, E.	English	RAYYAN-INCLUSION: {"Martha Smith"=>"Excluded", "Liz"=>"Excluded"}
609	Neonatal nutritional intervention is of greater benefit than adolescent lifestyle intervention to improve metabolic health in high risk individuals	2014.0			Journal of Paediatrics and Child Health	1034-4810	50.0		37	White, S.W. and Ang, Q.W. and Adams, L.A. and Olynyk, J.K. and Beilin, L.J. and Mori, T.A. and Oddy, W.H. and Newnham, J.P. and Lye, S.J. and Pennell, C.E.	English	RAYYAN-INCLUSION: {"Martha Smith"=>"Excluded", "Liz"=>"Excluded"}
610	Body mass index is associated with markers of inflammation and liver damage among healthy adolescents	2014.0			Circulation	0009-7322	129.0			Jun, B.N. and Nam, Y.J. and Choi, D.P. and Lee, J.-M. and Kim, H.C.	English	RAYYAN-INCLUSION: {"Martha Smith"=>"Excluded", "Liz"=>"Excluded"}
611	Fructose acutely increases size of very low density lipoprotein in adolescents with hepatic steatosis	2014.0			Circulation	0009-7322	129.0			Vos, M. and Jin, R. and Welsh, J. and Le, N.-A.	English	RAYYAN-INCLUSION: {"Martha Smith"=>"Excluded", "Liz"=>"Excluded"}
612	Increased hepatic fat is associated with a more atherogenic lipoprotein profile in adolescents	2014.0			Circulation	0009-7322	129.0			Jin, R. and Le, N.-A. and Otvos, J. and Vos, M.B.	English	RAYYAN-INCLUSION: {"Martha Smith"=>"Excluded", "Liz"=>"Excluded"}
613	Mice lacking Natural Killer T cells are more susceptible to metabolic alterations following high fat diet feeding	2014.0			PLoS ONE	1932-6203	9.0	1.0		Martin-Murphy, B.V. and You, Q. and Wang, H. and De La Houssaye, B.A. and Reilly, T.P. and Friedman, J.E. and Ju, C.	English	RAYYAN-INCLUSION: {"Martha Smith"=>"Excluded", "Liz"=>"Excluded"}	10.1371/journal.pone.0080949
614	Parental perceptions regarding lifestyle interventions for obese children and adolescents with nonalcoholic fatty liver disease	2014.0			Paediatrics and Child Health (Canada)	1205-7088	19.0	5.0	e24-e29	Rivera Iñiguez, I. and Yap, J. and Mager, D.R.	English	RAYYAN-INCLUSION: {"Martha Smith"=>"Excluded", "Liz"=>"Excluded"}	10.1093/pch/19.5.e24
615	Diagnosis and management of lipodystrophy: A practical update	2014.0			Clinical Lipidology	1758-4302	9.0	2.0	235-259	Stears, A. and Hames, C.	English	RAYYAN-INCLUSION: {"Martha Smith"=>"Excluded", "Liz"=>"Excluded"}	10.2217/clp.14.13
616	Type 2 diabetes in the child and adolescent	2014.0			Pediatric Diabetes	1399-5448	15.0		26-46	Zeitler, P. and Fu, J. and Tandon, N. and Nadeau, K. and Urakami, T. and Barrett, T. and Maahs, D.	English	RAYYAN-INCLUSION: {"Martha Smith"=>"Excluded", "Liz"=>"Excluded"}	10.1111/pedi.12179
617	Overweight and obesity in youth with developmental disabilities: A call to action	2014.0			Journal of Intellectual Disability Research	1365-2788	58.0	9.0	787-799	Grondhuis, S.N. and Aman, M.G.	English	RAYYAN-INCLUSION: {"Martha Smith"=>"Excluded", "Liz"=>"Excluded"}	10.1111/jir.12090
618	Metabolically healthy obesity from childhood to adulthood - Does weight status alone matter?	2014.0			Metabolism: Clinical and Experimental	1532-8600	63.0	9.0	1084-1092	Blüher, S. and Schwarz, P.	English	RAYYAN-INCLUSION: {"Martha Smith"=>"Excluded", "Liz"=>"Excluded"}	10.1016/j.metabol.2014.06.009
619	An empirically supported framework for addressing pediatric nonalcoholic fatty liver disease in outpatient care	2014.0			Cognitive and Behavioral Practice	1878-187X	21.0	4.0	446-455	Annunziato, R.A. and Rubes, M. and Davis, C. and Rose, S. and Arnon, R.	English	RAYYAN-INCLUSION: {"Martha Smith"=>"Excluded", "Liz"=>"Excluded"}	10.1016/j.cbpra.2014.07.001
620	Implementing cognitive behavioral therapy in specialty medical settings	2014.0			Cognitive and Behavioral Practice	1878-187X	21.0	4.0	367-371	Magidson, J.F. and Weisberg, R.B.	English	RAYYAN-INCLUSION: {"Martha Smith"=>"Excluded", "Liz"=>"Excluded"}	10.1016/j.cbpra.2014.08.003
621	The effect of aerobic exercise on serum level of liver enzymes and liver echogenicity in patients with non-alcoholic fatty liver disease	2013.0			Gastroenterology and Hepatology from Bed to Bench	2008-2258	6.0		S112-S116	Khaoshbaten, M. and Gholami, N. and Sokhtehzari, S. and Monazami, A.H. and Nejad, M.R.	English	RAYYAN-INCLUSION: {"Martha Smith"=>"Excluded", "Liz"=>"Excluded"} | RAYYAN-EXCLUSION-REASONS: wrong population
622	Antioxidant vitamins in the context of nonalcoholic fatty liver disease in obese children and adolescents	2013.0			Revista Paulista de Pediatria	0103-0582	31.0	4.0	523-530	Ued, F.V. and Weffort, V.R.S.	English	RAYYAN-INCLUSION: {"Martha Smith"=>"Excluded", "Liz"=>"Excluded"}	10.1590/S0103-05822013000400016
623	Non-alcoholic fatty liver disease	2013.0			Paediatrics and Child Health (United Kingdom)	1751-7222	23.0	12.0	529-534	Della Corte, C. and Liccardo, D. and Mosca, A. and Vania, A. and Nobili, V.	English	RAYYAN-INCLUSION: {"Martha Smith"=>"Excluded", "Liz"=>"Excluded"}	10.1016/j.paed.2013.08.003
624	Reversal of morbid obesity in adolescents combining laparoscopic sleeve gastrectomy with a multidisciplinary treatment program	2013.0			Journal of Laparoendoscopic and Advanced Surgical Techniques	1092-6429	23.0	12.0	A-27	Yardeni, D. and Dubnov, G. and Hamiel, O.P. and Stein, D. and Vusiker, I. and Ben, M. and Kochavi, B. and Billik, R. and Pinik, R. and Vagnr, B. and Kraus, Y. and Efron, M.	English	RAYYAN-INCLUSION: {"Martha Smith"=>"Excluded", "Liz"=>"Excluded"}	10.1089/lap.2013.9995
625	Cardiorespiratory fitness, waist circumference, and alanine aminotransferase in youth	2013.0			Medicine and Science in Sports and Exercise	0195-9131	45.0	4.0	722-727	Trilk, J.L. and Ortaglia, A. and Blair, S.N. and Bottai, M. and Church, T.S. and Pate, R.R.	English	RAYYAN-INCLUSION: {"Martha Smith"=>"Excluded", "Liz"=>"Excluded"} | RAYYAN-LABELS: No abstract	10.1249/MSS.0b013e31827aa875
626	Pediatric nonalcoholic fatty liver disease: Review of etiologies, treatment, and implications for the dietetics practitioner	2013.0			Topics in Clinical Nutrition	0883-5691	28.0	4.0	335-355	Cohen, D. and Gonzales-Pacheco, D.	English	RAYYAN-INCLUSION: {"Martha Smith"=>"Excluded", "Liz"=>"Excluded"}	10.1097/01.TIN.0000437410.66565.19
627	Efficacy and compliance of low carbohydrate diet education on nonalcoholic fatty liver disease in Korea	2013.0			Hepatology	0270-9139	58.0	4.0	520A	Jun, D.W. and Nam, H.H. and Moon, J.-H. and Sohn, J.H. and Kim, T.Y.	English	RAYYAN-INCLUSION: {"Martha Smith"=>"Excluded", "Liz"=>"Excluded"}	10.1002/hep.26849
628	Relationship between serum osteocalcin levels and non-alcoholic fatty liver disease in adult males, South China	2013.0			International Journal of Molecular Sciences	1661-6596	14.0	10.0	19782-19791	Liu, J.-J. and Chen, Y.-Y. and Mo, Z.-N. and Tian, G.-X. and Tan, A.-H. and Gao, Y. and Yang, X.-B. and Zhang, H.-Y. and Li, Z.-X.	English	RAYYAN-INCLUSION: {"Martha Smith"=>"Excluded", "Liz"=>"Excluded"}	10.3390/ijms141019782
629	Pattern of obesity and prevalence of hepatic steatosis in an italian middle-school pediatric population	2013.0			Digestive and Liver Disease	1590-8658	45.0		e311	Mariano, M. and Di Gruttola, O. and Manchisi, M. and Giagnorio, M.G. and Romano, R. and Salzo, A. and Corona, R. and Reginelli, A. and Gasperi, M. and Giannattasio, A.	English	RAYYAN-INCLUSION: {"Martha Smith"=>"Excluded", "Liz"=>"Excluded"}	10.1016/j.dld.2013.08.242
630	Serum FGF21 relation to nutritional status and physical activity in adolescent boys	2013.0			Diabetologia	0012-186X	56.0		S306	Fichna, P. and Skowrońska, B. and Fichna, M. and Gertig, A. and Niechciał, E. and Krzys̈ko, I.	English	RAYYAN-INCLUSION: {"Martha Smith"=>"Excluded", "Liz"=>"Excluded"}	10.1007/s00125-013-3012-z
631	Obesity and dyslipidemia in South Asians	2013.0			Nutrients	2072-6643	5.0	7.0	2708-2733	Misra, A. and Shrivastava, U.	English	RAYYAN-INCLUSION: {"Martha Smith"=>"Excluded", "Liz"=>"Excluded"}	10.3390/nu5072708
632	A novel community-based program for childhood obesity prevention: The NUTRIBUS project	2013.0			Obesity Facts	1662-4025	6.0		192	Finistrella, V. and Rustico, C. and Spreghini, M.R. and Zintu, L. and Conti, A.M. and Papa, V. and Morino, G.S.	English	RAYYAN-INCLUSION: {"Martha Smith"=>"Excluded", "Liz"=>"Excluded"}
633	Effects of lifestyle intervention on metabolic parameters in obese adolescents	2013.0			Obesity Facts	1662-4025	6.0		229	Dirinck, E. and Langermans, L.M. and Witvrouwen, I. and Wiggers, A.M. and Franckx, H. and Debode, P. and Van Hoorenbeeck, K. and Ramet, J.	English	RAYYAN-INCLUSION: {"Martha Smith"=>"Excluded", "Liz"=>"Excluded"}
634	48th Congress of the Society for Endocrinology, Metabolism and Diabetes of South Africa, SEMDSA and 11th Congress of the Lipid and Atherosclerosis Society of Southern Africa, LASSA	2013.0			Journal of Endocrinology, Metabolism and Diabetes of South Africa	1608-9677	18.0	1.0			English	RAYYAN-INCLUSION: {"Martha Smith"=>"Excluded", "Liz"=>"Excluded"}
635	2nd National Congress on Medicinal Plants	2013.0			Iranian Journal of Pharmaceutical Research	1735-0328	12.0		43		English	RAYYAN-INCLUSION: {"Martha Smith"=>"Excluded", "Liz"=>"Excluded"}
636	Type 2 Diabetes in Children and Adolescents	2013.0			Canadian Journal of Diabetes	1499-2671	37.0		S163-S167	Panagiotopoulos, C. and Riddell, M.C. and Sellers, E.A.C.	English	RAYYAN-INCLUSION: {"Martha Smith"=>"Excluded", "Liz"=>"Excluded"}	10.1016/j.jcjd.2013.01.043
637	Childhood obesity	2013.0			Indian Journal of Pediatrics	0019-5456	80.0	4.0	309-317	Seth, A. and Sharma, R.	English	RAYYAN-INCLUSION: {"Martha Smith"=>"Excluded", "Liz"=>"Excluded"}	10.1007/s12098-012-0931-5
638	Health impact in children and adolescents	2013.0			Best Practice and Research: Clinical Endocrinology and Metabolism	1521-690X	27.0	2.0	229-238	Neef, M. and Weise, S. and Adler, M. and Sergeyev, E. and Dittrich, K. and Körner, A. and Kiess, W.	English	RAYYAN-INCLUSION: {"Martha Smith"=>"Excluded", "Liz"=>"Excluded"}	10.1016/j.beem.2013.02.007
639	Type 2 diabetes mellitus: Incidence, management andprognosis	2013.0			Paediatrics and Child Health (United Kingdom)	1751-7222	23.0	4.0	163-167	Barrett, T.	English	RAYYAN-INCLUSION: {"Martha Smith"=>"Excluded", "Liz"=>"Excluded"}	10.1016/j.paed.2013.03.004
640	Change in soluble CD163, a marker of activated macrophages, is associated with improvement in liver enzymes and metabolic profile in obese children during lifestyle intervention	2013.0			Journal of Hepatology	0168-8278	58.0		S541	Kazankov, K. and Møller, H.J. and Lange, A. and Birkebæk, N.H. and Holland-Fischer, P. and Solvig, J. and Hørlyck, A. and Kristensen, K. and Rittig, S. and Vilstrup, H. and Grønbæk, H.	English	RAYYAN-INCLUSION: {"Martha Smith"=>"Excluded", "Liz"=>"Excluded"}	10.1016/S0168-8278(13)61342-2
641	The medical and mental health status of children and youth with severe complex obesity	2013.0			Canadian Journal of Diabetes	1499-2671	37.0		S263	Buchholz, A. and Rutherford, J. and Mohipp, C. and Clark, L. and Adamo, K.B. and Goldfield, G. and Hadjiyannakis, S.	English	RAYYAN-INCLUSION: {"Martha Smith"=>"Excluded", "Liz"=>"Excluded"}
642	Classical and innovative insulin sensitizing drugs for the prevention and treatment of NAFLD	2013.0			Current Pharmaceutical Design	1873-4286	19.0	29.0	5280-5296	Carulli, L. and Maurantonio, M. and Hebbard, L. and Baldelli, E. and Loria, P. and George, J.	English	RAYYAN-INCLUSION: {"Martha Smith"=>"Excluded", "Liz"=>"Excluded"}	10.2174/1381612811319290009
643	Diagnosis and treatment of polycystic ovary syndrome: An endocrine society clinical practice guideline	2013.0			Journal of Clinical Endocrinology and Metabolism	1945-7197	98.0	12.0	4565-4592	Legro, R.S. and Arslanian, S.A. and Ehrmann, D.A. and Hoeger, K.M. and Murad, M.H. and Pasquali, R. and Welt, C.K.	English	RAYYAN-INCLUSION: {"Martha Smith"=>"Excluded", "Liz"=>"Excluded"}	10.1210/jc.2013-2350
644	Obese and overweight children and adolescents: An algorithmic clinical approach	2013.0			Iranian Journal of Pediatrics	2008-2150	23.0	6.0	621-631	Alizadeh, Z. and Khosravi, S. and Borna, S.	English	RAYYAN-INCLUSION: {"Martha Smith"=>"Excluded", "Liz"=>"Excluded"}
645	Childhood obesity for pediatric gastroenterologists	2013.0			Journal of Pediatric Gastroenterology and Nutrition	0277-2116	56.0	1.0	99-109	Huang, J.S. and Barlow, S.E. and Quiros-Tejeira, R.E. and Scheimann, A. and Skelton, J. and Suskind, D. and Tsai, P. and Uko, V. and Warolin, J.P. and Xanthakos, S.A.	English	RAYYAN-INCLUSION: {"Martha Smith"=>"Excluded", "Liz"=>"Excluded"}	10.1097/MPG.0b013e31826d3c62
646	Deficiency of carboxylesterase 1/esterase-x results in obesity, hepatic steatosis, and hyperlipidemia	2012.0			Hepatology	0270-9139	56.0	6.0	2188-2198	Quiroga, A.D. and Li, L. and Trötzmüller, M. and Nelson, R. and Proctor, S.D. and Köfeler, H. and Lehner, R.	English	RAYYAN-INCLUSION: {"Martha Smith"=>"Excluded", "Liz"=>"Excluded"}	10.1002/hep.25961
647	Therapeutic options in pediatric non alcoholic fatty liver disease: Current status and future directions	2012.0			Italian Journal of Pediatrics	1720-8424	38.0	1.0		Vajro, P. and Lenta, S. and Pignata, C. and Salerno, M. and D'Aniello, R. and De Micco, I. and Paolella, G. and Parenti, G.	English	RAYYAN-INCLUSION: {"Martha Smith"=>"Excluded", "Liz"=>"Excluded"}	10.1186/1824-7288-38-55
648	A critical appraisal of advances in pediatric nonalcoholic fatty liver disease	2012.0			Seminars in Liver Disease	0272-8087	32.0	4.0	317-324	Ovchinsky, N. and Lavine, J.E.	English	RAYYAN-INCLUSION: {"Martha Smith"=>"Excluded", "Liz"=>"Excluded"}	10.1055/s-0032-1329905
649	Chemotherapy toxicity related to non-alcoholic fatty liver disease (NAFLD) in an adolescent with pre-B cell acute lymphoblastic leukemia	2012.0			Blood	0006-4971	120.0	21.0		Assanasen, C. and Skaria, R. and Falcon, M.G. and Saldivar, V.	English	RAYYAN-INCLUSION: {"Martha Smith"=>"Excluded", "Liz"=>"Excluded"}
650	Metabolic syndrome	2012.0			Pediatrics in Review	0191-9601	33.0	10.0	459-468	Lee, L. and Sanders, R.A.	English	RAYYAN-INCLUSION: {"Martha Smith"=>"Excluded", "Liz"=>"Excluded"}	10.1542/pir.33-10-459
651	A systematic review of pediatric nafld therapy: Year 2012	2012.0			Digestive and Liver Disease	1590-8658	44.0		S288	De Micco, I. and D'Aniello, R. and Sangermano, M. and Mandato, C. and Paolella, G. and Lenta, S. and Vajro, P.	English	RAYYAN-INCLUSION: {"Martha Smith"=>"Excluded", "Liz"=>"Excluded"} | RAYYAN-LABELS: Check review studies
652	Pediatric nonalcoholic fatty liver disease: Prevalence, Diagnosis, Risk Factors, and Management	2012.0			Clinical Liver Disease	2046-2484	1.0	4.0	125-128	Xanthakos, S.A. and Kohli, R.	English	RAYYAN-INCLUSION: {"Martha Smith"=>"Excluded", "Liz"=>"Excluded"}	10.1002/cld.75
653	Management of nonalcoholic fatty liver disease in children	2012.0			Clinical Liver Disease	2046-2484	1.0	4.0	129-130	Molleston, J.P.	English	RAYYAN-INCLUSION: {"Martha Smith"=>"Excluded", "Liz"=>"Excluded"} | RAYYAN-LABELS: No abstract	10.1002/cld.66
654	Health consequences of obesity and outcome of group-based treatment among obese children and adolescents	2012.0			Hormone Research in Paediatrics	1663-2818	78.0		176	Santiprabhob, J. and Leewanun, C. and Kiattisakthavee, P. and Wong-arn, R. and Limprayoon, K. and Aanpreung, P. and Likitmaskul, S.	English	RAYYAN-INCLUSION: {"Martha Smith"=>"Excluded", "Liz"=>"Excluded"}	10.1159/000343183
655	Body fat-liver fat: a paradigm of pan-metabolic abnormalities	2012.0			Journal of Gastrointestinal and Liver Diseases	1841-8724	21.0		14	Bonfrate, L. and Portincasa, P.	English	RAYYAN-INCLUSION: {"Martha Smith"=>"Excluded", "Liz"=>"Excluded"}
656	Features, Diagnosis, and Treatment of Nonalcoholic Fatty Liver Disease	2012.0			Clinical Gastroenterology and Hepatology	1542-3565	10.0	8.0	837-858	Torres, D.M. and Williams, C.D. and Harrison, S.A.	English	RAYYAN-INCLUSION: {"Martha Smith"=>"Excluded", "Liz"=>"Excluded"}	10.1016/j.cgh.2012.03.011
657	Potential clinical translation of juvenile rodent inactivity models to study the onset of childhood obesity	2012.0			American Journal of Physiology - Regulatory Integrative and Comparative Physiology	0363-6119	303.0	3.0	247-258	Roberts, M.D. and Company, J.M. and Brown, J.D. and Toedebusch, R.G. and Padilla, J. and Jenkins, N.T. and Harold Laughlin, M. and Booth, F.W.	English	RAYYAN-INCLUSION: {"Martha Smith"=>"Excluded", "Liz"=>"Excluded"}	10.1152/ajpregu.00167.2012
658	Non-alcoholic steatohepatitis: The therapeutic challenge of a global epidemic	2012.0			Annals of Gastroenterology	1108-7471	25.0	3.0	207-217	Mouzaki, M. and Allard, J.	English	RAYYAN-INCLUSION: {"Martha Smith"=>"Excluded", "Liz"=>"Excluded"}
659	Non-alcoholic fatty liver disease in children	2012.0			Clinics and Research in Hepatology and Gastroenterology	2210-7401	36.0	3.0	297-300	Janczyk, W. and Socha, P.	English	RAYYAN-INCLUSION: {"Martha Smith"=>"Excluded", "Liz"=>"Excluded"}	10.1016/j.clinre.2012.03.026
660	Childhood Growth And Nonalcoholic Fatty Liver Disease in the adulthood	2012.0			Diabetes	0012-1797	61.0		A388	Lazo, M. and Brancati, F.L. and Selvin, E. and Hernaez, R. and Clark, J.M.	English	RAYYAN-INCLUSION: {"Martha Smith"=>"Excluded", "Liz"=>"Excluded"}	10.2337/db12-1329-1552
661	Long-term effects of aerobic plus resistance training on the adipokines and neuropeptides in nafld obese adolescents	2012.0			Obesity Facts	1662-4025	5.0		187	De Piano, A. and De Mello, M. and Sanches, P. and Silva, P. and Campos, R. and Carnier, J. and Corgosinho, F. and Foschini, D. and Masquio, D. and Tock, L. and Tufik, S. and Do Nascimento, C. and Oyama, L. and Dâmaso, A.	English	RAYYAN-INCLUSION: {"Martha Smith"=>"Included", "Liz"=>"Included"}	10.1159/000258190
662	A feasible and effective lifestyle counseling program for obese children and adolescents	2012.0			Pediatrics and Neonatology	1875-9572	53.0	2.0	77-78	Lin, Y.-C.	English	RAYYAN-INCLUSION: {"Martha Smith"=>"Excluded", "Liz"=>"Excluded"} | RAYYAN-LABELS: No abstract	10.1016/j.pedneo.2012.01.001
663	European Lipoprotein Club: Report of the 34th ELC annual conference, Tutzing, 5-8 September 2011	2012.0			Atherosclerosis	0021-9150	221.0	1.0	287-293	Bernini, F. and Costet, P. and Ehrenborg, E. and Fisher, R. and Fielding, B. and Freeman, D. and Groen, A. and Malle, E. and Mulder, M. and Niemeier, A. and Hansen, A.T. and von Eckardstein, A.	English	RAYYAN-INCLUSION: {"Martha Smith"=>"Excluded", "Liz"=>"Excluded"}	10.1016/j.atherosclerosis.2011.12.002
664	Childhood obesity: A life-long health risk	2012.0			Acta Pharmacologica Sinica	1671-4083	33.0	2.0	189-193	Barton, M.	English	RAYYAN-INCLUSION: {"Martha Smith"=>"Excluded", "Liz"=>"Excluded"}	10.1038/aps.2011.204
665	Exercise and diet modification in non-obese non-alcoholic fatty liver disease: Analysis of biopsies of living liver donors	2012.0			Journal of Gastroenterology and Hepatology (Australia)	1440-1746	27.0	8.0	1341-1347	Jin, Y.-J. and Kim, K.M. and Hwang, S. and Lee, S.G. and Ha, T.-Y. and Song, G.-W. and Jung, D.-H. and Kim, K.-H. and Yu, E. and Shim, J.H. and Lim, Y.-S. and Lee, H.C. and Chung, Y.-H. and Lee, Y. and Suh, D.-J.	English	RAYYAN-INCLUSION: {"Martha Smith"=>"Excluded", "Liz"=>"Excluded"} | RAYYAN-EXCLUSION-REASONS: wrong population	10.1111/j.1440-1746.2012.07165.x
666	Nonalcoholic fatty liver disease in pediatric patients-A problem that is "enormous" and "growing"!	2012.0			Journal of Parenteral and Enteral Nutrition	0148-6071	36.0	1.0	7S-8S	Rosenthal, P.	English	RAYYAN-INCLUSION: {"Martha Smith"=>"Excluded", "Liz"=>"Excluded"}	10.1177/0148607111423925
667	The relationship between arterial stiffness and nonalcoholic fatty liver disease	2012.0			Digestive Diseases and Sciences	0163-2116	57.0	1.0	196-203	Lee, Y.-J. and Shim, J.-Y. and Moon, B.-S. and Shin, Y.-H. and Jung, D.-H. and Lee, J.-H. and Lee, H.-R.	English	RAYYAN-INCLUSION: {"Martha Smith"=>"Excluded", "Liz"=>"Excluded"}	10.1007/s10620-011-1819-3
668	Clinical treatment of NAFLD/NASH	2012.0			Hepatology International	1936-0533	6.0	1.0	12	Farrell, G.C.	English	RAYYAN-INCLUSION: {"Martha Smith"=>"Excluded", "Liz"=>"Excluded"}	10.1007/s12072-011-9330-7
669	Advances in pediatric nonalcoholic fatty liver disease	2011.0			Pediatric Clinics of North America	0031-3955	58.0	6.0	1375-1392	Mencin, A.A. and Lavine, J.E.	English	RAYYAN-INCLUSION: {"Martha Smith"=>"Excluded", "Liz"=>"Excluded"}	10.1016/j.pcl.2011.09.005
670	Duchenne and becker muscular dystrophy presenting as nonalcoholic fatty liver disease	2011.0			Journal of Pediatric Gastroenterology and Nutrition	0277-2116	53.0	4.0	463-464	Veropalumbo, C. and Del Giudice, E. and Capuano, G. and Gentile, C. and Di Cosmo, N. and Vajro, P.	English	RAYYAN-INCLUSION: {"Martha Smith"=>"Excluded", "Liz"=>"Excluded"}	10.1097/MPG.0b013e318217f5d9
671	Energy expenditure and insuline sensitivity in pediatric hepatosteatosis	2011.0			Hormone Research in Paediatrics	1663-2818	76.0		79	Fintini, D. and Pietrobattista, A. and Cappa, M. and Cafiero, G. and Calzolari, A. and Turchetta, A. and Brufani, C. and Alisi, A. and Giordano, U. and Nobili, V.	English	RAYYAN-INCLUSION: {"Martha Smith"=>"Excluded", "Liz"=>"Excluded"} | RAYYAN-LABELS: Survey,No abstract	10.1159/000334326
672	Multidisciplinary treatment of pediatric obesity	2011.0			Pediatric Nephrology	0931-041X	26.0	8.0	1354-1355	González Rodríguez, J.D. and Benavente, J.J. and Cortes Mora, P. and Díaz García, C. and Donate, J.M. and García De Guadiana, L. and Nso, A.P. and Sánchez Pérez, R.	English	RAYYAN-INCLUSION: {"Martha Smith"=>"Excluded", "Liz"=>"Excluded"}	10.1007/s00467-011-1907-9
673	Metabolic syndrome in children unravelled	2011.0			Paediatrics and Child Health	1751-7222	21.0	7.0	301-305	Thankamony, G.N.A. and Williams, R. and Dunger, D.B.	English	RAYYAN-INCLUSION: {"Martha Smith"=>"Excluded", "Liz"=>"Excluded"}	10.1016/j.paed.2011.03.010
674	The impact of sleep duration on hormones and energy levels as an onset of obesity in preadolescent children	2011.0			Journal of Clinical Sleep Medicine	1550-9389	7.0	3.0	19-21	Finn, C.	English	RAYYAN-INCLUSION: {"Martha Smith"=>"Excluded", "Liz"=>"Excluded"}
675	Management of metabolic syndrome in children and adolescents	2011.0			Nutrition, Metabolism and Cardiovascular Diseases	0939-4753	21.0	6.0	455-466	Pacifico, L. and Anania, C. and Martino, F. and Poggiogalle, E. and Chiarelli, F. and Arca, M. and Chiesa, C.	English	RAYYAN-INCLUSION: {"Martha Smith"=>"Excluded", "Liz"=>"Excluded"}	10.1016/j.numecd.2011.01.011
676	Comparison of food frequency questionaire with 3-day dietary record for dietary assessment in children with obesity, Liver steatosis, and healthy controls	2011.0			Journal of Pediatric Gastroenterology and Nutrition	0277-2116	52.0		E216	Neuhoff-Murawska, J. and Wierzbicka, A. and Bilska, A. and Jolkowska, J. and Samocik, E. and Szott, K. and Pludowski, P. and Miegoc, A. and Janczyk, W. and Socha, P.	English	RAYYAN-INCLUSION: {"Martha Smith"=>"Excluded", "Liz"=>"Excluded"}	10.1097/MPG.0b013e318224e326
677	Association between IGFBP-1 levels, fatty liver disease and metabolic syndrome in obese children before and after weight loss	2011.0			Endocrine Reviews	0163-769X	32.0	3.0		Reinehr, T. and Woefle, J. and Roth, C.L.	English	RAYYAN-INCLUSION: {"Martha Smith"=>"Excluded", "Liz"=>"Excluded"}
678	Insulin resistance in nonalcoholic steatohepatitis: Necessary but not sufficient-death of a dogma from analysis of therapeutic studies?	2011.0			Expert Review of Gastroenterology and Hepatology	1747-4124	5.0	2.0	279-289	Lonardo, A. and Bellentani, S. and Ratziu, V. and Loria, P.	English	RAYYAN-INCLUSION: {"Martha Smith"=>"Excluded", "Liz"=>"Excluded"}	10.1586/egh.11.19
679	Nonalcoholic fatty liver disease in children	2011.0			Current Opinion in Clinical Nutrition and Metabolic Care	1363-1950	14.0	2.0	151-157	Mencin, A.A. and Lavine, J.E.	English	RAYYAN-INCLUSION: {"Martha Smith"=>"Excluded", "Liz"=>"Excluded"}	10.1097/MCO.0b013e328342baec
680	Fatty liver disease risks in pre-adolescent children	2011.0			Journal of Hepatology	0168-8278	54.0		S337-S338	Hepburn, I.S. and Schade, R.R. and Pollack, N. and Misra, S. and Davis, C.	English	RAYYAN-INCLUSION: {"Martha Smith"=>"Excluded", "Liz"=>"Excluded"}	10.1016/S0168-8278(11)60847-7
681	Metabolic flexibility and obesity in children and youth	2011.0			Obesity Reviews	1467-789X	12.0	5.0	e44-e53	Aucouturier, J. and Duché, P. and Timmons, B.W.	English	RAYYAN-INCLUSION: {"Martha Smith"=>"Excluded", "Liz"=>"Excluded"}	10.1111/j.1467-789X.2010.00812.x
682	Pediatric nonalcoholic fatty liver disease, metabolic syndrome and cardiovascular risk	2011.0			World Journal of Gastroenterology	1007-9327	17.0	26.0	3082-3091	Pacifico, L. and Nobili, V. and Anania, C. and Verdecchia, P. and Chiesa, C.	English	RAYYAN-INCLUSION: {"Martha Smith"=>"Excluded", "Liz"=>"Excluded"}	10.3748/wjg.v17.i26.3082
683	Obesity and air pollution: Global risk factors for pediatric non-alcoholic fatty liver disease	2011.0			Hepatitis Monthly	1735-3408	11.0	10.0	53-61	Kelishadi, R. and Poursafa, P.	English	RAYYAN-INCLUSION: {"Martha Smith"=>"Excluded", "Liz"=>"Excluded"}	10.5812/kowsar.1735143X.746
684	Insulin resistance in children	2011.0			Pediatric Endocrinology, Diabetes and Metabolism	2083-8441	17.0	4.0	206-213	Witek, J. and Witek, P. and Pańkowska, E.	Polish	RAYYAN-INCLUSION: {"Martha Smith"=>"Excluded", "Liz"=>"Excluded"}
685	Type 2 diabetes across generations: From pathophysiology to prevention and management	2011.0			The Lancet	1474-547X	378.0	9786.0	169-181	Nolan, C.J. and Damm, P. and Prentki, M.	English	RAYYAN-INCLUSION: {"Martha Smith"=>"Excluded", "Liz"=>"Excluded"}	10.1016/S0140-6736(11)60614-4
686	Obesity in children & adolescents	2010.0			Indian Journal of Medical Research	0971-5916	132.0	11.0	598-607	Raj, M. and Krishna Kumar, R.	English	RAYYAN-INCLUSION: {"Martha Smith"=>"Excluded", "Liz"=>"Excluded"}
687	Hot Topic Abstracts from ICO 2010 11th International Congress on Obesity	2010.0			Obesity Reviews	1467-7881	11.0	11.0			English	RAYYAN-INCLUSION: {"Martha Smith"=>"Excluded", "Liz"=>"Excluded"}
688	Achievement of BMI stabilization in a pediatric clinic setting	2010.0			Journal of Pediatric Gastroenterology and Nutrition	0277-2116	51.0		E27	Sylvetsky, A. and Welsh, J. and Vos, M.	English	RAYYAN-INCLUSION: {"Martha Smith"=>"Excluded", "Liz"=>"Excluded"}	10.1097/MPG.0b013e3181ff4140
689	A multidisciplinary clinical program is effective in reducing BMI and ALT in pediatric patients with NAFLD	2010.0			Journal of Pediatric Gastroenterology and Nutrition	0277-2116	51.0		E68	De Vore, S. and Lake, K. and Nicholas, L. and Dietrich, K. and Balistreri, W. and Kohli, R. and Xanthakos, S.	English	RAYYAN-INCLUSION: {"Martha Smith"=>"Excluded", "Liz"=>"Excluded"} | RAYYAN-EXCLUSION-REASONS: wrong population	10.1097/MPG.0b013e3181ff4140
690	The association between physical activity, sedentary behaviour, aerobic fitness in adolescents with nonalcoholic fatty liver disease	2010.0			Hepatology	0270-9139	52.0		629A	Smith, C.L. and Hands, B. and Bulsara, M.K. and Ayonrinde, O.T. and Olynyk, J.K. and Beilin, L.J. and Oddy, W.H. and Pennell, C.E. and Adams, L.A.	English	RAYYAN-INCLUSION: {"Martha Smith"=>"Excluded", "Liz"=>"Excluded"} | RAYYAN-LABELS: Survey	10.1002/hep.23991
691	Australian Gastroenterology Week 2010, AGW	2010.0			Journal of Gastroenterology and Hepatology	0815-9319	25.0				English	RAYYAN-INCLUSION: {"Martha Smith"=>"Excluded", "Liz"=>"Excluded"}
692	Early stage of Duchenne/Becker muscular dystrophy-associated hypertransaminasemia: Another possible component of the NASH trash bin?	2010.0			Digestive and Liver Disease	1590-8658	42.0		S371	Taurisano, R. and Veropalumbo, C. and Maddaluno, S. and Gentile, C. and De Micco, I. and Ferrante, L. and Lenta, S. and Di Cosmo, N. and Del Giudice, E. and Vajro, P.	English	RAYYAN-INCLUSION: {"Martha Smith"=>"Excluded", "Liz"=>"Excluded"}
693	Glycogenic hepatopathy in a girl with poorly controlled type 1 DM: A case report	2010.0			Hormone Research in Paediatrics	1663-2818	74.0		178	Kim, Y.-H. and Kwak, B.O. and Chung, S.	English	RAYYAN-INCLUSION: {"Martha Smith"=>"Excluded", "Liz"=>"Excluded"} | RAYYAN-LABELS: case study	10.1159/000321348
694	Pediatric metabolic syndrome: A growing threat	2010.0			International Journal of Cardiology	0167-5273	142.0	3.0	302-303	Celik, T. and Iyisoy, A. and Yuksel, U.C.	English	RAYYAN-INCLUSION: {"Martha Smith"=>"Excluded", "Liz"=>"Excluded"}	10.1016/j.ijcard.2008.11.143
695	Nonalcoholic fatty liver disease	2010.0			Pediatrics in Review	0191-9601	31.0	7.0	e52-e53	Rudolph, B. and Rivas, Y.	English	RAYYAN-INCLUSION: {"Martha Smith"=>"Excluded", "Liz"=>"Excluded"} | RAYYAN-LABELS: No abstract	10.1542/pir.31-7-e52
696	Nonalcoholic fatty liver disease.	2010.0			The Korean journal of gastroenterology = Taehan Sohwagi Hakhoe chi	1598-9992	56.0	1.0	6-14	Ko, J.S.	Korean	RAYYAN-INCLUSION: {"Martha Smith"=>"Excluded", "Liz"=>"Excluded"}	10.4166/kjg.2010.56.1.6
697	Nonalcoholic fatty liver disease in children	2010.0			Current Opinion in Clinical Nutrition and Metabolic Care	1363-1950	13.0	4.0	397-402	Alisi, A. and Locatelli, M. and Nobili, V.	English	RAYYAN-INCLUSION: {"Martha Smith"=>"Excluded", "Liz"=>"Excluded"}	10.1097/MCO.0b013e32833aae84
698	Interplay between spectrum of liver, diet and BMI in overweight & obese Spanish adolescents	2010.0			Obesity Reviews	1467-7881	11.0		83	Piqueras, M.J. and Garófano, M. and López-Belmonte, G. and Martín-Matillas, M. and Marcos, A. and Campoy, C.	English	RAYYAN-INCLUSION: {"Martha Smith"=>"Excluded", "Liz"=>"Excluded"}	10.1111/j.1467-789X.2010.00763-7.x
699	Genomic insights into early-onset obesity	2010.0			Genome Medicine	1756-994X	2.0	6.0		Choquet, H. and Meyre, D.	English	RAYYAN-INCLUSION: {"Martha Smith"=>"Excluded", "Liz"=>"Excluded"}	10.1186/gm157
700	Childhood obesity and future cardiac risk: What should physicians be looking for?	2010.0			Pediatric Health	1745-5111	4.0	3.0	255-265	Zappalla, F.R.	English	RAYYAN-INCLUSION: {"Martha Smith"=>"Excluded", "Liz"=>"Excluded"}	10.2217/phe.10.23
701	Maternal obesity during pregnancy and lactation programs the development of offspring non-alcoholic fatty liver disease in mice	2010.0			Journal of Hepatology	0168-8278	52.0	6.0	913-920	Oben, J.A. and Mouralidarane, A. and Samuelsson, A.-M. and Matthews, P.J. and Morgan, M.L. and Mckee, C. and Soeda, J. and Fernandez-Twinn, D.S. and Martin-Gronert, M.S. and Ozanne, S.E. and Sigala, B. and Novelli, M. and Poston, L. and Taylor, P.D.	English	RAYYAN-INCLUSION: {"Martha Smith"=>"Excluded", "Liz"=>"Excluded"}	10.1016/j.jhep.2009.12.042
702	Severe hepatic steatosis in living donor liver transplant recipients: Clinicopathological correlation and outcome	2010.0			Liver Transplantation	1527-6465	16.0		S255-S256	Jawade, V.K. and Eng, H.-L. and Kuo, F.-Y. and Chen, C.-L. and Jawade, K.K.	English	RAYYAN-INCLUSION: {"Martha Smith"=>"Excluded", "Liz"=>"Excluded"}	10.1002/lt.22086
703	Paediatric non-alcoholic fatty liver disease	2010.0			Gut	0017-5749	59.0	5.0	561-564	Nobili, V. and Pinzani, M.	English	RAYYAN-INCLUSION: {"Martha Smith"=>"Excluded", "Liz"=>"Excluded"}	10.1136/gut.2009.187039
704	Using nature and outdoor activity to improve children's health	2010.0			Current Problems in Pediatric and Adolescent Health Care	1538-5442	40.0	5.0	102-117	McCurdy, L.E. and Winterbottom, K.E. and Mehta, S.S. and Roberts, J.R.	English	RAYYAN-INCLUSION: {"Martha Smith"=>"Excluded", "Liz"=>"Excluded"}	10.1016/j.cppeds.2010.02.003
705	Symposium 1: Overnutrition: Consequences and solutions Non-alcoholic fatty liver disease: The hepatic consequence of obesity and the metabolic syndrome	2010.0			Proceedings of the Nutrition Society	0029-6651	69.0	2.0	211-220	Moore, J.B.	English	RAYYAN-INCLUSION: {"Martha Smith"=>"Excluded", "Liz"=>"Excluded"}	10.1017/S0029665110000030
706	The metabolic syndrome: What really should be done	2010.0			International Journal of Pediatric Obesity	1747-7166	5.0		31-32	Malecka-Tendera, E.	English	RAYYAN-INCLUSION: {"Martha Smith"=>"Excluded", "Liz"=>"Excluded"}	10.3109/17477160903387715
707	Fatty liver disease in children: Eat now pay later	2010.0			Hepatology International	1936-0533	4.0	1.0	375-385	De Bruyne, R.M.L. and Fitzpatrick, E. and Dhawan, A.	English	RAYYAN-INCLUSION: {"Martha Smith"=>"Excluded", "Liz"=>"Excluded"}	10.1007/s12072-009-9160-z
708	Association between serum uric acid and non-alcoholic fatty liver disease in Korean adults	2010.0			Clinical Chemistry and Laboratory Medicine	1434-6621	48.0	2.0	175-180	Lee, Y.-J. and Lee, H.-R. and Lee, J.-H. and Shin, Y.-H. and Shim, J.-Y.	English	RAYYAN-INCLUSION: {"Martha Smith"=>"Excluded", "Liz"=>"Excluded"}	10.1515/CCLM.2010.037
709	Non-alcoholic fatty liver disease: epidemiology, pathophysiology, diagnosis and treatment	2010.0			Paediatrics and Child Health	1751-7222	20.0	1.0	26-29	Yu, E.L. and Schwimmer, J.B. and Lavine, J.E.	English	RAYYAN-INCLUSION: {"Martha Smith"=>"Excluded", "Liz"=>"Excluded"}	10.1016/j.paed.2009.09.005
710	Current and future therapeutic strategies in NAFLD	2010.0			Current Pharmaceutical Design	1381-6128	16.0	17.0	1958-1962	de Alwis, N.M.W. and Day, C.P.	English	RAYYAN-INCLUSION: {"Martha Smith"=>"Excluded", "Liz"=>"Excluded"}	10.2174/138161210791208901
711	The challenge of developing novel pharmacological therapies for non-alcoholic steatohepatitis	2010.0			Liver International	1478-3231	30.0	6.0	795-808	Schuppan, D. and Gorrell, M.D. and Klein, T. and Mark, M. and Afdhal, N.H.	English	RAYYAN-INCLUSION: {"Martha Smith"=>"Excluded", "Liz"=>"Excluded"}	10.1111/j.1478-3231.2010.02264.x
712	The international society of heart and lung transplantation guidelines for the care of heart transplant recipients	2010.0			Journal of Heart and Lung Transplantation	1053-2498	29.0	8.0	914-956	Costanzo, M.R. and Dipchand, A. and Starling, R. and Anderson, A. and Chan, M. and Desai, S. and Fedson, S. and Fisher, P. and Gonzales-Stawinski, G. and Martinelli, L. and McGiffin, D. and Smith, J. and Taylor, D. and Meiser, B. and Webber, S. and Baran, D. and Carboni, M. and Dengler, T. and Feldman, D. and Frigerio, M. and Kfoury, A. and Kim, D. and Kobashigawa, J. and Shullo, M. and Stehlik, …	English	RAYYAN-INCLUSION: {"Martha Smith"=>"Excluded", "Liz"=>"Excluded"}	10.1016/j.healun.2010.05.034
713	Insulin resistance in children: Consensus, perspective, and future directions	2010.0			Journal of Clinical Endocrinology and Metabolism	0021-972X	95.0	12.0	5189-5198	Levy-Marchal, C. and Arslanian, S. and Cutfield, W. and Sinaiko, A. and Druet, C. and Marcovecchio, M.L. and Chiarelli, F. and Amemiyia, S. and Berenson, G. and Caprio, S. and Charles, M.-A. and Cook, S. and Davis, E. and Dolan, L. and Dunger, D. and Fagot-Campagna, A. and Flodmark, C.-E. and Ford, E. and Gautier, J.-F. and Goodman, E. and Goran, M. and Haymond, M. and Hofman, P. and Hokken-Koele…	English	RAYYAN-INCLUSION: {"Martha Smith"=>"Excluded", "Liz"=>"Excluded"}	10.1210/jc.2010-1047
714	Prevalence of nonalcoholic fatty liver disease in obese children and adolescents: A systematic review	2010.0			Revista Paulista de Pediatria	0103-0582	28.0	4.0	387-393	Padilha, P.D.C. and Da Rocha, H.F. and Alves, N. and Peres, W.A.F.	Portuguese	RAYYAN-INCLUSION: {"Martha Smith"=>"Excluded", "Liz"=>"Excluded"}	10.1590/s0103-05822010000400016
715	Clinical Management of Type 2 Diabetes in Indigenous Youth	2009.0			Pediatric Clinics of North America	0031-3955	56.0	6.0	1441-1459	Sellers, E.AC. and Moore, K. and Dean, H.J.	English	RAYYAN-INCLUSION: {"Martha Smith"=>"Excluded", "Liz"=>"Excluded"}	10.1016/j.pcl.2009.09.013
716	Treatment of non-alcoholic fatty liver disease (NAFLD) in the paediatric population	2009.0			Recent Patents on Endocrine, Metabolic and Immune Drug Discovery	1872-2148	3.0	2.0	94-101	D'Adamo, E. and Chiarelli, F. and Mohn, A.	English	RAYYAN-INCLUSION: {"Martha Smith"=>"Excluded", "Liz"=>"Excluded"} | RAYYAN-LABELS: Check review studies	10.2174/187221409788452336
717	Physical activity and dietary habits in obese children with nonalcoholic steatohepatitis	2009.0			Journal of Pediatric Gastroenterology and Nutrition	0277-2116	49.0		E41	Hattar, L.N. and Wilson, T.A. and Fairly, L.A. and Abrams, S.H.	English	RAYYAN-INCLUSION: {"Martha Smith"=>"Excluded", "Liz"=>"Excluded"} | RAYYAN-LABELS: Survey	10.1097/MPG.0b013e3181c64b4a
718	Risk factors associated with nonalcoholic fatty liver disease (NAFLD) in obese prepubertal children	2009.0			Journal of Pediatric Gastroenterology and Nutrition	0277-2116	49.0		E80	Ahmed, N. and Critch, J. and Roberts, E. and Mokashi, A. and Bridger, T. and Pickles, A. and O'Brien, K. and Otley, A. and Rashid, M. and Christensen, B. and Stokes, J.	English	RAYYAN-INCLUSION: {"Martha Smith"=>"Excluded", "Liz"=>"Excluded"} | RAYYAN-LABELS: Survey	10.1097/MPG.0b013e3181c64b4a
719	The Obesity Epidemic	2009.0			Clinics in Chest Medicine	0272-5231	30.0	3.0	415-444	Catenacci, V.A. and Hill, J.O. and Wyatt, H.R.	English	RAYYAN-INCLUSION: {"Martha Smith"=>"Excluded", "Liz"=>"Excluded"}	10.1016/j.ccm.2009.05.001
720	Obesity in irish youth: Epidemiology and implications	2009.0			Irish Journal of Medical Science	0021-1265	178.0	3.0	249-255	Finucane, F.M.	English	RAYYAN-INCLUSION: {"Martha Smith"=>"Excluded", "Liz"=>"Excluded"}	10.1007/s11845-009-0360-2
721	Diagnosis and treatment of pediatric nonalcoholic steatohepatitis and the implications for bariatric surgery	2009.0			Seminars in Pediatric Surgery	1055-8586	18.0	3.0	144-151	Pardee, P.E. and Lavine, J.E. and Schwimmer, J.B.	English	RAYYAN-INCLUSION: {"Martha Smith"=>"Excluded", "Liz"=>"Excluded"}	10.1053/j.sempedsurg.2009.04.004
722	The metabolic syndrome and nonalcoholic fatty liver disease in children	2009.0			Current Opinion in Pediatrics	1040-8703	21.0	4.0	529-535	Sundaram, S.S. and Zeitler, P. and Nadeau, K.	English	RAYYAN-INCLUSION: {"Martha Smith"=>"Excluded", "Liz"=>"Excluded"}	10.1097/MOP.0b013e32832cb16f
723	Public awareness and attitudes towards non alcoholic fatty liver disease (NAFLD)	2009.0			Gastroenterology	0016-5085	136.0	5.0	A845	Sandar, N. and Ghevariya, V. and Patel, K.V. and Thet, Z. and Ghevariya, N. and Momeni, M. and Anand, S.	English	RAYYAN-INCLUSION: {"Martha Smith"=>"Excluded", "Liz"=>"Excluded"}	10.1016/S0016-5085(09)63893-2
724	Sexual development and its influence on regional anthropometric measures and histologic features among pediatric patients with NAFLD	2009.0			Gastroenterology	0016-5085	136.0	5.0	A845	Suzuki, A. and Abdelmalek, M.F. and Guy, C.D. and Schwimmer, J. and Lavine, J.E. and Scheimann, A.O. and Diehl, A.M.	English	RAYYAN-INCLUSION: {"Martha Smith"=>"Excluded", "Liz"=>"Excluded"}	10.1016/S0016-5085(09)63894-4
725	American heart association childhood obesity: Research summit	2009.0			Circulation	0009-7322	119.0	15.0	2114-2123	Daniels, S.R. and Jacobson, M.S. and McCrindle, B.W. and Eckel, R..H. and Sanner, B.M.	English	RAYYAN-INCLUSION: {"Martha Smith"=>"Excluded", "Liz"=>"Excluded"}	10.1161/CIRCULATIONAHA.109.192215
726	Association between leptin and transaminases: 1-year follow-up study in 180 overweight children	2009.0			Metabolism: Clinical and Experimental	0026-0495	58.0	4.0	497-503	Reinehr, T. and Schmidt, C. and de Sousa, G. and Andler, W.	English	RAYYAN-INCLUSION: {"Martha Smith"=>"Excluded", "Liz"=>"Excluded"}	10.1016/j.metabol.2008.11.007
727	Management of childhood obesity: A challenging but also a fascinating issue	2009.0			International Journal of Obesity	0307-0565	33.0		S57-S59	Tremblay, A.	English	RAYYAN-INCLUSION: {"Martha Smith"=>"Excluded", "Liz"=>"Excluded"}	10.1038/ijo.2009.19
728	Non-alcoholic fatty liver disease in children and adolescents	2009.0			Internistische Praxis	0020-9570	49.0	1.0	37-44	Wirth, S.	German	RAYYAN-INCLUSION: {"Martha Smith"=>"Excluded", "Liz"=>"Excluded"}
729	Treatment of non-alcoholic fatty liver disease in children: Swim at your own risk	2009.0			Pediatric Diabetes	1399-543X	10.0	1.0	1-4	Fischer, R. and Shneider, B.	English	RAYYAN-INCLUSION: {"Martha Smith"=>"Excluded", "Liz"=>"Excluded"} | RAYYAN-LABELS: No abstract	10.1111/j.1399-5448.2008.00488.x
730	Current status of therapy in nonalcoholic fatty liver disease	2009.0			Therapeutic Advances in Gastroenterology	1756-283X	2.0	1.0	29-43	McNear, S. and Harrison, S.A.	English	RAYYAN-INCLUSION: {"Martha Smith"=>"Excluded", "Liz"=>"Excluded"}	10.1177/1756283X08100327
731	Nonalcoholic fatty liver disease in children	2009.0			Therapy	1475-0708	6.0	1.0	83-91	Dahshan, A. and Chalmers, L.J. and Tolia, V.	English	RAYYAN-INCLUSION: {"Martha Smith"=>"Excluded", "Liz"=>"Excluded"}	10.2217/14750708.6.1.83
732	Type 2 diabetes mellitus in children and adolescents: Where do we stand with drug treatment and behavioral management?	2008.0			Current Diabetes Reports	1534-4827	8.0	5.0	383-388	Nader, N.S. and Kumar, S.	English	RAYYAN-INCLUSION: {"Martha Smith"=>"Excluded", "Liz"=>"Excluded"}	10.1007/s11892-008-0066-2
733	Nonalcoholic fatty liver disease in children	2008.0			Journal of the American College of Nutrition	0731-5724	27.0	6.0	667-676	Manco, M. and Bottazzo, G. and DeVito, R. and Marcellini, M. and Mingrone, G. and Nobili, V.	English	RAYYAN-INCLUSION: {"Martha Smith"=>"Excluded", "Liz"=>"Excluded"}
734	Effects of weight loss on nonalcoholic fatty liver disease	2008.0			Seminars in Liver Disease	0272-8087	28.0	4.0	427-433	Rafiq, N. and Younossi, Z.M.	English	RAYYAN-INCLUSION: {"Martha Smith"=>"Excluded", "Liz"=>"Excluded"}	10.1055/s-0028-1091986
735	Effect of endurance exercise on hepatic lipid content, enzymes, and adiposity in men and women	2008.0			Obesity	1930-7381	16.0	10.0	2281-2288	Devries, M.C. and Samjoo, I.A. and Hamadeh, M.J. and Tarnopolsky, M.A.	English	RAYYAN-INCLUSION: {"Martha Smith"=>"Excluded", "Liz"=>"Excluded"} | RAYYAN-EXCLUSION-REASONS: wrong population	10.1038/oby.2008.358
736	Interactions Between Environmental Health and Pediatric Obesity	2008.0			Explore: The Journal of Science and Healing	1550-8307	4.0	5.0	328-332	McClafferty, H.	English	RAYYAN-INCLUSION: {"Martha Smith"=>"Excluded", "Liz"=>"Excluded"}	10.1016/j.explore.2008.07.004
737	Non-alcoholic fatty liver disease: An overview of prevalence, diagnosis, pathogenesis and treatment considerations	2008.0			Clinical Science	0143-5221	115.0	5.0	141-150	Preiss, D. and Sattar, N.	English	RAYYAN-INCLUSION: {"Martha Smith"=>"Excluded", "Liz"=>"Excluded"}	10.1042/CS20070402
738	1H MR spectroscopy of skeletal muscle, liver and bone marrow	2008.0			European Journal of Radiology	0720-048X	67.0	2.0	275-284	Machann, J. and Stefan, N. and Schick, F.	English	RAYYAN-INCLUSION: {"Martha Smith"=>"Excluded", "Liz"=>"Excluded"}	10.1016/j.ejrad.2008.02.032
739	Modest wine drinking and decreased prevalence of suspected nonalcoholic fatty liver disease	2008.0			Hepatology	0270-9139	47.0	6.0	1947-1954	Dunn, W. and Xu, R. and Schwimmer, J.B.	English	RAYYAN-INCLUSION: {"Martha Smith"=>"Excluded", "Liz"=>"Excluded"}	10.1002/hep.22292
740	Familial aggregation in patients with non-alcoholic steatohepatitis	2008.0			Internal Medicine	0918-2918	47.0	5.0	405-410	Tokushige, K. and Yatsuji, S. and Hashimoto, E. and Kabutake, A. and Tobari, M. and Taniai, M. and Shiratori, K.	English	RAYYAN-INCLUSION: {"Martha Smith"=>"Excluded", "Liz"=>"Excluded"}	10.2169/internalmedicine.47.0476
741	Effective prevention of obesity in children: Is it a matter of taste?	2008.0			Journal of Pediatric Gastroenterology and Nutrition	0277-2116	46.0	4.0	356-358	Rodríguez, C.M.F. and Fernandez, B.G.	English	RAYYAN-INCLUSION: {"Martha Smith"=>"Excluded", "Liz"=>"Excluded"}	10.1097/MPG.0b013e318163b865
742	Intensive treatment and dietary fats in adolescents with nonalcoholic fatty liver disease [1]	2008.0			Journal of Pediatric Gastroenterology and Nutrition	0277-2116	46.0	2.0	224	Manco, M. and Nobili, V.	English	RAYYAN-INCLUSION: {"Martha Smith"=>"Excluded", "Liz"=>"Excluded"} | RAYYAN-LABELS: No abstract	10.1097/MPG.0b013e31814b1d5b
743	Advances in pediatric obesity research	2008.0			Pediatric Health	1745-5111	2.0	1.0	71-77	Miller, J.	English	RAYYAN-INCLUSION: {"Martha Smith"=>"Excluded", "Liz"=>"Excluded"}	10.2217/17455111.2.1.71
744	Prevalence of fatty liver disease and its risk factors in the population of South China	2007.0			World Journal of Gastroenterology	1007-9327	13.0	47.0	6419-6424	Zhou, Y.-J. and Li, Y.-Y. and Nie, Y.-Q. and Ma, J.-X. and Lu, L.-G. and Shi, S.-L. and Chen, M.-H. and Hu, P.-J.	English	RAYYAN-INCLUSION: {"Martha Smith"=>"Excluded", "Liz"=>"Excluded"}	10.3748/wjg.v13.i47.6419
745	Non-alcoholic fatty-liver disease in pediatric populations	2007.0			Journal of Pediatric Endocrinology and Metabolism	0334-018X	20.0	10.0	1059-1073	Chavez-Tapia, N.C. and Sanchez-Avila, F. and Vasquez-Fernandez, F. and Torres-Machorro, A. and Tellez-Avila, F.I. and Uribe, M.	English	RAYYAN-INCLUSION: {"Martha Smith"=>"Excluded", "Liz"=>"Excluded"}	10.1515/JPEM.2007.20.10.1059
746	Therapeutic strategies for pediatric non-alcoholic fatty liver disease: A challenge for health care providers [1]	2007.0			World Journal of Gastroenterology	1007-9327	13.0	18.0	2639-2641	Nobili, V. and Manco, M.	English	RAYYAN-INCLUSION: {"Martha Smith"=>"Excluded", "Liz"=>"Excluded"}	10.3748/wjg.v13.i18.2639
747	Non-alcoholic fatty liver disease in children	2007.0			Current Nutrition and Food Science	1573-4013	3.0	2.0	141-144	Dimitrios, P. and Israel, R. and Ioannis, M.	English	RAYYAN-INCLUSION: {"Martha Smith"=>"Excluded", "Liz"=>"Excluded"}	10.2174/157340107780598690
748	Metabolic and nutritional profile of obese adolescents with nonalcoholic fatty liver disease	2007.0			Journal of Pediatric Gastroenterology and Nutrition	0277-2116	44.0	4.0	446-452	De Piano, A. and Prado, W.L. and Caranti, D.A. and Siqueira, K.O. and Stella, S.G. and Lofrano, M. and Tock, L. and Cristofalo, D.M.J. and Lederman, H. and Tufik, S. and De Mello, M.T. and Dâmaso, A.R.	English	RAYYAN-INCLUSION: {"Martha Smith"=>"Excluded", "Liz"=>"Excluded"}	10.1097/MPG.0b013e31803815d9
749	The metabolic syndrome in South Asians: Continuing escalation & possible solutions	2007.0			Indian Journal of Medical Research	0971-5916	125.0	3.0	345-354	Misra, A. and Misra, R. and Wijesuriya, M. and Banerjee, D.	English	RAYYAN-INCLUSION: {"Martha Smith"=>"Excluded", "Liz"=>"Excluded"}
750	"Fatty liver" in children: Liver disease or cosmetic abnormality?	2007.0			Medico e Bambino	1591-3090	26.0	2.0	105-110	Maggiore, G. and Sciveres, M.	Italian	RAYYAN-INCLUSION: {"Martha Smith"=>"Excluded", "Liz"=>"Excluded"}
751	Effectiveness of weight loss in the treatment of non-alcoholic steatohepatitis in an obese adolescent	2007.0			Anales de Pediatria	1695-4033	66.0	2.0	184-187	Cavanilles Walker, E. and Solar Boga, A. and García Alonso, L. and Lorenzo Patiño, M.J.	Spanish	RAYYAN-INCLUSION: {"Martha Smith"=>"Excluded", "Liz"=>"Excluded"} | USER-NOTES: {"Martha Smith"=>["how was weight loss obtained"]}	10.1157/13098938
752	How much we worry for liver fat in children? [5]	2007.0			Acta Paediatrica, International Journal of Paediatrics	1651-2227	96.0	9.0	1373	Manco, M. and Marcellini, M. and Nobili, V.	English	RAYYAN-INCLUSION: {"Martha Smith"=>"Excluded", "Liz"=>"Excluded"}	10.1111/j.1651-2227.2007.00432.x
753	Non-alcoholic fatty liver disease and childhood obesity	2007.0			Indian Journal of Pediatrics	0019-5456	74.0	4.0	401-408	Mathur, P. and Das, M.K. and Arora, N.K.	English	RAYYAN-INCLUSION: {"Martha Smith"=>"Excluded", "Liz"=>"Excluded"}	10.1007/s12098-007-0068-0
754	Controversies in the management of pediatric liver disease: Hepatitis B, C and NAFLD: Summary of a single topic conference	2006.0			Hepatology	0270-9139	44.0	5.0	1344-1354	Shneider, B.L. and González-Peralta, R. and Roberts, E.A.	English	RAYYAN-INCLUSION: {"Martha Smith"=>"Excluded", "Liz"=>"Excluded"}	10.1002/hep.21373
755	Metabolic syndrome is associated with greater histologic severity, higher carbohydrate, and lower fat diet in patients with NAFLD	2006.0			American Journal of Gastroenterology	0002-9270	101.0	10.0	2247-2253	Kang, H. and Greenson, J.K. and Omo, J.T. and Chao, C. and Peterman, D. and Anderson, L. and Foess-Wood, L. and Sherbondy, M.A. and Conjeevaram, H.S.	English	RAYYAN-INCLUSION: {"Martha Smith"=>"Excluded", "Liz"=>"Excluded"}	10.1111/j.1572-0241.2006.00719.x
756	Childhood obesity: A pandemic of the twenty-first century	2006.0			International Journal of Obesity	0307-0565	30.0		S1-S3	Malecka-Tendera, E. and Mazur, A.	English	RAYYAN-INCLUSION: {"Martha Smith"=>"Excluded", "Liz"=>"Excluded"}	10.1038/sj.ijo.0803367
757	Third annual world congress on the insulin resistance syndrome (IRS). November 17-19, 2005, San Francisco, CA, USA	2006.0			Journal of Pediatric Endocrinology and Metabolism	0334-018X	19.0	6.0	863-867	Styne, D.M.	English	RAYYAN-INCLUSION: {"Martha Smith"=>"Excluded", "Liz"=>"Excluded"}
758	Nonalcoholic fatty liver disease	2006.0			Pediatric Annals	0090-4481	35.0	4.0	290-299	Alfie, M.E. and Treem, W.R.	English	RAYYAN-INCLUSION: {"Martha Smith"=>"Excluded", "Liz"=>"Excluded"}	10.3928/0090-4481-20060401-14
759	Treating child obesity and associated medical conditions	2006.0			Future of Children	1054-8289	16.0	1.0	209-224	Caprio, S.	English	RAYYAN-INCLUSION: {"Martha Smith"=>"Excluded", "Liz"=>"Excluded"}	10.1353/foc.2006.0002
760	Pathophysiology of nonalcoholic steatohepatitis	2006.0			Journal of Clinical Gastroenterology	0192-0790	40.0		S17-S29	McCullough, A.J.	English	RAYYAN-INCLUSION: {"Martha Smith"=>"Excluded", "Liz"=>"Excluded"}	10.1097/01.mcg.0000168645.86658.22
761	Non-alcoholic fatty liver disease (NAFLD) in children	2005.0			Frontiers in Bioscience	1093-9946	10.0		2306-2318	Roberts, E.A.	English	RAYYAN-INCLUSION: {"Martha Smith"=>"Excluded", "Liz"=>"Excluded"}	10.2741/1699
762	Nonalcoholic fatty liver disease	2005.0			CMAJ. Canadian Medical Association Journal	0820-3946	172.0	7.0	899-905	Adams, L.A. and Angulo, P. and Lindor, K.D.	English	RAYYAN-INCLUSION: {"Martha Smith"=>"Excluded", "Liz"=>"Excluded"}	10.1503/cmaj.045232
763	Consensus statement: Childhood obesity	2005.0			Journal of Clinical Endocrinology and Metabolism	0021-972X	90.0	3.0	1871-1887	Speiser, P.W. and Rudolf, M.C.J. and Anhalt, H. and Camacho-Hubner, C. and Chiarelli, F. and Eliakim, A. and Freemark, M. and Gruters, A. and Hershkovitz, E. and Iughetti, L. and Krude, H. and Latzer, Y. and Lustig, R.H. and Pescovitz, O.H. and Pinhas-Hamiel, O. and Rogol, A.D. and Shalitin, S. and Sultan, C. and Stein, D. and Vardi, P. and Werther, G.A. and Zadik, Z. and Zuckerman-Levin, N. and …	English	RAYYAN-INCLUSION: {"Martha Smith"=>"Excluded", "Liz"=>"Excluded"}	10.1210/jc.2004-1389
764	The management of type 2 diabetes mellitus in children and adolescents	2005.0			Journal of Pediatric Endocrinology and Metabolism	0334-018X	18.0	2.0	111-123	Miller, J.L. and Silverstein, J.H.	English	RAYYAN-INCLUSION: {"Martha Smith"=>"Excluded", "Liz"=>"Excluded"}	10.1515/JPEM.2005.18.2.111
765	The metabolic syndrome in children and adolescents	2005.0			Paediatrics and Child Health	1205-7088	10.0	1.0	41-47	Hadjiyannakis, S.	English	RAYYAN-INCLUSION: {"Martha Smith"=>"Excluded", "Liz"=>"Excluded"}	10.1093/pch/10.1.41
766	10: Management of obesity	2004.0			Medical Journal of Australia	0025-729X	180.0	9.0	474-480	Proietto, J. and Baur, L.A.	English	RAYYAN-INCLUSION: {"Martha Smith"=>"Excluded", "Liz"=>"Excluded"}	10.5694/j.1326-5377.2004.tb06031.x
767	Nonalcoholic fatty liver disease (NAFLD): Survey with the members of the Brazilian Hepatology Society	2004.0			GED - Gastrenterologia Endoscopia Digestiva	0101-7772	23.0	3.0	107-112	Cotrim, H.P. and Pereira, M.L.	Portuguese	RAYYAN-INCLUSION: {"Martha Smith"=>"Excluded", "Liz"=>"Excluded"}
768	More on Vitamin E Therapy [2] (multiple letters)	2004.0			Hepatology	0270-9139	39.0	2.0	569	Vajro, P. and Mandato, C. and Franzese, A. and Lucariello, S. and McClain, C. and Hill, D. and Kugelmas, M.	English	RAYYAN-INCLUSION: {"Martha Smith"=>"Excluded", "Liz"=>"Excluded"}	10.1002/hep.20036
769	Nonalcoholic steatohepatitis: Summary of an AASLD Single Topic Conference	2003.0			Hepatology	0270-9139	37.0	5.0	1202-1219	Neuschwander-Tetri, B.A. and Caldwell, S.H.	English	RAYYAN-INCLUSION: {"Martha Smith"=>"Excluded", "Liz"=>"Excluded"}	10.1053/jhep.2003.50193
770	The effects of weight reduction in reversing fatty liver changes in overweight and obese patients	2003.0			Zhonghua nei ke za zhi [Chinese journal of internal medicine]	0578-1426	42.0	2.0	98-102	Zhu, H.J. and Shi, Y.F. and Hu, M.M. and Jiang, Y.X. and Tan, L. and Liu, Y.P.	Chinese	RAYYAN-INCLUSION: {"Martha Smith"=>"Excluded", "Liz"=>"Excluded"}
771	Nonalcoholic fatty liver disease (NAFLD) in children	2002.0			Current Opinion in Pediatrics	1040-8703	14.0	5.0	593-600	Sathya, P. and Martin, S. and Alvarez, F.	English	RAYYAN-INCLUSION: {"Martha Smith"=>"Excluded", "Liz"=>"Excluded"}	10.1097/00008480-200210000-00006
772	Non-alcoholic steatohepatitis: a childhood case	2002.0			Orvosi hetilap	0030-6002	143.0	32.0	1899-1903	Tokodi, I. and Molnár, A. and Reiber, I. and Simon, G.	Hungarian	RAYYAN-INCLUSION: {"Martha Smith"=>"Excluded", "Liz"=>"Excluded"}
773	Mitochondria in steatohepatitis	2001.0			Seminars in Liver Disease	0272-8087	21.0	1.0	57-69	Pessayre, D. and Berson, A. and Fromenty, B. and Mansouri, A.	English	RAYYAN-INCLUSION: {"Martha Smith"=>"Excluded", "Liz"=>"Excluded"}	10.1055/s-2001-12929
774	Efficacy of Phosphatidylcholine in NAFLD	2020.0			https://clinicaltrials.gov/show/NCT04411862					NCT04411862		RAYYAN-INCLUSION: {"Martha Smith"=>"Excluded", "Liz"=>"Excluded"}
775	Safety and Tolerability of Novel Medical Nutrition Products for NAFLD Treatment	2020.0			https://clinicaltrials.gov/show/NCT04308980					NCT04308980		RAYYAN-INCLUSION: {"Martha Smith"=>"Excluded", "Liz"=>"Excluded"}
776	Efficacy and Tolerance of Treatment With DHA, Choline and Vitamin E in Children With Non-alcoholic Steatohepatitis	2013.0			https://clinicaltrials.gov/show/NCT01934777					NCT01934777		RAYYAN-INCLUSION: {"Martha Smith"=>"Excluded", "Liz"=>"Excluded"} | RAYYAN-LABELS: Exercise secondary intervention
777	Comparative Clinical Study Between Empagliflozin Versus Pioglitazone in Non-diabetic Patients With Non-alcoholic Steatohepatitis	2022.0			https://clinicaltrials.gov/show/NCT05605158					NCT05605158		RAYYAN-INCLUSION: {"Martha Smith"=>"Excluded", "Liz"=>"Excluded"}
778	Comparison of Dietary Sugar Reduction Methods	2019.0			https://clinicaltrials.gov/show/NCT04186793					NCT04186793		RAYYAN-INCLUSION: {"Martha Smith"=>"Excluded", "Liz"=>"Excluded"}
779	Effects of Docosahexaenoic Acid (DHA) on Children With Nonalcoholic Fatty Liver Disease (NAFLD)	2009.0			https://clinicaltrials.gov/show/NCT00885313					NCT00885313		RAYYAN-INCLUSION: {"Martha Smith"=>"Excluded", "Liz"=>"Excluded"} | RAYYAN-LABELS: Exercise secondary intervention
780	Effect of Mediterranean Diet in Obese Adolescents With Nonalcoholic Fatty Liver Disease	2021.0			https://clinicaltrials.gov/show/NCT04845373					NCT04845373		RAYYAN-INCLUSION: {"Martha Smith"=>"Excluded", "Liz"=>"Excluded"} | RAYYAN-LABELS: Survey,Exercise secondary intervention
781	Effect of Supplementation of Fish Oil on Non-alcoholic Fatty Liver Disease in Children	2012.0			https://clinicaltrials.gov/show/NCT01547910					NCT01547910		RAYYAN-INCLUSION: {"Martha Smith"=>"Excluded", "Liz"=>"Excluded"} | RAYYAN-LABELS: Exercise secondary intervention
782	Anti-diabetic Drugs and Fatty Liver Management	2021.0			https://clinicaltrials.gov/show/NCT05041673					NCT05041673		RAYYAN-INCLUSION: {"Martha Smith"=>"Excluded", "Liz"=>"Excluded"}
783	Low Carbohydrate Diet: the Effects on Non Alcoholic Fatty Liver Disease in Obese Teens With Metabolic Syndrome	2015.0			https://clinicaltrials.gov/show/NCT02358928					NCT02358928		RAYYAN-INCLUSION: {"Martha Smith"=>"Excluded", "Liz"=>"Excluded"}
784	Fatty Liver Disease in Obese Children	2014.0			https://clinicaltrials.gov/show/NCT02117700					NCT02117700		RAYYAN-INCLUSION: {"Martha Smith"=>"Excluded", "Liz"=>"Excluded"}
785	Effect of Indo-Mediterranean Diet on Hepatic Steatosis and Fibrosis in NAFLD Children : a Randomised Control Trial	2021.0			https://clinicaltrials.gov/show/NCT05073588					NCT05073588		RAYYAN-INCLUSION: {"Martha Smith"=>"Excluded", "Liz"=>"Excluded"}
786	Effect of Vitamin E on Pediatric Nonalcoholic Fatty Liver Disease (NAFLD)	2008.0			https://clinicaltrials.gov/show/NCT00655018					NCT00655018		RAYYAN-INCLUSION: {"Martha Smith"=>"Excluded", "Liz"=>"Excluded"}
787	Super HEROES: searching How the Extract Rebaudioside Occludes Excess Steatosis	2019.0			https://clinicaltrials.gov/show/NCT03985020					NCT03985020		RAYYAN-INCLUSION: {"Martha Smith"=>"Excluded", "Liz"=>"Excluded"}
788	Effect of Fructose Reduction on Non-alcoholic Fatty Liver Disease (NAFLD) and Metabolic Syndrome in Overweight Children	2011.0			https://clinicaltrials.gov/show/NCT01306396					NCT01306396		RAYYAN-INCLUSION: {"Martha Smith"=>"Excluded", "Liz"=>"Excluded"}
789	DHA and Vitamin D in Children With Biopsy-proven NAFLD	2014.0			https://clinicaltrials.gov/show/NCT02098317					NCT02098317		RAYYAN-INCLUSION: {"Martha Smith"=>"Excluded", "Liz"=>"Excluded"} | RAYYAN-LABELS: Exercise secondary intervention
790	Nonalcoholic Fatty Liver Disease and Atherosclerotic Risk in Children	2015.0			https://clinicaltrials.gov/show/NCT02383485					NCT02383485		RAYYAN-INCLUSION: {"Martha Smith"=>"Excluded", "Liz"=>"Excluded"} | RAYYAN-LABELS: No results
791	Effect of sylimarin in treatment of fatty liver	2016.0			https://trialsearch.who.int/Trial2.aspx?TrialID=IRCT2016080614882N4					IRCT2016080614882N4		RAYYAN-INCLUSION: {"Martha Smith"=>"Excluded", "Liz"=>"Excluded"} | RAYYAN-LABELS: Exercise secondary intervention
792	Moderately Carbohydrate-restricted Diet to Treat NAFLD in Adolescents	2022.0			https://clinicaltrials.gov/show/NCT05268042					NCT05268042		RAYYAN-INCLUSION: {"Martha Smith"=>"Excluded", "Liz"=>"Excluded"}
793	Effect of Exercise on Hepatic Fat in Overweight Children	2014.0			https://clinicaltrials.gov/show/NCT02258126					NCT02258126		RAYYAN-INCLUSION: {"Martha Smith"=>"Excluded", "Liz"=>"Excluded"} | USER-NOTES: {"Liz"=>["this is a clinical trial announcement"], "Martha Smith"=>["Find results of the study"]}
794	The effect of probiotics (Mcp� bcmc� strains) on hepatic steatosis, small intestinal mucosal immune function, and intestinal barrier in patients with non-alcoholic fatty liver disease	2021.0			Nutrients		13.0	9.0		Nor, MHM and Ayob, N and Mokhtar, NM and Ali, RAR and Tan, GC and Wong, Z and Shafiee, NH and Wong, YP and Mustangin, M and Nawawi, KNM		RAYYAN-INCLUSION: {"Martha Smith"=>"Excluded", "Liz"=>"Excluded"}	10.3390/nu13093192
795	Ketogenic diet for non-alcoholic fatty liver disease in obese adolescents: a randomized controlled trial	2021.0			https://trialsearch.who.int/Trial2.aspx?TrialID=ChiCTR2100050042					ChiCTR2100050042		RAYYAN-INCLUSION: {"Martha Smith"=>"Excluded", "Liz"=>"Excluded"}
796	The combination of diammonium glycyrrhizate enteric capsule and vitamin E can reduce the level of inflammation and degree of liver fibrosis in patients with fatty liver disease	2018.0			https://trialsearch.who.int/Trial2.aspx?TrialID=ChiCTR1800018629					ChiCTR1800018629		RAYYAN-INCLUSION: {"Martha Smith"=>"Excluded", "Liz"=>"Excluded"}
797	Metformin for NAFLD in adolescents	2018.0			https://trialsearch.who.int/Trial2.aspx?TrialID=CTRI/2018/03/012723					CTRI/2018/03/012723		RAYYAN-INCLUSION: {"Martha Smith"=>"Excluded", "Liz"=>"Excluded"} | RAYYAN-LABELS: No abstract
798	Effect of HIIT exercises on liver fat, liver Enzymes, and insulin resistance in children and adolescents with non-alcoholic fatty liver	2021.0			Research in medicine: journal of research in medical sciences		45.0	1.0	1-7	Iraji, H and Minasian, V and Kelishadi, R		RAYYAN-INCLUSION: {"Martha Smith"=>"Included", "Liz"=>"Included"}
799	Efficacy of growth hormone on liver metabolic function for the secondary non-alcoholic fatty liver disease in patients with pituitary stalk interruption syndrome: a prospective, open-label, randomized, parallel controlled clinical trial	2019.0			https://trialsearch.who.int/Trial2.aspx?TrialID=ChiCTR1900025787					ChiCTR1900025787		RAYYAN-INCLUSION: {"Martha Smith"=>"Excluded", "Liz"=>"Excluded"}
800	Healthy Weight Management Project for Overweight and Obesity Children	2022.0			https://clinicaltrials.gov/show/NCT05482191					NCT05482191		RAYYAN-INCLUSION: {"Martha Smith"=>"Excluded", "Liz"=>"Excluded"}
801	Effect of Coffee and Tea Consumption on Adolescent Weight Control	2022.0			https://clinicaltrials.gov/show/NCT05181176					NCT05181176		RAYYAN-INCLUSION: {"Martha Smith"=>"Excluded", "Liz"=>"Excluded"}
802	"HIIT Med Kiloene"	2022.0			https://clinicaltrials.gov/show/NCT05465057					NCT05465057		RAYYAN-INCLUSION: {"Martha Smith"=>"Excluded", "Liz"=>"Excluded"}
803	Lifestyle intervention in obese Chinese adolescents with nonalcoholic fatty liver disease: a randomized controlled study	2013.0			https://trialsearch.who.int/Trial2.aspx?TrialID=ChiCTR-TRC-13003501					ChiCTR-TRC-13003501		RAYYAN-INCLUSION: {"Martha Smith"=>"Excluded", "Liz"=>"Excluded"}
804	The Effect Of Planned Educatıon Based On The Health Improvement Model	2022.0			https://clinicaltrials.gov/show/NCT05577325					NCT05577325		RAYYAN-INCLUSION: {"Martha Smith"=>"Excluded", "Liz"=>"Excluded"}
805	Trial of a Sugar-Sweetened Beverage Intervention in Overweight Mothers and Their Children Ages 3-5	2014.0			https://clinicaltrials.gov/show/NCT02098902					NCT02098902		RAYYAN-INCLUSION: {"Martha Smith"=>"Excluded", "Liz"=>"Excluded"}
806	Role-play versus lecture methods in community health volunteers	2019.0			Nurse education today		79.0		175-179	Vizeshfar, F and Zare, M and Keshtkaran, Z		RAYYAN-INCLUSION: {"Martha Smith"=>"Excluded", "Liz"=>"Excluded"}	10.1016/j.nedt.2019.05.028
807	Effect of case study versus video simulation on nursing students' satisfaction, self-confidence, and knowledge: a quasi-experimental study	2019.0			Nurse education today		79.0		129-134	Herron, EK and Powers, K and Mullen, L and Burkhart, B		RAYYAN-INCLUSION: {"Martha Smith"=>"Excluded", "Liz"=>"Excluded"}	10.1016/j.nedt.2019.05.015
808	Effects of education and support groups organized by IBCLCs in early postpartum on breastfeeding	2019.0			Midwifery		75.0		5-11	Lee, Y and Chang, G and Chang, H		RAYYAN-INCLUSION: {"Martha Smith"=>"Excluded", "Liz"=>"Excluded"}	10.1016/j.midw.2019.03.023
809	Effect of a Three Combined Probiotics Supplementation on Weight Loss in Obese/Overweight Children	2019.0			https://clinicaltrials.gov/show/NCT03883191					NCT03883191		RAYYAN-INCLUSION: {"Martha Smith"=>"Excluded", "Liz"=>"Excluded"} | RAYYAN-LABELS: Exercise secondary intervention | USER-NOTES: {"Martha Smith"=>["results? "]}
810	Effect of Probiotics in the management of fatty liver disease in obese children	2016.0			https://trialsearch.who.int/Trial2.aspx?TrialID=SLCTR/2016/021					SLCTR/2016/021		RAYYAN-INCLUSION: {"Martha Smith"=>"Excluded", "Liz"=>"Excluded"} | RAYYAN-LABELS: Exercise secondary intervention
811	Sleeve Procedure vs Liraglutide vs Empagliflozin in NASH Disease and Obesity RCT (SPLENDOR)	2020.0			https://trialsearch.who.int/Trial2.aspx?TrialID=IRCT20200128046294N1					IRCT20200128046294N1		RAYYAN-INCLUSION: {"Martha Smith"=>"Excluded", "Liz"=>"Excluded"}
812	Clinical study to assess the efficacy and safety of GFT505 80 mg and GFT505 120 mg daily for 52 weeks in Patients with Non-Alcoholic Steatohepatitis (accumulation of fat in the liver associated with inflammation and liver cell injury at microscopic examination of liver biopsy)	2012.0			https://trialsearch.who.int/Trial2.aspx?TrialID=EUCTR2012-000295-42-NL					EUCTR2012-000295-42-NL		RAYYAN-INCLUSION: {"Martha Smith"=>"Excluded", "Liz"=>"Excluded"}
813	Effect of Diet and Exercise Therapy on Circulating Extracellular Vesicles	2018.0			https://trialsearch.who.int/Trial2.aspx?TrialID=JPRN-UMIN000030878					UMIN000030878		RAYYAN-INCLUSION: {"Martha Smith"=>"Excluded", "Liz"=>"Excluded"} | USER-NOTES: {"Martha Smith"=>["Has this study occurred?"]}
814	Group Telehealth Weight Management Visits for Adolescents With Obesity	2018.0			https://clinicaltrials.gov/show/NCT03508622					NCT03508622		RAYYAN-INCLUSION: {"Martha Smith"=>"Excluded", "Liz"=>"Excluded"}
815	The Study Aims to Investigate the Effects of Oral Inositols on Insulin-resistance in Children With Obesity	2023.0			https://clinicaltrials.gov/show/NCT05701813					NCT05701813		RAYYAN-INCLUSION: {"Martha Smith"=>"Excluded", "Liz"=>"Excluded"}
816	The Effects of Butyrate on Children With Obesity	2016.0			https://clinicaltrials.gov/show/NCT02721953					NCT02721953		RAYYAN-INCLUSION: {"Martha Smith"=>"Excluded", "Liz"=>"Excluded"}
817	Digestive disease week 2019	2019.0			Drugs of the future		44.0	6.0	507-512	Puig Vilanova, E		RAYYAN-INCLUSION: {"Martha Smith"=>"Excluded", "Liz"=>"Excluded"}	10.1358/dof.2019.44.6.3020182
818	A first-in-human, randomized, double-blind, placebo-controlled, single ascending dose and multiple ascending dose (SAD/MAD) study of ENN0403 in healthy subjects	2022.0			https://trialsearch.who.int/Trial2.aspx?TrialID=ACTRN12622001067763					ACTRN12622001067763		RAYYAN-INCLUSION: {"Martha Smith"=>"Excluded", "Liz"=>"Excluded"}
819	The effects of 12 weeks home-base exercise training on aerobic capacity, muscle mass and quality of life in patients with liver cirrhosis: a randomized clinical trial	2019.0			https://trialsearch.who.int/Trial2.aspx?TrialID=TCTR20190926002					TCTR20190926002		RAYYAN-INCLUSION: {"Martha Smith"=>"Excluded", "Liz"=>"Excluded"} | RAYYAN-EXCLUSION-REASONS: wrong population
820	The metabolic syndrome: a common hyperinsulinemic disorder with severe health effects	2006.0	5.0	5.0	Nutrition Today	0029-666X	41.0	3.0	115-124	Anderson JJB and Prytherch SA and Sparling M and Barrett C and Guyton JR		RAYYAN-INCLUSION: {"Martha Smith"=>"Excluded", "Liz"=>"Excluded"}	10.1097/00017285-200605000-00007
821	The metabolic syndrome: growing challenge in primary care	2006.0	12.0	1.0	Contemporary Pediatrics	8750-0507	23.0	12.0	32-42	Miller JL and Silverstein JH		RAYYAN-INCLUSION: {"Martha Smith"=>"Excluded", "Liz"=>"Excluded"}
822	Maternal Physical Activity and Sex Impact Markers of Hepatic Mitochondrial Health	2018.0	10.0	1.0	Medicine & Science in Sports & Exercise	0195-9131	50.0	10.0	2040-2048	Cunningham, Rory P. and Moore, Mary P. and Meers, Grace M. and Rector, R. Scott and Booth, Frank W. and Ruegsegger, Gregory N.		RAYYAN-INCLUSION: {"Martha Smith"=>"Excluded", "Liz"=>"Excluded"}	10.1249/MSS.0000000000001675
823	Nonalcoholic fatty liver disease in Japanese junior high school students: its prevalence and relationship to lifestyle habits	2010.0	6.0	1.0	Journal of Gastroenterology	0944-1174	45.0	6.0	666-672	Tsuruta G and Tanaka N and Hongo M and Komatsu M and Horiuchi A and Hamamoto K and Iguchi C and Nakayama Y and Umemura T and Ichijo T and Matsumoto A and Yoshizawa K and Aoyama T and Tanaka E and Tsuruta, Goro and Tanaka, Naoki and Hongo, Minoru and Komatsu, Michiharu and Horiuchi, Akira and Hamamoto, Kaeko		RAYYAN-INCLUSION: {"Martha Smith"=>"Excluded", "Liz"=>"Excluded"} | RAYYAN-LABELS: Survey	10.1007/s00535-009-0198-4
824	Obesity: a growing threat to liver health	2015.0	12.0	2.0	Gastrointestinal Nursing	1479-5248	13.0		S16-S19	Williams, Bronwen and Clayton, Michelle and Bosanquet, Joanne		RAYYAN-INCLUSION: {"Martha Smith"=>"Excluded", "Liz"=>"Excluded"}	10.12968/gasn.2015.13.Sup10.S16
825	Nutritional Management of Insulin Resistance in Nonalcoholic Fatty Liver Disease (NAFLD)	2013.0	10.0	1.0	Nutrients	2072-6643	5.0	10.0	4093-4114	Conlon, Beth A. and Beasley, Jeannette M. and Aebersold, Karin and Jhangiani, Sunil S. and Wylie-Rosett, Judith		RAYYAN-INCLUSION: {"Martha Smith"=>"Excluded", "Liz"=>"Excluded"}	10.3390/nu5104093
826	Effect of a 10-week weight loss camp on fatty liver disease and insulin sensitivity in obese Danish children	2012.0	2.0	1.0	Journal of Pediatric Gastroenterology & Nutrition	0277-2116	54.0	2.0	223-228	Grønbæk H and Lange A and Birkebæk NH and Holland-Fischer P and Solvig J and Hørlyck A and Kristensen K and Rittig S and Vilstrup H and Grønbæk, Henning and Lange, Aksel and Birkebæk, Niels H and Holland-Fischer, Peter and Solvig, Jan and Hørlyck, Arne and Kristensen, Kurt and Rittig, Søren and Vilstrup, Hendrik		RAYYAN-INCLUSION: {"Martha Smith"=>"Excluded", "Liz"=>"Excluded"}	10.1097/MPG.0b013e31822cdedf
827	ISPAD Clinical Practice Consensus Guidelines 2018: Type 2 diabetes mellitus in youth	2018.0	10.0	2.0	Pediatric Diabetes	1399-543X	19.0		28-46	Zeitler, Phillip and Arslanian, Silva and Fu, Junfen and Pinhas‐Hamiel, Orit and Reinehr, Thomas and Tandon, Nikhil and Urakami, Tatsuhiko and Wong, Jencia and Maahs, David M.		RAYYAN-INCLUSION: {"Martha Smith"=>"Excluded", "Liz"=>"Excluded"}	10.1111/pedi.12719
828	The Effect of a Family-Based Lifestyle Education Program on Dietary Habits, Hepatic Fat and Adiposity Markers in 8–12-Year-Old Children with Overweight/Obesity	2020.0	5.0		Nutrients	2072-6643	12.0	5.0	1443-1443	Arenaza, Lide and Medrano, María and Oses, Maddi and Amasene, Maria and Díez, Ignacio and Rodríguez-Vigil, Beatriz and Labayen, Idoia		RAYYAN-INCLUSION: {"Martha Smith"=>"Included", "Liz"=>"Included"}	10.3390/nu12051443
829	Treatment of nonalcoholic fatty liver disease in children	2011.0	10.0	1.0	Nutritional Therapy & Metabolism	1828-6232	29.0	4.0	157-167	Pop, Tudor Lucian and Stefanescu, Ana and Miu, Nicolae		RAYYAN-INCLUSION: {"Martha Smith"=>"Excluded", "Liz"=>"Excluded"}
830	Treatment of nonalcoholic fatty liver disease in adults and children: a closer look at the arsenal	2012.0	1.0	1.0	Journal of Gastroenterology	0944-1174	47.0	1.0	29-36	Nobili V and Sanyal AJ and Nobili, Valerio and Sanyal, Arun J		RAYYAN-INCLUSION: {"Martha Smith"=>"Excluded", "Liz"=>"Excluded"}	10.1007/s00535-011-0467-x
831	Lifestyle intervention for non-alcoholic fatty liver disease: prospective cohort study of its efficacy and factors related to improvement	2011.0	7.0	1.0	Archives of Disease in Childhood	0003-9888	96.0	7.0	669-674	Koot BG and van der Baan-Slootweg OH and Tamminga-Smeulders CL and Rijcken TH and Korevaar JC and van Aalderen WM and Jansen PL and Benninga MA and Koot, Bart G P and van der Baan-Slootweg, Olga H and Tamminga-Smeulders, Christine L J and Rijcken, Tammo H Pels and Korevaar, Joke C and van Aalderen, Wim M and Jansen, Peter L M and Benninga, Marc A		RAYYAN-INCLUSION: {"Martha Smith"=>"Excluded", "Liz"=>"Excluded"} | USER-NOTES: {"Liz"=>["many variables, may be difficult to discern what is secondary to exercise intervention"]}	10.1136/adc.2010.199760
832	Recognising and intervening in non-alcoholic fatty liver disease	2017.0	2.0	6.0	Independent Nurse	1747-9800	2017.0	2.0	21-25	Cremonesini, Louise and Oben, Jude		RAYYAN-INCLUSION: {"Martha Smith"=>"Excluded", "Liz"=>"Excluded"}	10.12968/indn.2017.2.21
833	Type 2 diabetes in children and its association with obesity	2017.0	4.0	17.0	Independent Nurse	1747-9800	2017.0	7.0	17-20	Cremonesini, Louise		RAYYAN-INCLUSION: {"Martha Smith"=>"Excluded", "Liz"=>"Excluded"}	10.12968/indn.2017.7.17
834	CHILDHOOD OBESITY dooms day COUNTDOWN	2011.0	11.0	11.0	IDEA Fitness Journal	1548-419X	8.0	10.0	48-57	Williams, Alexandra		RAYYAN-INCLUSION: {"Martha Smith"=>"Excluded", "Liz"=>"Excluded"}
835	The impact of cereal grain consumption on the development and severity of non-alcoholic fatty liver disease	2014.0	12.0	1.0	European Journal of Nutrition	1436-6207	53.0	8.0	1727-1735	Georgoulis, Michael and Kontogianni, Meropi and Tileli, Nafsika and Margariti, Aikaterini and Fragopoulou, Elisabeth and Tiniakos, Dina and Zafiropoulou, Rodessa and Papatheodoridis, George		RAYYAN-INCLUSION: {"Martha Smith"=>"Excluded", "Liz"=>"Excluded"}	10.1007/s00394-014-0679-y
836	Recently Published Abstracts	2011.0	6.0	1.0	Alternative Medicine Review	1089-5159	16.0	2.0	195-202			RAYYAN-INCLUSION: {"Martha Smith"=>"Excluded", "Liz"=>"Excluded"}
837	Management and long-term evolution of a patient with 3-hydroxy-3-methylglutaryl-coenzyme A lyase deficiency	2017.0	1.0	20.0	Italian Journal of Pediatrics	1720-8424	43.0		1-5	Muñoz-Bonet, Juan Ignacio and del Carmen Ortega-Sánchez, María and León Guijarro, José Luis		RAYYAN-INCLUSION: {"Martha Smith"=>"Excluded", "Liz"=>"Excluded"}	10.1186/s13052-017-0333-4
838	How Does Addition of Regular Aerobic Exercises, Influence the Efficacy of Calorie-Restricted Diet in Patients with Non-Alcoholic Steatohepatatis (NASH)?	2017.0	5.0	1.0	Hepatitis Monthly	1735-143X	17.0	5.0	1-8	Nikroo, Hossein and Nematy, Mohsen and Attarzadeh Hosseini, Seyyed Reza and Sima, Hamid Reza and Razmpour, Farkhonde		RAYYAN-INCLUSION: {"Martha Smith"=>"Excluded", "Liz"=>"Excluded"} | RAYYAN-EXCLUSION-REASONS: wrong population	10.5812/hepatmon.45339
839	Nonalcoholic Fatty Liver Disease and The PNPLA3 Gene	2014.0	3.0	3.0	MEDSURG Nursing	1092-0811	23.0	2.0	101-121	Houghton-Rahrig, Lori and Schutte, Debra and Fenton, Jenifer I. and Awad, Jennifer		RAYYAN-INCLUSION: {"Martha Smith"=>"Excluded", "Liz"=>"Excluded"}
840	Effects of an exercise program on hepatic metabolism, hepatic fat, and cardiovascular health in overweight/obese adolescents from Bogotá, Colombia (the HEPAFIT study): study protocol for a randomized controlled trial	2018.0	6.0	25.0	Trials	1745-6215	19.0	1.0	N.PAG-N.PAG	González-Ruíz, Katherine and Correa-Bautista, Jorge Enrique and Izquierdo, Mikel and García-Hermoso, Antonio and Dominguez-Sanchez, María Andrea and Bustos-Cruz, Rosa Helena and García-Prieto, Jorge Cañete and Martínez-Vizcaíno, Vicente and Lobelo, Felipe and González-Jiménez, Emilio and Prieto-Benavides, Daniel Humberto and Tordecilla-Sanders, Alejandra and Schmidt-RioValle, Jacqueline and Perez…		RAYYAN-INCLUSION: {"Martha Smith"=>"Excluded", "Liz"=>"Excluded"} | RAYYAN-EXCLUSION-REASONS: study protocol	10.1186/s13063-018-2721-5
841	The Effects of Physical Activity on Health Risk Factors Among Obese Adolescents	2022.0	11.0	11.0	JOPERD: The Journal of Physical Education, Recreation & Dance	0730-3084	93.0	9.0	62-63	Pape, Jordan N. and Caillouet, Karla A.		RAYYAN-INCLUSION: {"Martha Smith"=>"Excluded", "Liz"=>"Excluded"}	10.1080/07303084.2022.2122353
842	Higher Adherence to Healthy Lifestyle Score Is Associated with Lower Odds of Non-Alcoholic Fatty Liver Disease	2022.0	11.0	1.0	Nutrients	2072-6643	14.0	21.0	4462	Zhu, Yu and Yang, Hu and Liang, Shaoxian and Zhang, Honghua and Mo, Yufeng and Rao, Songxian and Zhang, Yaozong and Zhang, Zhuang and Wang, Weiqiang and Yang, Wanshui		RAYYAN-INCLUSION: {"Martha Smith"=>"Excluded", "Liz"=>"Excluded"} | USER-NOTES: {"Martha Smith"=>["Age of participants?"]}	10.3390/nu14214462
843	Body Mass Index and Blood Pressure Improvements With a Pediatric Weight Management Intervention at Federally Qualified Health Centers	2021.0	3.0	1.0	Academic Pediatrics	1876-2859	21.0	2.0	312-320	Imoisili, Omoye E. and Lundeen, Elizabeth A. and Freedman, David S. and Womack, Lindsay S. and Wallace, Jessica and Hambidge, Simon J. and Federico, Steven and Everhart, Rachel and Harr, Delia and Vance, Jillian and Kompaniyets, Lyudmyla and Dooyema, Carrie and Park, Sohyun and Blanck, Heidi M. and Goodman, Alyson B.		RAYYAN-INCLUSION: {"Martha Smith"=>"Excluded", "Liz"=>"Excluded"}	10.1016/j.acap.2020.11.026
844	The Relationship Between Adolescents' Awareness of Non-alcoholic Fatty Liver and Their Health-Promoting Lifestyle	2021.0	11.0	1.0	Journal of Client Centered Nursing Care	2476-4124	7.0	4.0	263-274	Barmak, Farahnaz and Farahaninia, Marhamat and Bozorgnezhad, Mehri and Haghani, Hamid		RAYYAN-INCLUSION: {"Martha Smith"=>"Excluded", "Liz"=>"Excluded"}	10.32598/JCCNC.7.4.93.19
845	Can hepatic steatosis compromise the effect of physical exercise on body composition in obese children and adolescents?	2017.0	9.0	1.0	Brazilian Journal of Kineanthropometry & Human Performance	1415-8426	19.0	4.0	459-468	Ciccotti Saraiva, Bruna Thamyres and Alves Monteiro, Paula and de Carvalho Brunholi, Claudia and Ribeiro dos Santos, Marcelo Rodrigues and Destro Christofaro, Diego Giulliano and Freitas Júnior, Ismael Forte		RAYYAN-INCLUSION: {"Martha Smith"=>"Excluded", "Liz"=>"Excluded"} | RAYYAN-EXCLUSION-REASONS: wrong outcome	10.5007/1980-0037.2017v19n4p459
846	Effects of hydroxy citric acid on body weight and serum hepcidin level in women with non-alcoholic fatty liver disease a randomized clinical trial	2021.0	5.0	1.0	Advances in Integrative Medicine	2212-9588	8.0	2.0	122-128	Nomi-Golzar, S and Mahboob, S and Tavakkoli, S and Asghari Jafarabadi, M and Rezazadeh, K and Vaghef-Mehrabany, E and Ebrahimi-Mameghani, M		RAYYAN-INCLUSION: {"Martha Smith"=>"Excluded", "Liz"=>"Excluded"}	10.1016/j.aimed.2020.07.013
847	Lifestyle Interventions Including Nutrition, Exercise, and Supplements for Nonalcoholic Fatty Liver Disease in Children	2016.0	5.0	1.0	Digestive Diseases & Sciences	0163-2116	61.0	5.0	1375-1386	Africa, Jonathan and Newton, Kimberly and Schwimmer, Jeffrey and Africa, Jonathan A and Newton, Kimberly P and Schwimmer, Jeffrey B		RAYYAN-INCLUSION: {"Martha Smith"=>"Excluded", "Liz"=>"Excluded"} | RAYYAN-LABELS: Check review studies	10.1007/s10620-016-4126-1
848	Exercise-based interventions for nonalcoholic fatty liver disease: a meta-analysis and meta-regression	2016.0			Clinical gastroenterology and hepatology		14.0	10.0	1398-1411	Orci, Lorenzo A. and Gariani, Karim and Oldani, Graziano and Delaune, Vaihere and Morel, Philippe and Toso, Christian		RAYYAN-INCLUSION: {"Martha Smith"=>"Excluded", "Liz"=>"Excluded"} | USER-NOTES: {"Liz"=>["?age of participants"]}
849	Psychosocial issues in pediatric nonalcoholic fatty liver disease	2019.0			Psychosomatics		60.0	1.0	10-17	Karaivazoglou, Katerina and Kalogeropoulou, Maria and Assimakopoulos, Stelios and Triantos, Christos		RAYYAN-INCLUSION: {"Martha Smith"=>"Excluded", "Liz"=>"Excluded"}
850	Nonalcoholic fatty liver disease: a challenge for pediatricians	2010.0			International journal of obesity	1476-5497	34.0	10.0	1451-1467	Widhalm, K and Ghods, E		RAYYAN-INCLUSION: {"Martha Smith"=>"Excluded", "Liz"=>"Excluded"}
851	Insight Into the Adolescent Patient Experience With Nonalcoholic Fatty Liver Disease	2022.0			Journal of pediatric gastroenterology and nutrition	0277-2116	75.0	1.0	88-96	Ley, Sanita L and Kidwell, Katherine M and Van Dyk, Tori R and Orkin, Sarah and Odar Stough, Cathleen and Howarth, Taylor and Goetz, Amy R and Xanthakos, Stavra A and Bramlage, Kristin and Mouzaki, Marialena		RAYYAN-INCLUSION: {"Martha Smith"=>"Excluded", "Liz"=>"Excluded"}
852	Recent advances in understanding and managing pediatric nonalcoholic fatty liver disease	2020.0			F1000Research		9.0			Vittorio, Jennifer and Lavine, Joel E		RAYYAN-INCLUSION: {"Martha Smith"=>"Excluded", "Liz"=>"Excluded"} | RAYYAN-LABELS: No abstract
853	Pediatric nonalcoholic fatty liver disease (NAFLD): a “growing” problem?	2007.0			Journal of hepatology	0168-8278	46.0	6.0	1133-1142	Roberts, Eve A		RAYYAN-INCLUSION: {"Martha Smith"=>"Excluded", "Liz"=>"Excluded"} | RAYYAN-LABELS: No abstract
854	The benefits of exercise for patients with non-alcoholic fatty liver disease	2015.0			Expert review of gastroenterology & hepatology	1747-4132	9.0	10.0	1247-1250	Keating, Shelley E and George, Jacob and Johnson, Nathan A		RAYYAN-INCLUSION: {"Martha Smith"=>"Excluded", "Liz"=>"Excluded"} | RAYYAN-LABELS: No abstract
855	Exercise and diet in the management of nonalcoholic fatty liver disease	2016.0			Metabolism	0026-0495	65.0	8.0	1172-1182	Mahady, Suzanne E and George, Jacob		RAYYAN-INCLUSION: {"Martha Smith"=>"Excluded", "Liz"=>"Excluded"} | RAYYAN-LABELS: No abstract
856	Pediatric nonalcoholic fatty liver disease	2008.0			Gastroenterology Nursing	1042-895X	31.0	2.0	115-119	Lerret, Stacee M and Skelton, Joseph A		RAYYAN-INCLUSION: {"Martha Smith"=>"Excluded", "Liz"=>"Excluded"} | RAYYAN-LABELS: No abstract
857	Pediatric non-alcoholic fatty liver disease: an increasing public health issue	2014.0			European journal of pediatrics	0340-6199	173.0		131-139	Berardis, Silvia and Sokal, Etienne		RAYYAN-INCLUSION: {"Martha Smith"=>"Excluded", "Liz"=>"Excluded"}
858	Role of diet and lifestyle changes in nonalcoholic fatty liver disease	2014.0			World journal of gastroenterology: WJG		20.0	28.0	9338	Nseir, William and Hellou, Elias and Assy, Nimer		RAYYAN-INCLUSION: {"Martha Smith"=>"Excluded", "Liz"=>"Excluded"}
859	Nonalcoholic fatty liver disease	2005.0			CMAJ	0820-3946	173.0	7.0	735-735	Mager, Diana and Roberts, Eve		RAYYAN-INCLUSION: {"Martha Smith"=>"Excluded", "Liz"=>"Excluded"}
860	Clinical advances in pediatric nonalcoholic fatty liver disease	2016.0			Hepatology (Baltimore, Md.)		63.0	5.0	1718	Schwimmer, Jeffrey B		RAYYAN-INCLUSION: {"Martha Smith"=>"Excluded", "Liz"=>"Excluded"} | RAYYAN-LABELS: No abstract
861	Nonalcoholic fatty liver disease in pediatric patients	2012.0			Journal of Parenteral and Enteral Nutrition	0148-6071	36.0		43S-48S	Sinatra, Frank R		RAYYAN-INCLUSION: {"Martha Smith"=>"Excluded", "Liz"=>"Excluded"} | RAYYAN-LABELS: No abstract
862	The efficacy of pharmacological treatment in pediatric nonalcoholic Fatty liver disease	2012.0			Pediatric Gastroenterology, Hepatology & Nutrition		15.0	4.0	256-265	Cho, Taeshik and Kim, Yong Joo and Paik, Seung Sam		RAYYAN-INCLUSION: {"Martha Smith"=>"Excluded", "Liz"=>"Excluded"}
863	The genetics of pediatric nonalcoholic fatty liver disease	2018.0			Clinics in liver disease	1089-3261	22.0	1.0	59-71	Goyal, Nidhi P and Schwimmer, Jeffrey B		RAYYAN-INCLUSION: {"Martha Smith"=>"Excluded", "Liz"=>"Excluded"}
864	Association between vitamin D deficiency and suspected nonalcoholic fatty liver disease in an adolescent population	2019.0			Pediatric gastroenterology, hepatology & nutrition		22.0	3.0	233-241	Cho, Young Hoon and Kim, Ju Whi and Shim, Jung Ok and Yang, Hye Ran and Chang, Ju Young and Moon, Jin Soo and Ko, Jae Sung		RAYYAN-INCLUSION: {"Martha Smith"=>"Excluded", "Liz"=>"Excluded"}
865	Physical exercise and liver “fitness”: Role of mitochondrial function and epigenetics-related mechanisms in non-alcoholic fatty liver disease	2020.0			Molecular metabolism	2212-8778	32.0		1-14	Stevanović, Jelena and Beleza, Jorge and Coxito, Pedro and Ascensão, António and Magalhães, José		RAYYAN-INCLUSION: {"Martha Smith"=>"Excluded", "Liz"=>"Excluded"} | RAYYAN-LABELS: No abstract
866	Nonalcoholic fatty liver disease in adolescents and young adults: the next frontier in the epidemic	2017.0			Hepatology	0270-9139	65.0	6.0	2100-2109	Doycheva, Iliana and Watt, Kymberly D and Alkhouri, Naim		RAYYAN-INCLUSION: {"Martha Smith"=>"Excluded", "Liz"=>"Excluded"}
867	Is nonalcoholic fatty liver disease in children the same disease as in adults?	2012.0			Clinics in Liver Disease	1089-3261	16.0	3.0	587-598	Hsu, Evelyn and Murray, Karen		RAYYAN-INCLUSION: {"Martha Smith"=>"Excluded", "Liz"=>"Excluded"}
868	Nonalcoholic fatty liver disease as a comorbidity of childhood obesity	2009.0			Pediatric health	1745-5111	3.0	3.0	271-281	Barshop, Nicole J and Francis, Cameron S and Schwimmer, Jeffrey B and Lavine, Joel E		RAYYAN-INCLUSION: {"Martha Smith"=>"Excluded", "Liz"=>"Excluded"}
869	I148M patatin‐like phospholipase domain‐containing 3 gene variant and severity of pediatric nonalcoholic fatty liver disease	2010.0			Hepatology	0270-9139	52.0	4.0	1274-1280	Valenti, Luca and Alisi, Anna and Galmozzi, Enrico and Bartuli, Andrea and Del Menico, Benedetta and Alterio, Arianna and Dongiovanni, Paola and Fargion, Silvia and Nobili, Valerio		RAYYAN-INCLUSION: {"Martha Smith"=>"Excluded", "Liz"=>"Excluded"}
870	Tackling nonalcoholic fatty liver disease: three targeted populations	2021.0			Hepatology	0270-9139	73.0	3.0	1199-1206	Wegermann, Kara and Suzuki, Ayako and Mavis, Alisha M and Abdelmalek, Manal F and Diehl, Anna Mae and Moylan, Cynthia A		RAYYAN-INCLUSION: {"Martha Smith"=>"Excluded", "Liz"=>"Excluded"}
871	A case report of adolescent nonalcoholic fatty liver disease (NAFLD) with obesity	2016.0			The Journal of Internal Korean Medicine	1226-9174	37.0	5.0	726-732	경래강 and 민수이 and 유진정 and 아련최 and 동근한 and 아현강 and 우섭송 and 형철이 and 국현엄		RAYYAN-INCLUSION: {"Martha Smith"=>"Excluded", "Liz"=>"Excluded"}
872	exercise for NAFLD: does intensity matter?	2011.0			Official journal of the American College of Gastroenterology| ACG	0002-9270	106.0	3.0	470-475	Conjeevaram, Hari S and Tiniakos, Dina G		RAYYAN-INCLUSION: {"Martha Smith"=>"Excluded", "Liz"=>"Excluded"} | RAYYAN-LABELS: Check review studies
873	Unmet needs in pediatric NAFLD research: what do we need to prioritize for the future?	2018.0			Expert Review of Gastroenterology & Hepatology	1747-4124	12.0	10.0	961-967	Hatton, Grace and Alterio, Tommaso and Nobili, Valerio and Mann, Jake P		RAYYAN-INCLUSION: {"Martha Smith"=>"Excluded", "Liz"=>"Excluded"}
874	The role of the gut microbiome and exercise in non-alcoholic fatty liver disease	2020.0			Therapeutic Advances in Gastroenterology	1756-2848	13.0		1756284820941745	Houttu, Veera and Boulund, Ulrika and Grefhorst, Aldo and Soeters, Maarten R and Pinto-Sietsma, Sara-Joan and Nieuwdorp, Max and Holleboom, Adriaan G		RAYYAN-INCLUSION: {"Martha Smith"=>"Excluded", "Liz"=>"Excluded"} | RAYYAN-LABELS: No abstract,Check review studies
875	The obesity epidemic and nonalcoholic fatty liver disease in children	2008.0			Current gastroenterology reports	1522-8037	10.0	1.0	67-72	Dunn, Winston and Schwimmer, Jeffrey B		RAYYAN-INCLUSION: {"Martha Smith"=>"Excluded", "Liz"=>"Excluded"}
876	Efficacy of weight reduction on pediatric nonalcoholic fatty liver disease: Opportunities to improve treatment outcomes through pharmacotherapy	2021.0			Frontiers in Endocrinology	1664-2392	12.0		663351	Friesen, Chance S and Hosey-Cojocari, Chelsea and Chan, Sherwin S and Csanaky, Iván L and Wagner, Jonathan B and Sweeney, Brooke R and Friesen, Alec and Fraser, Jason D and Shakhnovich, Valentina		RAYYAN-INCLUSION: {"Martha Smith"=>"Excluded", "Liz"=>"Excluded"}
877	Understanding the role of exercise in nonalcoholic fatty liver disease: ers-linked molecular pathways	2020.0			Mediators of Inflammation	0962-9351	2020.0			Zou, Yong and Qi, Zhengtang		RAYYAN-INCLUSION: {"Martha Smith"=>"Excluded", "Liz"=>"Excluded"} | RAYYAN-LABELS: No abstract
878	Poster 232: Improvement of Pediatric Nonalcoholic Fatty Liver Disease by Diet and Physical Exercise: A Case Report	2007.0			Archives of Physical Medicine and Rehabilitation	0003-9993	88.0	9.0	E76	Ito, Osamu and Muroya, Yoshikazu and Mori, Nobuyoshi and Nagasaka, Makoto and Kanazawa, Masayuki and Kohzuki, Masahiro		RAYYAN-INCLUSION: {"Martha Smith"=>"Excluded", "Liz"=>"Excluded"}
879	Muscle mass is linked to liver disease severity in pediatric nonalcoholic fatty liver disease	2020.0			The Journal of pediatrics	0022-3476	223.0		93-99	Yodoshi, Toshifumi and Orkin, Sarah and Clachar, Ana-Catalina Arce and Bramlage, Kristin and Sun, Qin and Fei, Lin and Beck, Andrew F and Xanthakos, Stavra A and Trout, Andrew T and Mouzaki, Marialena		RAYYAN-INCLUSION: {"Martha Smith"=>"Excluded", "Liz"=>"Excluded"}
880	Nonalcoholic fatty liver disease treatment	2014.0			International Journal of Pediatrics	2345-5047	2.0	2.0	63-63	Sadeghian, M and Torabi, A		RAYYAN-INCLUSION: {"Martha Smith"=>"Excluded", "Liz"=>"Excluded"}
881	Evidence-based clinical practice guidelines for nonalcoholic fatty liver disease/nonalcoholic steatohepatitis	2015.0			Journal of gastroenterology	0944-1174	50.0	4.0	364-377	Watanabe, Sumio and Hashimoto, Etsuko and Ikejima, Kenichi and Uto, Hirofumi and Ono, Masafumi and Sumida, Yoshio and Seike, Masataka and Takei, Yoshiyuki and Takehara, Tetsuo and Tokushige, Katsutoshi		RAYYAN-INCLUSION: {"Martha Smith"=>"Excluded", "Liz"=>"Excluded"}
882	Relation between vitamin D status and nonalcoholic fatty liver disease in children	2015.0			Journal of pediatric gastroenterology and nutrition	0277-2116	60.0	3.0	396-404	Hourigan, Suchitra K and Abrams, Stephanie and Yates, Katherine and Pfeifer, Kim and Torbenson, Michael and Murray, Karen and Roth, Christian L and Kowdley, Kris and Scheimann, Ann O and NASH CRN		RAYYAN-INCLUSION: {"Martha Smith"=>"Excluded", "Liz"=>"Excluded"}
883	Management of NAFLD in primary care settings	2022.0			Liver International	1478-3223	42.0	11.0	2377-2389	Wong, Vincent WS and Zelber‐Sagi, Shira and Cusi, Kenneth and Carrieri, Patrizia and Wright, Eugene and Crespo, Javier and Lazarus, Jeffrey V		RAYYAN-INCLUSION: {"Martha Smith"=>"Excluded", "Liz"=>"Excluded"}
884	Epidemiology and natural history of NAFLD	2015.0			Journal of medical biochemistry		34.0	1.0	13	Della Corte, Claudia and Ferrari, Federica and Villani, Alberto and Nobili, Valerio		RAYYAN-INCLUSION: {"Martha Smith"=>"Excluded", "Liz"=>"Excluded"}
885	Relation of physical activity to prevalence of nonalcoholic fatty liver disease independent of cardiometabolic risk	2015.0			The American Journal of Cardiology	0002-9149	115.0	1.0	34-39	Oni, Ebenezer T and Kalathiya, Rohan and Aneni, Ehimen C and Martin, Seth S and Blaha, Michael J and Feldman, Theodore and Agatston, Arthur S and Blumenthal, Roger S and Conceiçao, Raquel D and Carvalho, Jose AM		RAYYAN-INCLUSION: {"Martha Smith"=>"Excluded", "Liz"=>"Excluded"} | RAYYAN-LABELS: No abstract
886	LPIN1 rs13412852 polymorphism in pediatric nonalcoholic fatty liver disease	2012.0			Journal of pediatric gastroenterology and nutrition	0277-2116	54.0	5.0	588-593	Valenti, Luca and Motta, Benedetta Maria and Alisi, Anna and Sartorelli, Rita and Buonaiuto, Giulia and Dongiovanni, Paola and Rametta, Raffaela and Pelusi, Serena and Fargion, Silvia and Nobili, Valerio		RAYYAN-INCLUSION: {"Martha Smith"=>"Excluded", "Liz"=>"Excluded"}
887	The pharmacological management of NAFLD in children and adolescents	2017.0			Expert review of clinical pharmacology	1751-2433	10.0	11.0	1225-1237	Liyanagedera, Savinda and Williams, Robert Patrick and Veraldi, Silvio and Nobili, Valerio and Mann, Jake P		RAYYAN-INCLUSION: {"Martha Smith"=>"Excluded", "Liz"=>"Excluded"} | RAYYAN-LABELS: No abstract
888	Comparison of the phenotype and approach to pediatric vs adult patients with nonalcoholic fatty liver disease	2016.0			Gastroenterology	0016-5085	150.0	8.0	1798-1810	Nobili, Valerio and Alisi, Anna and Newton, Kimberly P and Schwimmer, Jeffrey B		RAYYAN-INCLUSION: {"Martha Smith"=>"Excluded", "Liz"=>"Excluded"} | RAYYAN-LABELS: No abstract
889	Recommendations for management and treatment of nonalcoholic steatohepatitis	2019.0			Transplantation	0041-1337	103.0	1.0	28-38	Ratziu, Vlad and Ghabril, Marwan and Romero-Gomez, Manuel and Svegliati-Baroni, Gianluca		RAYYAN-INCLUSION: {"Martha Smith"=>"Excluded", "Liz"=>"Excluded"} | RAYYAN-LABELS: No abstract
890	Effects of obesity reduction on transient elastography–based parameters in pediatric non-alcoholic fatty liver disease	2020.0			Obesity Research & Clinical Practice	1871-403X	14.0	5.0	473-478	Isoura, Yoshiharu and Cho, Yuki and Fujimoto, Hiroki and Hamazaki, Takashi and Tokuhara, Daisuke		RAYYAN-INCLUSION: {"Martha Smith"=>"Excluded", "Liz"=>"Excluded"} | RAYYAN-LABELS: No abstract
891	Physical activity recommendations, exercise intensity, and histological severity of nonalcoholic fatty liver disease	2011.0			Official journal of the American College of Gastroenterology| ACG	0002-9270	106.0	3.0	460-468	Kistler, Kristin D and Brunt, Elizabeth M and Clark, Jeanne M and Diehl, Anna Mae and Sallis, James F and Schwimmer, Jeffrey B and Nash Crn Research Group		RAYYAN-INCLUSION: {"Martha Smith"=>"Excluded", "Liz"=>"Excluded"}
892	Nonalcoholic fatty liver disease in Latinos	2016.0			Clinical Gastroenterology and Hepatology	1542-3565	14.0	1.0	5-12	Saab, Sammy and Manne, Vignan and Nieto, Jose and Schwimmer, Jeffrey B and Chalasani, Naga P		RAYYAN-INCLUSION: {"Martha Smith"=>"Excluded", "Liz"=>"Excluded"}
893	Association of adolescent obesity with nonalcoholic fatty liver disease and related risk factors in Xi’an, China	2018.0			Annals of Hepatology		17.0	1.0	85-91	Rong, Yan and Chun-Yan, Niu and Hong-Xin, Zhao and Lu, Yu and Wen, Wang and Yu, Tian		RAYYAN-INCLUSION: {"Martha Smith"=>"Excluded", "Liz"=>"Excluded"}
894	Nonalcoholic fatty liver disease in Italian children with Down syndrome: prevalence and correlation with obesity-related features	2017.0			The Journal of Pediatrics	0022-3476	189.0		92-97	Valentini, Diletta and Alisi, Anna and di Camillo, Chiara and Sartorelli, Maria Rita and Crudele, Annalisa and Bartuli, Andrea and Nobili, Valerio and Villani, Alberto		RAYYAN-INCLUSION: {"Martha Smith"=>"Excluded", "Liz"=>"Excluded"}
895	Obesity and the liver: nonalcoholic fatty liver disease	2014.0			Translational Research	1931-5244	164.0	4.0	312-322	Koppe, Sean WP		RAYYAN-INCLUSION: {"Martha Smith"=>"Excluded", "Liz"=>"Excluded"} | RAYYAN-LABELS: No abstract
896	Nonalcoholic fatty liver disease in children: unique considerations and challenges	2020.0			Gastroenterology	0016-5085	158.0	7.0	1967-1983	Goldner, Dana and Lavine, Joel E		RAYYAN-INCLUSION: {"Martha Smith"=>"Excluded", "Liz"=>"Excluded"}
897	Evaluation of hepatitis in pediatric patients with presumed nonalcoholic fatty liver disease	2022.0			JPGN Reports	2691-171X	3.0	2.0	e181	Kamath, Neha and Hill, Lee and Popov, Jelena and Bossert, Allison and Brill, Herbert and Pai, Nikhil		RAYYAN-INCLUSION: {"Martha Smith"=>"Excluded", "Liz"=>"Excluded"}
898	Global perspectives on nonalcoholic fatty liver disease and nonalcoholic steatohepatitis	2019.0			Hepatology	0270-9139	69.0	6.0	2672-2682	Younossi, Zobair and Tacke, Frank and Arrese, Marco and Chander Sharma, Barjesh and Mostafa, Ibrahim and Bugianesi, Elisabetta and Wai‐Sun Wong, Vincent and Yilmaz, Yusuf and George, Jacob and Fan, Jiangao		RAYYAN-INCLUSION: {"Martha Smith"=>"Excluded", "Liz"=>"Excluded"}
899	Dietary habits and behaviors associated with nonalcoholic fatty liver disease	2014.0			World Journal of Gastroenterology: WJG		20.0	7.0	1756	Yasutake, Kenichiro and Kohjima, Motoyuki and Kotoh, Kazuhiro and Nakashima, Manabu and Nakamuta, Makoto and Enjoji, Munechika		RAYYAN-INCLUSION: {"Martha Smith"=>"Excluded", "Liz"=>"Excluded"}
900	Does vitamin E improve the outcomes of pediatric nonalcoholic fatty liver disease? A systematic review and meta-analysis	2014.0			Saudi journal of gastroenterology: official journal of the Saudi Gastroenterology Association		20.0	3.0	143	Sarkhy, Ahmed A and Al-Hussaini, Abdulrahman A and Nobili, Valerio		RAYYAN-INCLUSION: {"Martha Smith"=>"Excluded", "Liz"=>"Excluded"}
901	Clinical features of pediatric nonalcoholic fatty liver disease: a need for increased awareness and a consensus for screening	2014.0			Clinical pediatrics	0009-9228	53.0	14.0	1318-1325	Middleton, Jeremy P and Wiener, R Constance and Barnes, Barrett H and Gurka, Matthew J and DeBoer, Mark D		RAYYAN-INCLUSION: {"Martha Smith"=>"Excluded", "Liz"=>"Excluded"}
902	Overview of Pediatric Nonalcoholic Fatty Liver Disease with a Focus on Histology	2021.0			Highlights on Medicine and Medical Science Vol. 9				135-146	Takahashi, Yoshihisa and Fukusato, Toshio		RAYYAN-INCLUSION: {"Martha Smith"=>"Excluded", "Liz"=>"Excluded"}
903	A randomized, controlled, crossover pilot study of losartan for pediatric nonalcoholic fatty liver disease	2018.0			Pilot and Feasibility Studies	2055-5784	4.0	1.0	1-5	Vos, Miriam B and Jin, Ran and Konomi, Juna V and Cleeton, Rebecca and Cruz, Jessica and Karpen, Saul and Rodriguez, Dellys Soler and Frediani, Jennifer K and McCracken, Courtney and Welsh, Jean		RAYYAN-INCLUSION: {"Martha Smith"=>"Excluded", "Liz"=>"Excluded"} | RAYYAN-LABELS: No abstract
904	Psychotropic medications are associated with increased liver disease severity in pediatric nonalcoholic fatty liver disease	2019.0			Journal of pediatric gastroenterology and nutrition		69.0	3.0	339	Mouzaki, Marialena and Yodoshi, Toshifumi and Arce-Clachar, Ana C and Bramlage, Kristin and Fei, Lin and Ley, Sanita L and Xanthakos, Stavra A		RAYYAN-INCLUSION: {"Martha Smith"=>"Excluded", "Liz"=>"Excluded"}
905	Nonalcoholic fatty liver disease: a silent epidemic	2019.0			Gastroenterology Nursing	1042-895X	42.0	5.0	428-434	Sivell, Christopher		RAYYAN-INCLUSION: {"Martha Smith"=>"Excluded", "Liz"=>"Excluded"}
906	Long-term effects of metformin and lifestyle modification on nonalcoholic fatty liver disease obese adolescents	2010.0			Journal of Obesity	2090-0708	2010.0			Tock, Lian and Dâmaso, Ana R and de Piano, Aline and Carnier, June and Sanches, Priscila L and Lederman, Henrique Manoel and Ernandes, Regina MY and de Mello, Marco Tulio and Tufik, Sérgio		RAYYAN-INCLUSION: {"Martha Smith"=>"Excluded", "Liz"=>"Excluded"} | RAYYAN-LABELS: No abstract,Exercise secondary intervention
907	Association between puberty and features of nonalcoholic fatty liver disease	2012.0			Clinical Gastroenterology and Hepatology	1542-3565	10.0	7.0	786-794	Suzuki, Ayako and Abdelmalek, Manal F and Schwimmer, Jeffrey B and Lavine, Joel E and Scheimann, Ann O and Unalp–Arida, Aynur and Yates, Katherine P and Sanyal, Arun J and Guy, Cynthia D and Diehl, Anna Mae		RAYYAN-INCLUSION: {"Martha Smith"=>"Excluded", "Liz"=>"Excluded"}
908	Pediatric non-alcoholic fatty liver disease: new insights and future directions	2014.0			World Journal of Hepatology		6.0	4.0	217	Marzuillo, Pierluigi and Del Giudice, Emanuele Miraglia and Santoro, Nicola		RAYYAN-INCLUSION: {"Martha Smith"=>"Excluded", "Liz"=>"Excluded"}
909	Can omega-3 fatty acids be beneficial in pediatric NAFLD? A systematic review and meta-analysis	2022.0			Critical Reviews in Food Science and Nutrition	1040-8398			1-9	Dionysopoulos, Georgios and Kalopitas, Georgios and Vadarlis, Andreas and Bakaloudi, Dimitra Rafailia and Gkiourtzis, Nikolaos and Karanika, Evangelia and Tsekitsidi, Eirini and Chourdakis, Michail		RAYYAN-INCLUSION: {"Martha Smith"=>"Excluded", "Liz"=>"Excluded"}
910	Fructose, omega 3 fatty acids, and vitamin E: involvement in pediatric non-alcoholic fatty liver disease	2020.0			Nutrients	2072-6643	12.0	11.0	3531	Alberti, Gigliola and Gana, Juan Cristóbal and Santos, José L		RAYYAN-INCLUSION: {"Martha Smith"=>"Excluded", "Liz"=>"Excluded"}
911	Nonalcoholic fatty liver disease in the pediatric population	2004.0			Clinics in liver disease	1089-3261	8.0	3.0	549-558	Lavine, Joel E and Schwimmer, Jeffrey B		RAYYAN-INCLUSION: {"Martha Smith"=>"Excluded", "Liz"=>"Excluded"}
912	Update on pathogenesis, diagnostics and therapy of nonalcoholic fatty liver disease in children	2019.0			Clinical and Experimental Hepatology	2392-1099	5.0	1.0	11-21	Flisiak-Jackiewicz, Marta and Lebensztejn, Dariusz		RAYYAN-INCLUSION: {"Martha Smith"=>"Excluded", "Liz"=>"Excluded"}
913	Simple resistance exercise helps patients with non-alcoholic fatty liver disease	2015.0			International journal of sports medicine	0172-4622	94.0	10.0	848-852	Takahashi, A and Abe, K and Usami, K and Imaizumi, H and Hayashi, M and Okai, K and Kanno, Y and Tanji, N and Watanabe, H and Ohira, H		RAYYAN-INCLUSION: {"Martha Smith"=>"Excluded", "Liz"=>"Excluded"} | RAYYAN-LABELS: No abstract | RAYYAN-EXCLUSION-REASONS: wrong population
914	Overview of pediatric nonalcoholic fatty liver disease: A guide for general practitioners	2018.0			The Journal of the Oklahoma State Medical Association		111.0	8.0	806	Shakir, Asiya K and Suneja, Upma and Short, Kevin R and Palle, Sirish		RAYYAN-INCLUSION: {"Martha Smith"=>"Excluded", "Liz"=>"Excluded"}
915	The Role of Vitamin E in the Treatment of NAFLD	2018.0			Diseases	2079-9721	6.0	4.0	86	Perumpail, Brandon J and Li, Andrew A and John, Nimy and Sallam, Sandy and Shah, Neha D and Kwong, Waiyee and Cholankeril, George and Kim, Donghee and Ahmed, Aijaz		RAYYAN-INCLUSION: {"Martha Smith"=>"Excluded", "Liz"=>"Excluded"}
916	Current treatment options for nonalcoholic fatty liver disease and nonalcoholic steatohepatitis	2012.0			Canadian Journal of Gastroenterology	2291-2789	26.0	6.0	353-357	Beaton, Melanie D		RAYYAN-INCLUSION: {"Martha Smith"=>"Excluded", "Liz"=>"Excluded"}
917	Childhood adiposity trajectories and risk of nonalcoholic fatty liver disease in adolescents	2015.0			Journal of gastroenterology and hepatology	0815-9319	30.0	1.0	163-171	Ayonrinde, Oyekoya T and Olynyk, John K and Marsh, Julie A and Beilin, Lawrence J and Mori, Trevor A and Oddy, Wendy H and Adams, Leon A		RAYYAN-INCLUSION: {"Martha Smith"=>"Excluded", "Liz"=>"Excluded"}
918	Community socioeconomic deprivation and nonalcoholic fatty liver disease severity	2020.0			Journal of pediatric gastroenterology and nutrition		70.0	3.0	364	Orkin, Sarah and Brokamp, Cole and Yodoshi, Toshifumi and Trout, Andrew T and Liu, Chunyan and Meryum, Syeda and Taylor, Stuart and Wolfe, Christopher and Sheridan, Rachel and Seth, Aradhna		RAYYAN-INCLUSION: {"Martha Smith"=>"Excluded", "Liz"=>"Excluded"}
919	New perspectives in pediatric nonalcoholic fatty liver disease: epidemiology, genetics, diagnosis, and natural history	2019.0			Pediatric Gastroenterology, Hepatology & Nutrition		22.0	6.0	501-510	Ko, Jae Sung		RAYYAN-INCLUSION: {"Martha Smith"=>"Excluded", "Liz"=>"Excluded"}
920	Current pharmacological therapies for nonalcoholic fatty liver disease/nonalcoholic steatohepatitis	2015.0			World journal of gastroenterology: WJG		21.0	13.0	3777	Takahashi, Yoshihisa and Sugimoto, Keiichiro and Inui, Hiroshi and Fukusato, Toshio		RAYYAN-INCLUSION: {"Martha Smith"=>"Excluded", "Liz"=>"Excluded"}
921	Nonalcoholic fatty liver disease: a challenge for pediatricians	2015.0			JAMA pediatrics	2168-6203	169.0	2.0	170-176	Nobili, Valerio and Alkhouri, Naim and Alisi, Anna and Della Corte, Claudia and Fitzpatrick, Emer and Raponi, Massimiliano and Dhawan, Anil		RAYYAN-INCLUSION: {"Martha Smith"=>"Excluded", "Liz"=>"Excluded"}
922	Mitochondrial role in the neonatal predisposition to developing nonalcoholic fatty liver disease	2018.0			The Journal of Clinical Investigation	0021-9738	128.0	9.0	3692-3703	Baker, Peter R and Friedman, Jacob E		RAYYAN-INCLUSION: {"Martha Smith"=>"Excluded", "Liz"=>"Excluded"}
923	The effect of weight loss on pediatric nonalcoholic fatty liver disease	2013.0			International Scholarly Research Notices		2013.0			St-Jules, David E and Watters, Corilee A and Nagamori, Ken and King, Jeremy		RAYYAN-INCLUSION: {"Martha Smith"=>"Excluded", "Liz"=>"Excluded"} | RAYYAN-LABELS: No abstract
924	Adolescent nonalcoholic fatty liver disease and type 2 diabetes in young adulthood	2021.0			The Journal of Clinical Endocrinology & Metabolism	0021-972X	106.0	1.0	e34-e44	Bardugo, Aya and Bendor, Cole D and Zucker, Inbar and Lutski, Miri and Cukierman-Yaffe, Tali and Derazne, Estela and Mosenzon, Ofri and Tzur, Dorit and Beer, Zivan and Pinhas-Hamiel, Orit		RAYYAN-INCLUSION: {"Martha Smith"=>"Excluded", "Liz"=>"Excluded"}
925	Implications of nonalcoholic fatty liver disease on pregnancy and maternal and child outcomes	2019.0			Gastroenterology & hepatology		15.0	4.0	221	Hershman, Melissa and Mei, Rena and Kushner, Tatyana		RAYYAN-INCLUSION: {"Martha Smith"=>"Excluded", "Liz"=>"Excluded"}
926	Secondhand tobacco exposure is associated with nonalcoholic fatty liver disease in children	2014.0			Environmental research	0013-9351	132.0		264-268	Lin, Connie and Rountree, Carl B and Methratta, Sosamma and LaRusso, Salvatore and Kunselman, Allen R and Spanier, Adam J		RAYYAN-INCLUSION: {"Martha Smith"=>"Excluded", "Liz"=>"Excluded"}
927	Exercise and non-alcoholic fatty liver disease: a systematic review and meta-analysis	2012.0			Journal of hepatology	0168-8278	57.0	1.0	157-166	Keating, Shelley E and Hackett, Daniel A and George, Jacob and Johnson, Nathan A		RAYYAN-INCLUSION: {"Martha Smith"=>"Excluded", "Liz"=>"Excluded"}
928	Association between adherence to the mediterranean diet and presence of nonalcoholic fatty liver disease in children	2016.0			Childhood Obesity	2153-2168	12.0	4.0	279-285	Cakir, Murat and Akbulut, Ulas Emre and Okten, Aysenur		RAYYAN-INCLUSION: {"Martha Smith"=>"Excluded", "Liz"=>"Excluded"}
929	American Association of Clinical Endocrinology clinical practice guideline for the diagnosis and management of nonalcoholic fatty liver disease in primary care and endocrinology clinical settings: co-sponsored by the American Association for the Study of Liver Diseases (AASLD)	2022.0			Endocrine Practice	1530-891X	28.0	5.0	528-562	Cusi, Kenneth and Isaacs, Scott and Barb, Diana and Basu, Rita and Caprio, Sonia and Garvey, W Timothy and Kashyap, Sangeeta and Mechanick, Jeffrey I and Mouzaki, Marialena and Nadolsky, Karl		RAYYAN-INCLUSION: {"Martha Smith"=>"Excluded", "Liz"=>"Excluded"}
930	Randomized placebo‐controlled trial of losartan for pediatric NAFLD	2022.0			Hepatology	0270-9139	76.0	2.0	429-444	Vos, Miriam B and Van Natta, Mark L and Blondet, Niviann M and Dasarathy, Srinivasan and Fishbein, Mark and Hertel, Paula and Jain, Ajay K and Karpen, Saul J and Lavine, Joel E and Mohammad, Saeed		RAYYAN-INCLUSION: {"Martha Smith"=>"Excluded", "Liz"=>"Excluded"} | RAYYAN-LABELS: No abstract
931	Physical activity, sedentary time, and liver enzymes in adolescents: the HELENA study	2014.0			Pediatric research	1530-0447	75.0	6.0	798-802	Ruiz, Jonatan R and Labayen, Idoia and Ortega, Francisco B and Moreno, Luis A and Rodriguez, Gerardo and Breidenassel, Christina and Manios, Yannis and Kafatos, Anthony and Molnar, Denes and De Henauw, Stephaan		RAYYAN-INCLUSION: {"Martha Smith"=>"Included", "Liz"=>"Included"}
932	Effect of aerobic and resistance exercise training on liver enzymes and hepatic fat in Iranian men with nonalcoholic fatty liver disease	2015.0			Hepatitis monthly		15.0	10.0		Shamsoddini, Alireza and Sobhani, Vahid and Chehreh, Mohammad Ebrahim Ghamar and Alavian, Seyed Moayed and Zaree, Ali		RAYYAN-INCLUSION: {"Martha Smith"=>"Excluded", "Liz"=>"Excluded"} | RAYYAN-EXCLUSION-REASONS: wrong population
933	Does physical inactivity cause nonalcoholic fatty liver disease?	2011.0			Journal of applied physiology	8750-7587	111.0	6.0	1828-1835	Rector, R Scott and Thyfault, John P		RAYYAN-INCLUSION: {"Martha Smith"=>"Excluded", "Liz"=>"Excluded"}
934	World Gastroenterology Organisation global guidelines: Nonalcoholic fatty liver disease and nonalcoholic steatohepatitis	2014.0			Journal of clinical gastroenterology	0192-0790	48.0	6.0	467-473	LaBrecque, Douglas R and Abbas, Zaigham and Anania, Frank and Ferenci, Peter and Khan, Aamir G and Goh, Khean-Lee and Hamid, Saeed S and Isakov, Vasily and Lizarzabal, Maribel and Peñaranda, Manuel M		RAYYAN-INCLUSION: {"Martha Smith"=>"Excluded", "Liz"=>"Excluded"}
935	Metabolic fatty liver disease in children: A growing public health problem	2021.0			Biomedicines	2227-9059	9.0	12.0	1915	Le Garf, Sébastien and Nègre, Véronique and Anty, Rodolphe and Gual, Philippe		RAYYAN-INCLUSION: {"Martha Smith"=>"Excluded", "Liz"=>"Excluded"}
936	Clinically Meaningful Body Mass Index Change Impacts Pediatric Nonalcoholic Fatty Liver Disease	2022.0			The Journal of Pediatrics	0022-3476	250.0		61-66	Khurana, Tarush and Klepper, Corie and Fei, Lin and Sun, Qin and Bramlage, Kristin and Arce-Clachar, Ana Catalina and Xanthakos, Stavra and Mouzaki, Marialena		RAYYAN-INCLUSION: {"Martha Smith"=>"Excluded", "Liz"=>"Excluded"}
937	Paediatric nonalcoholic fatty liver disease	2013.0			Current opinion in gastroenterology	0267-1379	29.0	3.0	279-284	Alisi, Anna and Carpino, Guido and Nobili, Valerio		RAYYAN-INCLUSION: {"Martha Smith"=>"Excluded", "Liz"=>"Excluded"}
938	Effects of a carbohydrate‐restricted diet on hepatic lipid content in adolescents with non‐alcoholic fatty liver disease: a pilot, randomized trial	2020.0			Pediatric obesity	2047-6302	15.0	7.0	e12630	Goss, Amy M and Dowla, Shima and Pendergrass, May and Ashraf, Ambika and Bolding, Mark and Morrison, Shannon and Amerson, Alesha and Soleymani, Taraneh and Gower, Barbara		RAYYAN-INCLUSION: {"Martha Smith"=>"Excluded", "Liz"=>"Excluded"} | RAYYAN-LABELS: No abstract,Exercise secondary intervention
939	The diagnosis and management of nonalcoholic fatty liver disease: practice guidance from the American Association for the Study of Liver Diseases	2018.0			Hepatology	0270-9139	67.0	1.0	328-357	Chalasani, Naga and Younossi, Zobair and Lavine, Joel E and Charlton, Michael and Cusi, Kenneth and Rinella, Mary and Harrison, Stephen A and Brunt, Elizabeth M and Sanyal, Arun J		RAYYAN-INCLUSION: {"Martha Smith"=>"Excluded", "Liz"=>"Excluded"}
940	The Western dietary pattern is prospectively associated with nonalcoholic fatty liver disease in adolescence	2013.0			Official journal of the American College of Gastroenterology| ACG	0002-9270	108.0	5.0	778-785	Oddy, Wendy H and Herbison, Carly E and Jacoby, Peter and Ambrosini, Gina L and O'sullivan, Therese A and Ayonrinde, Oyekoya T and Olynyk, John K and Black, Lucinda J and Beilin, Lawrence J and Mori, Trevor A		RAYYAN-INCLUSION: {"Martha Smith"=>"Excluded", "Liz"=>"Excluded"}
941	Effect of weight loss on nonalcoholic fatty liver disease	2009.0			Journal of clinical gastroenterology	0192-0790	43.0	10.0	970-974	Patel, Anish A and Torres, Dawn M and Harrison, Stephen A		RAYYAN-INCLUSION: {"Martha Smith"=>"Excluded", "Liz"=>"Excluded"}
942	The antioxidant effects of hydroxytyrosol and vitamin E on pediatric nonalcoholic fatty liver disease, in a clinical trial: a new treatment?	2019.0			Antioxidants & redox signaling	1523-0864	31.0	2.0	127-133	Nobili, Valerio and Alisi, Anna and Mosca, Antonella and Crudele, Annalisa and Zaffina, Salvatore and Denaro, Marcella and Smeriglio, Antonella and Trombetta, Domenico		RAYYAN-INCLUSION: {"Martha Smith"=>"Excluded", "Liz"=>"Excluded"}
943	The TONIC trial: a step forward in treating pediatric nonalcoholic fatty liver disease	2012.0			Hepatology (Baltimore, Md.)		55.0	4.0	1292	Alkhouri, Naim and Feldstein, Ariel E		RAYYAN-INCLUSION: {"Martha Smith"=>"Excluded", "Liz"=>"Excluded"} | RAYYAN-LABELS: No abstract
944	Study protocol for a randomized, controlled trial using a novel, family-centered diet treatment to prevent NAFLD in Hispanic children	2023.0			Contemporary Clinical Trials	1551-7144	129.0		107170	Welsh, JA and Pyo, E and Huneault, Helaina and Ramirez, L Gonzalez and Alazraki, Adina and Alli, Renee and Dunbar, SB and Khanna, Geetika and Knight-Scott, Jack and Pimentel, A		RAYYAN-INCLUSION: {"Martha Smith"=>"Excluded", "Liz"=>"Excluded"}
945	The progression and natural history of pediatric nonalcoholic fatty liver disease	2016.0			Clinics in liver disease	1089-3261	20.0	2.0	325-338	Goyal, Nidhi P and Schwimmer, Jeffrey B		RAYYAN-INCLUSION: {"Martha Smith"=>"Excluded", "Liz"=>"Excluded"}
946	Emerging new diagnostic modalities and therapies of nonalcoholic fatty liver disease	2020.0			Current Gastroenterology Reports	1522-8037	22.0		1-7	Lin, Chuan-Hao and Kohli, Rohit		RAYYAN-INCLUSION: {"Martha Smith"=>"Excluded", "Liz"=>"Excluded"}
947	Treatment of nonalcoholic fatty liver disease: From adult trials to perspectives in the management of children and adolescents	2020.0			Expert opinion on pharmacotherapy	1465-6566	21.0	3.0	247-251	Doulberis, Michael and Polyzos, Stergios A and Papaefthymiou, Apostolis and Katsinelos, Panagiotis and Kiosses, Christos and Kountouras, Jannis		RAYYAN-INCLUSION: {"Martha Smith"=>"Excluded", "Liz"=>"Excluded"} | RAYYAN-LABELS: No abstract
948	NAFLD and liver transplantation: disease burden, current management and future challenges	2020.0			JHEP reports	2589-5559	2.0	6.0	100192	Burra, Patrizia and Becchetti, Chiara and Germani, Giacomo		RAYYAN-INCLUSION: {"Martha Smith"=>"Excluded", "Liz"=>"Excluded"}
949	Physical activity and liver diseases	2016.0			Hepatology	0270-9139	63.0	3.0	1026-1040	Berzigotti, Annalisa and Saran, Uttara and Dufour, Jean‐François		RAYYAN-INCLUSION: {"Martha Smith"=>"Excluded", "Liz"=>"Excluded"}
950	T1-weighted dual-echo MRI for fat quantification in pediatric nonalcoholic fatty liver disease	2011.0			World J Gastroenterol		17.0	25.0	3012-3019	Pacifico, Lucia and Martino, MD and Catalano, Carlo and Panebianco, Valeria and Bezzi, Mario and Anania, Caterina and Chiesa, Claudio		RAYYAN-INCLUSION: {"Martha Smith"=>"Excluded", "Liz"=>"Excluded"}
951	Nonalcoholic fatty liver disease in obese adolescent females is associated with multi-tissue insulin resistance and visceral adiposity markers	2019.0			Metabolism Open	2589-9368	2.0		100011	Cree-Green, Melanie and Ravi, Sonalee and Carreau, Anne-Marie and Sewell, Rachel and Baumgartner, Amy and Coe, Gregory and Bergman, Bryan C and Scherzinger, Ann and Jensen, Thomas and Pyle, Laura		RAYYAN-INCLUSION: {"Martha Smith"=>"Excluded", "Liz"=>"Excluded"}
952	Pediatric nonalcoholic fatty liver disease: a comprehensive review	2010.0			Advances in pediatrics	0065-3101	57.0	1.0	85-140	Lindbäck, Sarah M and Gabbert, Charles and Johnson, Benjamin L and Smorodinsky, Emmanuil and Sirlin, Claude B and Garcia, Natalie and Pardee, Perrie E and Kistler, Kristin D and Schwimmer, Jeffrey B		RAYYAN-INCLUSION: {"Martha Smith"=>"Excluded", "Liz"=>"Excluded"}
953	Pediatric non alcoholic fatty liver disease: old and new concepts on development, progression, metabolic insight and potential treatment targets	2013.0			BMC pediatrics		13.0		1-10	Giorgio, Valentina and Prono, Federica and Graziano, Francesca and Nobili, Valerio		RAYYAN-INCLUSION: {"Martha Smith"=>"Excluded", "Liz"=>"Excluded"}
954	Lifestyle intervention and vitamin E therapy in obese children with nonalcoholic fatty liver disease	2012.0			Journal of Comprehensive Pediatrics	2251-8177	4.0	1.0	62-5	Ghergherehchi, Robabeh and Hazhir, Nazanin and Gharehbaghi, Manizheh Mostafa		RAYYAN-INCLUSION: {"Martha Smith"=>"Excluded", "Liz"=>"Excluded"} | RAYYAN-LABELS: No abstract
955	Quantitative liver MRI-biopsy correlation in pediatric and young adult patients with nonalcoholic fatty liver disease: can one be used to predict the other?	2018.0			AJR. American journal of roentgenology		210.0	1.0	166	Dillman, Jonathan R and Trout, Andrew T and Costello, Emma N and Serai, Suraj D and Bramlage, Kristin S and Kohli, Rohit and Xanthakos, Stavra A		RAYYAN-INCLUSION: {"Martha Smith"=>"Excluded", "Liz"=>"Excluded"}
956	Psychosocial outcomes for children with nonalcoholic fatty liver disease over time and compared with obese controls	2013.0			Journal of pediatric gastroenterology and nutrition	0277-2116	56.0	1.0	77-82	Kerkar, Nanda and D’Urso, Christine and Van Nostrand, Kelsey and Kochin, Israel and Gault, Allison and Suchy, Frederick and Miloh, Tamir and Arnon, Ronen and Chu, Jaime and Annunziato, Rachel		RAYYAN-INCLUSION: {"Martha Smith"=>"Excluded", "Liz"=>"Excluded"}
957	Most overweight and obese Indian children have nonalcoholic fatty liver disease	2017.0			Annals of hepatology		15.0	6.0	853-861	Pawar, Sunil V and Zanwar, Vinay G and Choksey, Ajay S and Mohite, Ashok R and Jain, Samit S and Surude, Ravindra G and Contractor, Qais Q and Rathi, Pravin M and Verma, Ravi U and Varthakavi, Premlata K		RAYYAN-INCLUSION: {"Martha Smith"=>"Excluded", "Liz"=>"Excluded"}
958	From NAFLD in clinical practice to answers from guidelines	2013.0			Journal of hepatology	0168-8278	59.0	4.0	859-871	Nascimbeni, Fabio and Pais, Raluca and Bellentani, Stefano and Day, Christopher Paul and Ratziu, Vlad and Loria, Paola and Lonardo, Amedeo		RAYYAN-INCLUSION: {"Martha Smith"=>"Excluded", "Liz"=>"Excluded"}
959	Nonalcoholic fatty liver disease in pediatrics	2016.0			Pediatric annals	0090-4481	45.0	2.0	e54-e58	Duncan, Martin and Zong, Wenjing and Biank, Vincent F and Hageman, Joseph R		RAYYAN-INCLUSION: {"Martha Smith"=>"Excluded", "Liz"=>"Excluded"}
960	Nonalcoholic steatohepatitis after liver transplantation	2020.0			Liver Transplantation	1527-6465	26.0	1.0	141-159	Cotter, Thomas G and Charlton, Michael		RAYYAN-INCLUSION: {"Martha Smith"=>"Excluded", "Liz"=>"Excluded"}
961	Effects of low glycemic index diet on insulin resistance among obese adolescent with non-alcoholic fatty liver disease: A randomized controlled trial	2019.0			Medical Journal of Indonesia	2252-8083	28.0	2.0	123-8	Utari, Agustini and Maududi, Muhammad Saifulhaq and Kusumawati, Ninung Rose Diana and Mexitalia, Maria		RAYYAN-INCLUSION: {"Martha Smith"=>"Excluded", "Liz"=>"Excluded"} | RAYYAN-LABELS: No abstract,Exercise secondary intervention
962	From Nonalcoholic Fatty Liver Disease (NAFLD) to Metabolic Dysfunction-Associated Fatty Liver Disease (MAFLD)—New Terminology in Pediatric Patients as a Step in Good Scientific Direction?	2021.0			Journal of clinical medicine	2077-0383	10.0	5.0	924	Flisiak-Jackiewicz, Marta and Bobrus-Chociej, Anna and Wasilewska, Natalia and Lebensztejn, Dariusz Marek		RAYYAN-INCLUSION: {"Martha Smith"=>"Excluded", "Liz"=>"Excluded"}
963	Type 2 diabetes in children is frequently associated with elevated alanine aminotransferase	2005.0			Journal of pediatric gastroenterology and nutrition	0277-2116	41.0	1.0	94-98	Nadeau, Kristen J and Klingensmith, Georgeanna and Zeitler, Phillip		RAYYAN-INCLUSION: {"Martha Smith"=>"Excluded", "Liz"=>"Excluded"}
964	Lifestyle modification in NAFLD/NASH: Facts and figures	2019.0			JHEP Reports	2589-5559	1.0	6.0	468-479	Hallsworth, Kate and Adams, Leon A		RAYYAN-INCLUSION: {"Martha Smith"=>"Excluded", "Liz"=>"Excluded"}
965	Dyslipidemia is associated with pediatric nonalcoholic fatty liver disease	2018.0			Journal of clinical lipidology	1933-2874	12.0	4.0	981-987	Dowla, Shima and Aslibekyan, Stella and Goss, Amy and Fontaine, Kevin and Ashraf, Ambika P		RAYYAN-INCLUSION: {"Martha Smith"=>"Excluded", "Liz"=>"Excluded"}
966	Current pharmacotherapy for treating pediatric nonalcoholic fatty liver disease	2014.0			Expert Opinion on Pharmacotherapy	1465-6566	15.0	17.0	2501-2511	Della Corte, Claudia and Liccardo, Daniela and Ferrari, Federica and Alisi, Anna and Nobili, Valerio		RAYYAN-INCLUSION: {"Martha Smith"=>"Excluded", "Liz"=>"Excluded"}
967	Role of docosahexaenoic acid treatment in improving liver histology in pediatric nonalcoholic fatty liver disease	2014.0			PloS one	1932-6203	9.0	2.0	e88005	Nobili, Valerio and Carpino, Guido and Alisi, Anna and De Vito, Rita and Franchitto, Antonio and Alpini, Gianfranco and Onori, Paolo and Gaudio, Eugenio		RAYYAN-INCLUSION: {"Martha Smith"=>"Excluded", "Liz"=>"Excluded"}
968	Family functioning predicts body mass index and biochemical levels of youths with nonalcoholic fatty liver disease	2017.0			Journal of Developmental & Behavioral Pediatrics	0196-206X	38.0	2.0	155-160	Smith, Justin D and Montaño, Zorash and Maynard, Andrew and Miloh, Tamir		RAYYAN-INCLUSION: {"Martha Smith"=>"Excluded", "Liz"=>"Excluded"}
969	Identification and treatment of metabolic complications in pediatric obesity	2009.0			Reviews in endocrine and metabolic disorders	1389-9155	10.0		167-188	Ode, Katie Larson and Frohnert, Brigitte I and Nathan, Brandon M		RAYYAN-INCLUSION: {"Martha Smith"=>"Excluded", "Liz"=>"Excluded"}
970	Treatment of non‐alcoholic fatty liver disease with metformin versus lifestyle intervention in insulin‐resistant adolescents	2009.0			Pediatric diabetes	1399-543X	10.0	1.0	5-13	Nadeau, Kristen J and Ehlers, Lindsay B and Zeitler, Philip S and Love‐Osborne, Kathy		RAYYAN-INCLUSION: {"Martha Smith"=>"Excluded", "Liz"=>"Excluded"} | RAYYAN-LABELS: No abstract
971	Non-alcoholic fatty liver disease and lifestyle modifications, focusing on physical activity	2018.0			The Korean journal of internal medicine		33.0	1.0	64	Kwak, Min-Sun and Kim, Donghee		RAYYAN-INCLUSION: {"Martha Smith"=>"Excluded", "Liz"=>"Excluded"} | RAYYAN-LABELS: No abstract
972	Down syndrome and pediatric nonalcoholic fatty liver disease: a causal or casual relationship?	2017.0			The Journal of Pediatrics	0022-3476	189.0		11-13	De Matteo, Antonia and Vajro, Pietro		RAYYAN-INCLUSION: {"Martha Smith"=>"Excluded", "Liz"=>"Excluded"}
973	Nonalcoholic fatty liver disease: predisposing factors and the role of nutrition	2007.0			The Journal of nutritional biochemistry	0955-2863	18.0	3.0	184-195	Cave, Matthew and Deaciuc, Ion and Mendez, Christian and Song, Zhenyuan and Joshi-Barve, Swati and Barve, Shirish and McClain, Craig		RAYYAN-INCLUSION: {"Martha Smith"=>"Excluded", "Liz"=>"Excluded"}
974	Nonalcoholic fatty liver disease and the heart in children and adolescents	2014.0			World Journal of Gastroenterology: WJG		20.0	27.0	9055	Pacifico, Lucia and Chiesa, Claudio and Anania, Caterina and De Merulis, Antonio and Osborn, John Frederick and Romaggioli, Sara and Gaudio, Eugenio		RAYYAN-INCLUSION: {"Martha Smith"=>"Excluded", "Liz"=>"Excluded"}
975	Nonalcoholic fatty liver disease in children: beyond metabolic syndrome	2018.0			The Journal for Nurse Practitioners	1555-4155	14.0	10.0	725-731	Hays, Stacia M and McGinnis, Cheryl		RAYYAN-INCLUSION: {"Martha Smith"=>"Excluded", "Liz"=>"Excluded"}
976	Comparative efficacy of different treatment modalities in the management of pediatric non-alcoholic fatty liver disease: A systematic review and network meta-analysis	2022.0			Pharmacology & Therapeutics	0163-7258			108294	Theodoridis, Xenophon and Kalopitas, Georgios and Vadarlis, Andreas and Bakaloudi, Dimitra Rafailia and Gkiourtzis, Νikolaos and Dionysopoulos, Georgios and Karanika, Evangelia and Tsekitsidi, Eirini and Chourdakis, Michail		RAYYAN-INCLUSION: {"Martha Smith"=>"Excluded", "Liz"=>"Excluded"} | RAYYAN-LABELS: Check review studies
977	Nonalcoholic fatty liver disease is associated with low skeletal muscle mass in overweight/obese youths	2020.0			Frontiers in Pediatrics	2296-2360	8.0		158	Pacifico, Lucia and Perla, Francesco Massimo and Andreoli, Gianmarco and Grieco, Rosangela and Pierimarchi, Pasquale and Chiesa, Claudio		RAYYAN-INCLUSION: {"Martha Smith"=>"Excluded", "Liz"=>"Excluded"}
978	Fructose and oxidized low-density lipoprotein in pediatric nonalcoholic fatty liver disease: a pilot study	2009.0			Archives of pediatrics & adolescent medicine	1072-4710	163.0	7.0	674-675	Vos, Miriam B and Weber, Mary Beth and Welsh, Jean and Khatoon, Farah and Jones, Dean P and Whitington, Peter F and McClain, Craig J		RAYYAN-INCLUSION: {"Martha Smith"=>"Excluded", "Liz"=>"Excluded"}
979	The natural history of nonalcoholic fatty liver disease with advanced fibrosis or cirrhosis: an international collaborative study	2011.0			Hepatology	0270-9139	54.0	4.0	1208-1216	Bhala, Neeraj and Angulo, Paul and van der Poorten, David and Lee, Eric and Hui, Jason M and Saracco, Giorgio and Adams, Leon A and Charatcharoenwitthaya, Phunchai and Topping, Joanne H and Bugianesi, Elisabetta		RAYYAN-INCLUSION: {"Martha Smith"=>"Excluded", "Liz"=>"Excluded"}
980	Pediatric non-alcoholic fatty liver disease: current perspectives on diagnosis and management	2019.0			Pediatric Health, Medicine and Therapeutics	1179-9927			89-97	Di Sessa, Anna and Cirillo, Grazia and Guarino, Stefano and Marzuillo, Pierluigi and Miraglia del Giudice, Emanuele		RAYYAN-INCLUSION: {"Martha Smith"=>"Excluded", "Liz"=>"Excluded"}
981	Digital image analysis of ultrasound images using machine learning to diagnose pediatric nonalcoholic fatty liver disease	2021.0			Clinical Imaging	0899-7071	77.0		62-68	Das, Amit and Connell, Mary and Khetarpal, Shailesh		RAYYAN-INCLUSION: {"Martha Smith"=>"Excluded", "Liz"=>"Excluded"}
982	Variants in the UGT1A1 gene and the risk of pediatric nonalcoholic fatty liver disease	2009.0			Pediatrics	0031-4005	124.0	6.0	e1221-e1227	Lin, Yu-Cheng and Chang, Pi-Feng and Hu, Fu-Chang and Chang, Mei-Hwei and Ni, Yen-Hsuan		RAYYAN-INCLUSION: {"Martha Smith"=>"Excluded", "Liz"=>"Excluded"}
983	Nonalcoholic steatohepatitis and the metabolic syndrome	2005.0			The American journal of the medical sciences	0002-9629	330.0	6.0	326-335	Neuschwander-Tetri, Brent A		RAYYAN-INCLUSION: {"Martha Smith"=>"Excluded", "Liz"=>"Excluded"}
984	Hepatic fat quantification magnetic resonance for monitoring treatment response in pediatric nonalcoholic steatohepatitis	2015.0			World Journal of Gastroenterology: WJG		21.0	33.0	9741	Koh, Hong and Kim, Seung and Kim, Myung-Joon and Kim, Hyun Gi and Shin, Hyun Joo and Lee, Mi-Jung		RAYYAN-INCLUSION: {"Martha Smith"=>"Excluded", "Liz"=>"Excluded"}
985	Effects of aerobic exercise and resveratrol on adipocytokines in rats with nonalcoholic fatty liver disease	2023.0			Science & Sports	0765-1597	38.0	1.0	57-67	Wang, GH and Ruan, L and Wu, RP and Jin, Z		RAYYAN-INCLUSION: {"Martha Smith"=>"Excluded", "Liz"=>"Excluded"}
986	Improved hepatic lipid composition following short-term exercise in nonalcoholic fatty liver disease	2013.0			The Journal of Clinical Endocrinology & Metabolism	0021-972X	98.0	7.0	E1181-E1188	Haus, Jacob M and Solomon, Thomas PJ and Kelly, Karen R and Fealy, Ciaran E and Kullman, Emily L and Scelsi, Amanda R and Lu, Lan and Pagadala, Mangesh R and McCullough, Arthur J and Flask, Chris A		RAYYAN-INCLUSION: {"Martha Smith"=>"Excluded", "Liz"=>"Excluded"} | RAYYAN-LABELS: No abstract
987	Histopathology of nonalcoholic fatty liver disease	2010.0			World journal of gastroenterology: WJG		16.0	42.0	5286	Brunt, Elizabeth M and Tiniakos, Dina G		RAYYAN-INCLUSION: {"Martha Smith"=>"Excluded", "Liz"=>"Excluded"}
988	Effect of weight loss, diet, exercise, and bariatric surgery on nonalcoholic fatty liver disease	2016.0			Clinics in liver disease	1089-3261	20.0	2.0	339-350	Hannah, William N and Harrison, Stephen A		RAYYAN-INCLUSION: {"Martha Smith"=>"Excluded", "Liz"=>"Excluded"} | RAYYAN-LABELS: No abstract
989	Special Population: Pediatric Nonalcoholic Fatty Liver Disease	2023.0			Clinics in Liver Disease	1089-3261	27.0	2.0	471-482	Dybbro, Eric and Vos, Miriam B and Kohli, Rohit		RAYYAN-INCLUSION: {"Martha Smith"=>"Excluded", "Liz"=>"Excluded"}
990	Effects of high-intensity interval and moderate-intensity continuous aerobic exercise on diabetic obese patients with nonalcoholic fatty liver disease: a comparative randomized controlled trial	2020.0			Medicine		99.0	10.0		Abdelbasset, Walid Kamal and Tantawy, Sayed A and Kamel, Dalia M and Alqahtani, Bader A and Elnegamy, Tamer E and Soliman, Gaber S and Ibrahim, Ahmed A		RAYYAN-INCLUSION: {"Martha Smith"=>"Excluded", "Liz"=>"Excluded"} | RAYYAN-LABELS: No abstract
991	Effect of exercise-based interventions in nonalcoholic fatty liver disease: A systematic review with meta-analysis	2023.0			Digestive and Liver Disease	1590-8658				Nam, Heechul and Yoo, Jeong-Ju and Cho, Yuri and Kang, Seong Hee and Ahn, Sang Bong and Lee, Hye-Won and Jun, Dae Won and Choi, Miyoung		RAYYAN-INCLUSION: {"Martha Smith"=>"Excluded", "Liz"=>"Excluded"}
992	Therapeutic Physical Exercise Programs in the Context of NASH Cirrhosis and Liver Transplantation: A Systematic Review	2023.0			Metabolites	2218-1989	13.0	3.0	330	Farrugia, Marwin A and Le Garf, Sebastien and Chierici, Andrea and Piche, Thierry and Gual, Philippe and Iannelli, Antonio and Anty, Rodolphe		RAYYAN-INCLUSION: {"Martha Smith"=>"Excluded", "Liz"=>"Excluded"}
993	Understanding nutritional interventions and physical exercise in non-alcoholic fatty liver disease	2015.0			Current molecular medicine	1566-5240	15.0	1.0	3-26	Ordonez, R and Carbajo-Pescador, S and Mauriz, JL and Gonzalez-Gallego, J		RAYYAN-INCLUSION: {"Martha Smith"=>"Excluded", "Liz"=>"Excluded"} | RAYYAN-LABELS: No abstract
994	Aerobic interval exercise improves parameters of nonalcoholic fatty liver disease (NAFLD) and other alterations of metabolic syndrome in obese Zucker rats	2015.0			Applied Physiology, Nutrition, and Metabolism	1715-5312	40.0	12.0	1242-1252	Kapravelou, Garyfallia and Martínez, Rosario and Andrade, Ana M and Nebot, Elena and Camiletti-Moirón, Daniel and Aparicio, Virginia A and Lopez-Jurado, Maria and Aranda, Pilar and Arrebola, Francisco and Fernandez-Segura, Eduardo		RAYYAN-INCLUSION: {"Martha Smith"=>"Excluded", "Liz"=>"Excluded"}
995	Dietary approach in the prevention and treatment of NAFLD	2012.0			Frontiers in Bioscience-Landmark	2768-6701	17.0	6.0	2259-2268	Caporaso, Nicola and Morisco, Filomena and Camera, Silvia and Graziani, Giulia and Donnarumma, Laura and Ritieni, Alberto		RAYYAN-INCLUSION: {"Martha Smith"=>"Excluded", "Liz"=>"Excluded"}
996	Docosahexanoic acid plus vitamin D treatment improves features of NAFLD in children with serum vitamin D deficiency: results from a single centre trial	2016.0			PLoS One	1932-6203	11.0	12.0	e0168216	Della Corte, Claudia and Carpino, Guido and De Vito, Rita and De Stefanis, Cristiano and Alisi, Anna and Cianfarani, Stefano and Overi, Diletta and Mosca, Antonella and Stronati, Laura and Cucchiara, Salvatore		RAYYAN-INCLUSION: {"Martha Smith"=>"Excluded", "Liz"=>"Excluded"}
997	Aerobic exercise and vitamin E improve high-fat diet-induced NAFLD in rats by regulating the AMPK pathway and oxidative stress	2023.0			European Journal of Nutrition	1436-6215			1-12	Bai, Yaowei and Li, Tongqiang and Liu, Jiacheng and Wang, Yingliang and Wang, Chaoyang and Ju, Shuguang and Zhou, Chen and Chen, Yang and Yao, Wei and Xiong, Bin		RAYYAN-INCLUSION: {"Martha Smith"=>"Excluded", "Liz"=>"Excluded"}
998	Perspectives on youth‐onset nonalcoholic fatty liver disease	2020.0			Endocrinology, Diabetes & Metabolism	2398-9238	3.0	4.0	e00184	Castillo‐Leon, Eduardo and Cioffi, Catherine E and Vos, Miriam B		RAYYAN-INCLUSION: {"Martha Smith"=>"Excluded", "Liz"=>"Excluded"}
999	Nonalcoholic fatty liver disease increases the risk of diabetes in young adults: A nationwide population-based study in Korea	2021.0			Metabolism	0026-0495	123.0		154866	Chung, Goh Eun and Cho, Eun Ju and Yoon, Ji Won and Yoo, Jeong-Ju and Chang, Young and Cho, Yuri and Park, Sang-Hyun and Han, Kyungdo and Shin, Dong Wook and Yu, Su Jong		RAYYAN-INCLUSION: {"Martha Smith"=>"Excluded", "Liz"=>"Excluded"}
1000	AGA technical review on nonalcoholic fatty liver disease	2002.0			Gastroenterology	0016-5085	123.0	5.0	1705-1725	Sanyal, Arun J		RAYYAN-INCLUSION: {"Martha Smith"=>"Excluded", "Liz"=>"Excluded"}
1001	Pediatric initiatives within the nonalcoholic steatohepatitis–clinical research network (NASH CRN)	2003.0			Journal of pediatric gastroenterology and nutrition	0277-2116	37.0	3.0	220-221	Lavine, Joel E and Schwimmer, Jeffrey B		RAYYAN-INCLUSION: {"Martha Smith"=>"Excluded", "Liz"=>"Excluded"}
1002	Mechanisms of beneficial effects of exercise training on non-alcoholic fatty liver disease (NAFLD): Roles of oxidative stress and inflammation	2019.0			European journal of sport science	1746-1391	19.0	7.0	994-1003	Farzanegi, Parvin and Dana, Amir and Ebrahimpoor, Zeynab and Asadi, Mahdieh and Azarbayjani, Mohammad Ali		RAYYAN-INCLUSION: {"Martha Smith"=>"Excluded", "Liz"=>"Excluded"} | RAYYAN-LABELS: No abstract
1003	Therapeutic landscape for NAFLD in 2020	2020.0			Gastroenterology	0016-5085	158.0	7.0	1984-1998	Neuschwander-Tetri, Brent A		RAYYAN-INCLUSION: {"Martha Smith"=>"Excluded", "Liz"=>"Excluded"}
1004	Nutritional therapy for nonalcoholic fatty liver disease	2016.0			The Journal of nutritional biochemistry	0955-2863	29.0		1-11	Dongiovanni, Paola and Lanti, Claudia and Riso, Patrizia and Valenti, Luca		RAYYAN-INCLUSION: {"Martha Smith"=>"Excluded", "Liz"=>"Excluded"}
1005	Lean non-alcoholic fatty liver disease	2019.0			Clinical nutrition	0261-5614	38.0	3.0	975-981	Wang, Alice Yuxin and Dhaliwal, Jasbir and Mouzaki, Marialena		RAYYAN-INCLUSION: {"Martha Smith"=>"Excluded", "Liz"=>"Excluded"}
1006	Intima-media thickness of carotid artery and susceptibility to atherosclerosis in obese children with nonalcoholic fatty liver disease	2008.0			Journal of Pediatric Gastroenterology and Nutrition	0277-2116	47.0	1.0	68-75	Demircioglu, Fatih and Koçyigit, Ali and Arslan, Nur and Çakmakç, Handan and Hzl, Samil and Sedat, Alparslan Tuncel		RAYYAN-INCLUSION: {"Martha Smith"=>"Excluded", "Liz"=>"Excluded"}
1007	Pediatric Fatty Liver and Obesity: Not Always Just a Matter of Non-Alcoholic Fatty Liver Disease	2018.0	12.0	1.0	CHILDREN-BASEL	2227-9067	5.0	12.0		Alfani, R and Vassallo, E and De Anseris, AG and Nazzaro, L and D'Acunzo, I and Porfito, C and Mandato, C and Vajro, P	English	RAYYAN-INCLUSION: {"Martha Smith"=>"Excluded", "Liz"=>"Excluded"}	10.3390/children5120169
1008	Prevalence of No Alcohol Fatty Liver Disease (NAFLD) in a population of obese children in Valencia, Venezuela	2014.0			ARCHIVOS LATINOAMERICANOS DE NUTRICION	0004-0622	64.0	2.0	73-82	de Synchez, MP and de Salim, AM and de Perdomo, HR and Oramas, GP	Spanish	RAYYAN-INCLUSION: {"Martha Smith"=>"Excluded", "Liz"=>"Excluded"}
1009	Benefits of Physical Exercise as Approach to Prevention and Reversion of Non-Alcoholic Fatty Liver Disease in Children and Adolescents with Obesity	2022.0	8.0		CHILDREN-BASEL	2227-9067	9.0	8.0		Calcaterra, V and Magenes, VC and Vandoni, M and Berardo, C and Marin, L and Bianchi, A and Cordaro, E and Silvestro, GS and Silvestri, D and Pellino, VC and Cereda, C and Zuccotti, G	English	RAYYAN-INCLUSION: {"Martha Smith"=>"Excluded", "Liz"=>"Excluded"} | RAYYAN-LABELS: Good source,Check review studies | USER-NOTES: {"Liz"=>["check sources"]}	10.3390/children9081174
1010	PERSPECTIVES IN CLINICAL GASTROENTEROLOGY AND HEPATOLOGY	2017.0	4.0	1.0	CLINICAL GASTROENTEROLOGY AND HEPATOLOGY	1542-3565	15.0	4.0	474-485	Kim, D and Kim, WR	English	RAYYAN-INCLUSION: {"Martha Smith"=>"Excluded", "Liz"=>"Excluded"}	10.1016/j.cgh.2016.08.028
1011	Report on the AASLD/EASL Joint Workshop on Clinical Trial Endpoints in NAFLD	2019.0	10.0	1.0	HEPATOLOGY	0270-9139	70.0	4.0	1424-1436	Rinella, ME and Tacke, F and Sanyal, AJ and Anstee, QM and Abdelmalek, MF and Bugianesi, E and Chalasani, N and Eamonn, R and Gudmundsson, K and Harrison, SA and Kleiner, D and Lavine, JE and Long, M and Lyons, E and Newsome, PN and Nobili, V and Paradis, V and Ratziu, V and Schattenberg, JM and Schuppan, D and Schwimmer, J and Siddiqui, MS and Tetri, BA and Trauner, MH and Vos, MB and Wong, V an…	English	RAYYAN-INCLUSION: {"Martha Smith"=>"Excluded", "Liz"=>"Excluded"}	10.1002/hep.30782
1012	The role of nutrition in non-alcoholic fatty liver disease treatment in obese children	2022.0	1.0	1.0	ARCHIVES DE PEDIATRIE	0929-693X	29.0	1.0	1-11	Guimber, D and Debray, D and Bocquet, A and Briend, A and Chouraqui, JP and Darmaun, D and Feillet, F and Frelut, ML and Hankard, R and Lapillonne, A and Peretti, N and Roze, JC and Simeoni, U and Turck, D and Dupont, C and Soc Francaise Pediat CNSFP	English	RAYYAN-INCLUSION: {"Martha Smith"=>"Excluded", "Liz"=>"Excluded"}	10.1016/j.arcped.2021.09.009
1013	Novel Insights in the Metabolic Syndrome in Childhood and Adolescence	2017.0			HORMONE RESEARCH IN PAEDIATRICS	1663-2818	88.0	3.0	181-193	Bussler, S and Penke, M and Flemming, G and Elhassan, YS and Kratzsch, J and Sergeyev, E and Lipek, T and Vogel, M and Spielau, U and Korner, A and de Giorgis, T and Kiess, W	English	RAYYAN-INCLUSION: {"Martha Smith"=>"Excluded", "Liz"=>"Excluded"}	10.1159/000479510
1014	Non-alcoholic fatty liver disease in children: pathogenesis and diagnostic and therapeutic possibilities	2019.0			PEDIATRIA I MEDYCYNA RODZINNA-PAEDIATRICS AND FAMILY MEDICINE	1734-1531	15.0	3.0	252-257	Malecki, P and Mania, A and Mazur-Melewska, K and Sluzewski, W and Figlerowicz, M	Polish	RAYYAN-INCLUSION: {"Martha Smith"=>"Excluded", "Liz"=>"Excluded"}	10.15557/PiMR.2019.0042
1015	Non-alcoholic fatty liver disease in Asian Indian adolescents and young adults: Prevalence and its associated risk factors	2021.0	4.0	1.0	JOURNAL OF DIABETOLOGY	2543-3288	12.0	2.0	218-223	Mehreen, TS and Harish, R and Kamalesh, R and Anjana, RM and Mohan, V	English	RAYYAN-INCLUSION: {"Martha Smith"=>"Excluded", "Liz"=>"Excluded"}	10.4103/jod.jod_104_20
1016	Nutraceutical approaches to non-alcoholic fatty liver disease (NAFLD): A position paper from the International Lipid Expert Panel (ILEP)	2023.0	3.0		PHARMACOLOGICAL RESEARCH	1043-6618	189.0			Rizzo, M and Colletti, A and Penson, PE and Katsiki, N and Mikhailidis, DP and Toth, PP and Gouni-Berthold, I and Mancini, J and Marais, D and Moriarty, P and Ruscica, M and Sahebkar, A and Vinereanu, D and Cicero, AFG and Banach, M and Int Lipid Expert Panel ILEP	English	RAYYAN-INCLUSION: {"Martha Smith"=>"Excluded", "Liz"=>"Excluded"}	10.1016/j.phrs.2023.106679
1017	Nutrition Recommendations in Hepatic Steatosis in Children	2019.0			PROCEEDINGS OF THE 4TH CONGRESS OF THE ROMANIAN SOCIETY FOR MINIMAL INVASIVE SURGERY IN GINECOLOGY / ANNUAL DAYS OF THE NATIONAL INSTITUTE FOR MOTHER AND CHILD HEALTH ALESSANDRESCU-RUSESCU	978-88-85813-48-9			648-653	Trandafir, LM and Frasinariu, OE and Suciu, N	English	RAYYAN-INCLUSION: {"Martha Smith"=>"Excluded", "Liz"=>"Excluded"}
1018	PUTRA-Adol study: protocol for an observational follow-up study to assess the tracking of dietary patterns linked to cardiometabolic risk factors and its prospective relationship with non-alcoholic fatty liver disease, carotid intima-medial thickness and mental well-being during adolescence in Ma...	2021.0	5.0	1.0	BMJ OPEN	2044-6055	11.0	5.0		Appannah, G and Emi, NA and Magendiran, M and Shariff, ZM and Zaini, AA and Shamsuddin, NH and Suppiah, S and Saini, SM and Thambiah, SC and Ching, SM	English	RAYYAN-INCLUSION: {"Martha Smith"=>"Excluded", "Liz"=>"Excluded"} | USER-NOTES: {"Martha Smith"=>["look for published results"]}	10.1136/bmjopen-2020-044747
1019	Physical Activity Is Prospectively Associated With Adolescent Nonalcoholic Fatty Liver Disease	2016.0	1.0	1.0	JOURNAL OF PEDIATRIC GASTROENTEROLOGY AND NUTRITION	0277-2116	62.0	1.0	110-117	Anderson, EL and Fraser, A and Howe, LD and Callaway, MP and Sattar, N and Day, C and Tilling, K and Lawlor, DA	English	RAYYAN-INCLUSION: {"Martha Smith"=>"Excluded", "Liz"=>"Excluded"} | USER-NOTES: {"Liz"=>["Not an intervention study"]}	10.1097/MPG.0000000000000904
1020	Treatment of pediatric non-alcoholic steatohepatitis	2004.0			PEDIATRIC GASTROENTEROLOGY 2004	88-7587-106-X			199-205	Vajro, P and Broccoletti, T and Lenta, S and Migliaro, F and MEDIMOND	English	RAYYAN-INCLUSION: {"Martha Smith"=>"Excluded", "Liz"=>"Excluded"}
1021	The effect of a Mediterranean diet vs. a low-fat diet on non-alcoholic fatty liver disease in children: a randomized trial	2022.0	4.0	3.0	INTERNATIONAL JOURNAL OF FOOD SCIENCES AND NUTRITION	0963-7486	73.0	3.0	357-366	Akbulut, UE and Isik, IA and Atalay, A and Eraslan, A and Durmus, E and Turkmen, S and Yurttas, AS	English	RAYYAN-INCLUSION: {"Martha Smith"=>"Excluded", "Liz"=>"Excluded"}	10.1080/09637486.2021.1979478
1022	Nonalcoholic Fatty Liver Disease in Children	2011.0	9.0	1.0	PEDIATRIC GASTROENTEROLOGY HEPATOLOGY & NUTRITION	2234-8646	14.0	3.0	209-221	Seo, JW	Korean	RAYYAN-INCLUSION: {"Martha Smith"=>"Excluded", "Liz"=>"Excluded"}	10.5223/kjpgn.2011.14.3.209
1023	Advances in Pediatric Nonalcoholic Fatty Liver Disease	2009.0	10.0	1.0	HEPATOLOGY	0270-9139	50.0	4.0	1282-1293	Loomba, R and Sirlin, CB and Schwimmer, JB and Lavine, JE	English	RAYYAN-INCLUSION: {"Martha Smith"=>"Excluded", "Liz"=>"Excluded"}	10.1002/hep.23119
1024	Nonalcoholic Fatty Liver Disease	2014.0			INTEGRATIVE WEIGHT MANAGEMENT : A GUIDE FOR CLINICIANS	978-1-4939-0548-5			145	Palmer, M and Mullin, GE and Cheskin, LJ and Matarese, LE	English	RAYYAN-INCLUSION: {"Martha Smith"=>"Excluded", "Liz"=>"Excluded"}
1025	Mediterranean diet and nonalcoholic fatty liver disease	2018.0	5.0	21.0	WORLD JOURNAL OF GASTROENTEROLOGY	1007-9327	24.0	19.0	2083-2094	Anania, C and Perla, FM and Olivero, F and Pacifico, L and Chiesa, C	English	RAYYAN-INCLUSION: {"Martha Smith"=>"Excluded", "Liz"=>"Excluded"}	10.3748/wjg.v24.i19.2083
1026	Non-Alcoholic Fatty Liver Disease in Children and Adolescents: Lifestyle Change - a Systematic Review and Meta-Analysis	2018.0	5.0	1.0	ANNALS OF HEPATOLOGY	1665-2681	17.0	3.0	345-354	Utz-Melere, M and Targa-Ferreira, C and Lessa-Horta, B and Epifanio, M and Mouzaki, M and Mattos, AA	English	RAYYAN-INCLUSION: {"Martha Smith"=>"Excluded", "Liz"=>"Excluded"} | RAYYAN-LABELS: Check review studies	10.5604/01.3001.0011.7380
1027	Fetuin-A and Its Relation to Metabolic Syndrome and Fatty Liver Disease in Obese Children Before and After Weight Loss	2008.0	11.0	1.0	JOURNAL OF CLINICAL ENDOCRINOLOGY & METABOLISM	0021-972X	93.0	11.0	4479-4485	Reinehr, T and Roth, CL	English	RAYYAN-INCLUSION: {"Martha Smith"=>"Excluded", "Liz"=>"Excluded"} | RAYYAN-LABELS: Exercise secondary intervention	10.1210/jc.2008-1505
1028	Effect of a multicomponent intervention in components of metabolic syndrome: a study with overweight/obese low-income school-aged children	2020.0	3.0		SPORT SCIENCES FOR HEALTH	1824-7490	16.0	1.0	137-145	Brand, C and Lima, RA and Silva, TF and Macedo, DS and Mota, J and Andersen, LB and Martins, CMD and Gaya, AR	English	RAYYAN-INCLUSION: {"Martha Smith"=>"Excluded", "Liz"=>"Excluded"}	10.1007/s11332-019-00590-w
1029	Hyperinsulinemia in African-American children - Decreased insulin clearance and increased insulin secretion and its relationship to insulin sensitivity	2002.0	10.0	1.0	DIABETES	0012-1797	51.0	10.0	3014-3019	Arslanian, SA and Saad, H and Lewy, V and Danadian, K and Janosky, J		RAYYAN-INCLUSION: {"Martha Smith"=>"Excluded", "Liz"=>"Excluded"}	10.2337/diabetes.51.10.3014
1030	Glucose intolerance in obese adolescents with polycystic ovary syndrome: Roles of insulin resistance and beta-cell dysfunction and risk of cardiovascular disease	2001.0	1.0	1.0	JOURNAL OF CLINICAL ENDOCRINOLOGY & METABOLISM	0021-972X	86.0	1.0	66-71	Arslanian, SA and Lewy, VD and Danadian, K		RAYYAN-INCLUSION: {"Martha Smith"=>"Excluded", "Liz"=>"Excluded"} | USER-NOTES: {"Liz"=>["exercise not included"]}	10.1210/jc.86.1.66
1031	Obesity, regional fat distribution, and syndrome X in obese black versus white adolescents: Race differential in diabetogenic and atherogenic risk factors	2003.0	6.0		JOURNAL OF CLINICAL ENDOCRINOLOGY & METABOLISM	0021-972X	88.0	6.0	2534-2540	Bacha, F and Saad, R and Gungor, N and Janosky, J and Arslanian, SA		RAYYAN-INCLUSION: {"Martha Smith"=>"Excluded", "Liz"=>"Excluded"}	10.1210/jc.2002-021267
1032	Nontraditional Risk Factors and Biomarkers for Cardiovascular Disease: Mechanistic, Research, and Clinical Considerations for Youth A Scientific Statement From the American Heart Association	2011.0	6.0	14.0	CIRCULATION	0009-7322	123.0	23.0	2749-2769	Balagopal, P and de Ferranti, SD and Cook, S and Daniels, SR and Gidding, SS and Hayman, LL and McCrindle, BW and Mietus-Snyder, ML and Steinberger, J and Council Nutr Phys Act Metab and Council Epidemiology Prevention		RAYYAN-INCLUSION: {"Martha Smith"=>"Excluded", "Liz"=>"Excluded"}	10.1161/CIR.0b013e31821c7c64
1033	Role of proton MR for the study of muscle lipid metabolism	2006.0	11.0	1.0	NMR IN BIOMEDICINE	0952-3480	19.0	7.0	968-988	Boesch, C and Machann, J and Vermathen, P and Schick, F		RAYYAN-INCLUSION: {"Martha Smith"=>"Excluded", "Liz"=>"Excluded"}	10.1002/nbm.1096
1034	Alanine aminotransferase levels and fatty liver in childhood obesity: Associations with insulin resistance, adiponectin, and visceral fat	2006.0	11.0	1.0	JOURNAL OF CLINICAL ENDOCRINOLOGY & METABOLISM	0021-972X	91.0	11.0	4287-4294	Burgert, TS and Taksali, SE and Dziura, J and Goodman, TR and Yeckel, CW and Papademetris, X and Constable, RT and Weiss, R and Tamborlane, WV and Savoye, M and Seyal, AA and Caprio, S		RAYYAN-INCLUSION: {"Martha Smith"=>"Excluded", "Liz"=>"Excluded"}	10.1210/jc.2006-1010
1035	Seasonal Variation in Physical Activity Among Children and Adolescents: A Review	2010.0	2.0	1.0	PEDIATRIC EXERCISE SCIENCE	0899-8493	22.0	1.0	81-92	Carson, V and Spence, JC		RAYYAN-INCLUSION: {"Martha Smith"=>"Excluded", "Liz"=>"Excluded"}	10.1123/pes.22.1.81
1036	Effects of Exercise Modality on Insulin Resistance and Functional Limitation in Older Adults A Randomized Controlled Trial	2009.0	1.0	26.0	ARCHIVES OF INTERNAL MEDICINE	0003-9926	169.0	2.0	122-131	Davidson, LE and Hudson, R and Kilpatrick, K and Kuk, JL and McMillan, K and Janiszewski, PM and Lee, S and Lam, M and Ross, R		RAYYAN-INCLUSION: {"Martha Smith"=>"Excluded", "Liz"=>"Excluded"}	10.1001/archinternmed.2008.558
1037	Preventing cardiovascular disease and diabetes - A call to action from the American Diabetes Association and the American Heart Association	2006.0	7.0		DIABETES CARE	0149-5992	29.0	7.0	1697-1699	Eckel, RH and Kahn, R and Robertson, RM and Rizza, RA		RAYYAN-INCLUSION: {"Martha Smith"=>"Excluded", "Liz"=>"Excluded"}	10.2337/dc06-9911
1038	Improvement of the lipid profile with exercise in obese children: A systematic review	2012.0	5.0	1.0	PREVENTIVE MEDICINE	0091-7435	54.0	5.0	293-301	Escalante, Y and Saavedra, JM and Garcia-Hermoso, A and Dominguez, AM		RAYYAN-INCLUSION: {"Martha Smith"=>"Excluded", "Liz"=>"Excluded"} | USER-NOTES: {"Liz"=>["NAFLD outcomes not assessed"]}	10.1016/j.ypmed.2012.02.006
1039	Changes in aerobic capacity and visceral fat but not myocyte lipid levels predict increased insulin action after exercise in overweight and obese men	2003.0	6.0		DIABETES CARE	0149-5992	26.0	6.0	1706-1713	Gan, SK and Kriketos, AD and Ellis, BA and Thompson, CH and Kraegen, EW and Chisholm, DJ		RAYYAN-INCLUSION: {"Martha Smith"=>"Excluded", "Liz"=>"Excluded"}	10.2337/diacare.26.6.1706
1040	Skeletal muscle lipid content and insulin resistance: Evidence for a paradox in endurance-trained athletes	2001.0	12.0	1.0	JOURNAL OF CLINICAL ENDOCRINOLOGY & METABOLISM	0021-972X	86.0	12.0	5755-5761	Goodpaster, BH and He, J and Watkins, S and Kelley, DE		RAYYAN-INCLUSION: {"Martha Smith"=>"Excluded", "Liz"=>"Excluded"}	10.1210/jc.86.12.5755
1041	Effects of weight loss on regional fat distribution and insulin sensitivity in obesity	1999.0	4.0	1.0	DIABETES	0012-1797	48.0	4.0	839-847	Goodpaster, BH and Kelley, DE and Wing, RR and Meier, A and Thaete, FL		RAYYAN-INCLUSION: {"Martha Smith"=>"Excluded", "Liz"=>"Excluded"} | RAYYAN-EXCLUSION-REASONS: wrong population	10.2337/diabetes.48.4.839
1042	Effect of exercise on total and intra-abdominal body fat in postmenopausal women - A Randomized controlled trial	2003.0	1.0	15.0	JAMA-JOURNAL OF THE AMERICAN MEDICAL ASSOCIATION	0098-7484	289.0	3.0	323-330	Irwin, ML and Yasui, Y and Ulrich, CM and Bowen, D and Rudolph, RE and Schwartz, RS and Yukawa, M and Aiello, E and Potter, JD and MeTiernan, A		RAYYAN-INCLUSION: {"Martha Smith"=>"Excluded", "Liz"=>"Excluded"}	10.1001/jama.289.3.323
1043	Associations of muscle strength and aerobic fitness with metabolic syndrome in men	2004.0	8.0		MEDICINE AND SCIENCE IN SPORTS AND EXERCISE	0195-9131	36.0	8.0	1301-1307	Jurca, R and Lamonte, MJ and Church, TS and Earnest, CP and Fitzgerald, SJ and Barlow, CE and Jordan, AN and Kampert, JB and Blair, SN		RAYYAN-INCLUSION: {"Martha Smith"=>"Excluded", "Liz"=>"Excluded"}	10.1249/01.MSS.0000135780.88930.A9
1044	Effect of calorie restriction with or without exercise on insulin sensitivity, beta-cell function, fat cell size, and ectopic lipid in overweight subjects	2006.0	6.0		DIABETES CARE	0149-5992	29.0	6.0	1337-1344	Larson-Meyer, DE and Heilbronn, LK and Redman, LM and Newcomer, BR and Frisard, MI and Anton, S and Smith, SR and Alfonso, A and Ravussin, E and Pennington CALERIE team		RAYYAN-INCLUSION: {"Martha Smith"=>"Excluded", "Liz"=>"Excluded"} | USER-NOTES: {"Liz"=>["study not in children"]}	10.2337/dc05-2565
1045	Waist circumference is an independent predictor of insulin resistance in black and white youths	2006.0	2.0		JOURNAL OF PEDIATRICS	0022-3476	148.0	2.0	188-194	Lee, S and Bacha, F and Gungor, N and Arslanian, SA		RAYYAN-INCLUSION: {"Martha Smith"=>"Excluded", "Liz"=>"Excluded"}	10.1016/j.jpeds.2005.10.001
1046	Exercise without weight loss is an effective strategy for obesity reduction in obese individuals with and without Type 2 diabetes	2005.0	9.0		JOURNAL OF APPLIED PHYSIOLOGY	8750-7587	99.0	3.0	1220-1225	Lee, S and Kuk, JL and Davidson, LE and Hudson, R and Kilpatrick, K and Graham, TE and Ross, R		RAYYAN-INCLUSION: {"Martha Smith"=>"Excluded", "Liz"=>"Excluded"}	10.1152/japplphysiol.00053.2005
1047	Whole-Body MRI and Ethnic Differences in Adipose Tissue and Skeletal Muscle Distribution in Overweight Black and White Adolescent Boys	2011.0			JOURNAL OF OBESITY	2090-0708	2011.0			Lee, S and Kim, Y and Kuk, JL and Boada, FE and Arslanian, S		RAYYAN-INCLUSION: {"Martha Smith"=>"Excluded", "Liz"=>"Excluded"} | USER-NOTES: {"Liz"=>["not an intervention study"]}	10.1155/2011/159373
1048	Waist circumference, blood pressure, and lipid components of the metabolic syndrome	2006.0	12.0	1.0	JOURNAL OF PEDIATRICS	0022-3476	149.0	6.0	809-816	Lee, SJ and Bacha, F and Arslanian, SA		RAYYAN-INCLUSION: {"Martha Smith"=>"Excluded", "Liz"=>"Excluded"}	10.1016/j.jpeds.2006.08.075
1049	Recent trends in waist circumference and waist-height ratio among US children and adolescents	2006.0	11.0	1.0	PEDIATRICS	0031-4005	118.0	5.0	E1390-E1398	Li, CY and Ford, ES and Mokdad, AH and Cook, S		RAYYAN-INCLUSION: {"Martha Smith"=>"Excluded", "Liz"=>"Excluded"}	10.1542/peds.2006-1062
1050	Fat content in individual muscle fibers of lean and obese subjects	2001.0	9.0	1.0	INTERNATIONAL JOURNAL OF OBESITY	0307-0565	25.0	9.0	1316-1321	Malenfant, P and Joanisse, DR and Theriault, R and Goodpaster, BH and Kelley, DE and Simoneau, JA		RAYYAN-INCLUSION: {"Martha Smith"=>"Excluded", "Liz"=>"Excluded"}	10.1038/sj.ijo.0801733
1051	Trends in waist circumferences in young British children: a comparative study	2005.0	2.0		INTERNATIONAL JOURNAL OF OBESITY	0307-0565	29.0	2.0	157-162	McCarthy, HD and Jarrett, KV and Emmett, PM and Rogers, I and ALSPAC Study Team		RAYYAN-INCLUSION: {"Martha Smith"=>"Excluded", "Liz"=>"Excluded"}	10.1038/sj.ijo.0802849
1052	EFFECT OF STRENGTH TRAINING ON GLUCOSE-TOLERANCE AND POST-GLUCOSE INSULIN-RESPONSE	1984.0			MEDICINE AND SCIENCE IN SPORTS AND EXERCISE	0195-9131	16.0	6.0	539-543	MILLER, WJ and SHERMAN, WM and IVY, JL		RAYYAN-INCLUSION: {"Martha Smith"=>"Excluded", "Liz"=>"Excluded"}
1053	Proton magnetic resonance spectroscopy study of soleus muscle in non-obese healthy and Type 2 diabetic Asian Northern Indian males: high intramyocellular lipid content correlates with excess body fat and abdominal obesity	2003.0	5.0		DIABETIC MEDICINE	0742-3071	20.0	5.0	361-367	Misra, A and Sinha, S and Kumar, M and Jagannathan, NR and Pandey, RM		RAYYAN-INCLUSION: {"Martha Smith"=>"Excluded", "Liz"=>"Excluded"}	10.1046/j.1464-5491.2003.00932.x
1054	Java-based graphical user interface for the MRUI quantitation package	2001.0	5.0	1.0	MAGNETIC RESONANCE MATERIALS IN PHYSICS BIOLOGY AND MEDICINE	1352-8661	12.0	2.0	141-152	Naressi, A and Couturier, C and Devos, JM and Janssen, M and Mangeat, C and de Beer, R and Graveron-Demilly, D		RAYYAN-INCLUSION: {"Martha Smith"=>"Excluded", "Liz"=>"Excluded"}	10.1007/BF02668096
1055	Aerobic exercise training improves insulin sensitivity without changes in body weight, body fat, adiponectin, and inflammatory markers in overweight and obese girls	2005.0	11.0	1.0	METABOLISM-CLINICAL AND EXPERIMENTAL	0026-0495	54.0	11.0	1472-1479	Nassis, GP and Papantakou, K and Skenderi, K and Triandafillopoulou, M and Kavouras, SA and Yannakoulia, M and Chrousos, GP and Sidossis, LS		RAYYAN-INCLUSION: {"Martha Smith"=>"Excluded", "Liz"=>"Excluded"} | USER-NOTES: {"Liz"=>["no markers of NAFLD obtained"]}	10.1016/j.metabol.2005.05.013
1056	Prevalence of Obesity and Trends in Body Mass Index Among US Children and Adolescents, 1999-2010	2012.0	2.0	1.0	JAMA-JOURNAL OF THE AMERICAN MEDICAL ASSOCIATION	0098-7484	307.0	5.0	483-490	Ogden, CL and Carroll, MD and Kit, BK and Flegal, KM		RAYYAN-INCLUSION: {"Martha Smith"=>"Excluded", "Liz"=>"Excluded"}	10.1001/jama.2012.40
1057	Intramyocellular triglyceride content is a determinant of in vivo insulin resistance in humans - A H-1-C-13 nuclear magnetic resonance spectroscopy assessment in offspring of type 2 diabetic parents	1999.0	8.0	1.0	DIABETES	0012-1797	48.0	8.0	1600-1606	Perseghin, G and Scifo, P and De Cobelli, F and Pagliato, E and Battezzati, A and Arcelloni, C and Vanzulli, A and Testolin, G and Pozza, G and Del Maschio, A and Luzi, L		RAYYAN-INCLUSION: {"Martha Smith"=>"Excluded", "Liz"=>"Excluded"}	10.2337/diabetes.48.8.1600
1058	Increased glucose transport-phosphorylation and muscle glycogen synthesis after exercise training in insulin-resistant subjects	1996.0	10.0	31.0	NEW ENGLAND JOURNAL OF MEDICINE	0028-4793	335.0	18.0	1357-1362	Perseghin, G and Price, TB and Petersen, KF and Roden, M and Cline, GW and Gerow, K and Rothman, DL and Shulman, GI		RAYYAN-INCLUSION: {"Martha Smith"=>"Excluded", "Liz"=>"Excluded"}	10.1056/NEJM199610313351804
1059	Effects of resistance training and endurance training on insulin sensitivity in nonobese, young women: A controlled randomized trial	2000.0	7.0		JOURNAL OF CLINICAL ENDOCRINOLOGY & METABOLISM	0021-972X	85.0	7.0	2463-2468	Poehlman, ET and Dvorak, RV and DeNino, WF and Brochu, M and Ades, PA		RAYYAN-INCLUSION: {"Martha Smith"=>"Excluded", "Liz"=>"Excluded"}	10.1210/jc.85.7.2463
1060	Exercise-induced reduction in obesity and insulin resistance in women: A randomized controlled trial	2004.0	5.0		OBESITY RESEARCH	1071-7323	12.0	5.0	789-798	Ross, R and Janssen, I and Dawson, J and Kungl, AM and Kuk, JL and Wong, SL and Nguyen-Duy, TB and Lee, S and Kilpatrick, K and Hudson, R		RAYYAN-INCLUSION: {"Martha Smith"=>"Excluded", "Liz"=>"Excluded"}	10.1038/oby.2004.95
1061	Physical activity, total and regional obesity: dose-response considerations	2001.0	6.0	1.0	MEDICINE AND SCIENCE IN SPORTS AND EXERCISE	0195-9131	33.0	6.0	S521-S527	Ross, R and Janssen, I		RAYYAN-INCLUSION: {"Martha Smith"=>"Excluded", "Liz"=>"Excluded"}	10.1097/00005768-200106001-00023
1062	Reduction in obesity and related comorbid conditions after diet-induced weight loss or exercise-induced weight loss in men - A randomized, controlled trial	2000.0	7.0	18.0	ANNALS OF INTERNAL MEDICINE	0003-4819	133.0	2.0	92-103	Ross, R and Dagnone, D and Jones, PJH and Smith, H and Paddags, A and Hudson, R and Janssen, I		RAYYAN-INCLUSION: {"Martha Smith"=>"Excluded", "Liz"=>"Excluded"}	10.7326/0003-4819-133-2-200007180-00008
1063	Influence of diet and exercise on skeletal muscle and visceral adipose tissue in men	1996.0	12.0	1.0	JOURNAL OF APPLIED PHYSIOLOGY	8750-7587	81.0	6.0	2445-2455	Ross, R and Rissanen, J and Pedwell, H and Clifford, J and Shragge, P		RAYYAN-INCLUSION: {"Martha Smith"=>"Excluded", "Liz"=>"Excluded"}	10.1152/jappl.1996.81.6.2445
1064	Prevalence of fatty liver in children and adolescents	2006.0	10.0	1.0	PEDIATRICS	0031-4005	118.0	4.0	1388-1393	Schwimmer, JB and Deutsch, R and Kahen, T and Lavine, JE and Stanley, C and Behling, C		RAYYAN-INCLUSION: {"Martha Smith"=>"Excluded", "Liz"=>"Excluded"}	10.1542/peds.2006-1212
1065	Effects of resistance training on insulin sensitivity in overweight Latino adolescent males	2006.0	7.0		MEDICINE AND SCIENCE IN SPORTS AND EXERCISE	0195-9131	38.0	7.0	1208-1215	Shaibi, GQ and Cruz, ML and Ball, GDC and Weigensberg, MJ and Salem, GJ and Crespo, NC and Goran, MI		RAYYAN-INCLUSION: {"Martha Smith"=>"Excluded", "Liz"=>"Excluded"} | RAYYAN-EXCLUSION-REASONS: wrong outcome	10.1249/01.mss.0000227304.88406.0f
1066	Effects of aerobic training, resistance training, or both on glycemic control in type 2 diabetes - A Randomized trial	2007.0	9.0	18.0	ANNALS OF INTERNAL MEDICINE	0003-4819	147.0	6.0	357-369	Sigal, RJ and Kenny, GP and Boule, NG and Wells, GA and Prud'homme, D and Fortier, M and Reid, RD and Tulloch, H and Coyle, D and Phillips, P and Jennings, A and Jaffey, J		RAYYAN-INCLUSION: {"Martha Smith"=>"Excluded", "Liz"=>"Excluded"}	10.7326/0003-4819-147-6-200709180-00005
1067	Effects of Resistance Training and Aerobic Exercise on Insulin Sensitivity in Overweight Korean Adolescents: A Controlled Randomized Trial	2011.0	8.0	1.0	DIABETES & METABOLISM JOURNAL	2233-6079	35.0	4.0	418-426	Suh, S and Jeong, IK and Kim, MY and Kim, YS and Shin, S and Kim, SS and Kim, JH		RAYYAN-INCLUSION: {"Martha Smith"=>"Excluded", "Liz"=>"Excluded"}	10.4093/dmj.2011.35.4.418
[truncated: 626 more rows]
