# Supplementary material for: Systematic review of exercise for the treatment of pediatric metabolic dysfunction-associated steatotic liver disease
Source: PLoS One. 2024 Dec 10;19(12):e0314542. doi: 10.1371/journal.pone.0314542 (PMC11630624; doi:10.1371/journal.pone.0314542)
Supplement: S8 File — (XLSX) [file pone.0314542.s008.xlsx]

## Sheet: Sheet1
	Bell 2007	Van der Heijden 2010(a)		Lee, YH. 2010			Van der Heijden 2010(b)	Davis 2011			Hasson 2012			De Piano 2012			Lee, S. 2012			Lee, S. 2013			Hay 2016			De Lira 2017			Lee, S. 2019			Labayen 2020		Iraji 2021			Gonzalez-Ruiz 2022				Tas 2023
	Group 1	Group 1	Group 2	Group 1	Group 2	Group 3	Group 1	Group 1	Group 2	Group 3	Group 1	Group 2	Group 3	Group 1	Group 2	Group 3	Group 1	Group 2	Group 3	Group 1	Group 2	Group 3	Group 1	Group 2	Group 3	Group 1	Group 2	Group 3	Group 1	Group 2	Group 3	Group 1	Group 2	Group 1	Group 2	Group 3	Group 1	Group 2	Group 3	Group 4	Group 1	Group 2
General Information
Date of review (mm/dd/yy)	2023-07-25	2023-07-05		2023-07-24			2023-07-25	2023-07-23			2023-07-25			2023-07-18			2023-07-06			2023-07-06			2023-07-20			2023-07-20			2023-07-12			2023-07-13		2023-07-14			2023-07-15				2024-08-08
Name of reviewer(s)	Martha Smith, Liz Yu	Martha Smith, Liz Yu		Martha Smith, Liz Yu			Martha Smith, Liz Yu	Martha Smith, Liz Yu			Martha Smith, Liz Yu			Martha Smith, Liz Yu			Martha Smith, Liz Yu			Martha Smith, Liz Yu			Martha Smith, Liz Yu			Martha Smith, Liz Yu			Martha Smith, Liz Yu			Martha Smith, Liz Yu		Martha Smith, Liz Yu			Martha Smith, Liz Yu				Martha Smith, Liz Yu
Study title	Exercise alone reduces insulin resistance in obese children independently of changes in body composition	A 12-week aerobic exercise program reduces hepatic fat accumulation and insulin resistance in obese, Hispanic adolescents.		The effects of an exercise program on anthropometric, metabolic, and cardiovascular parameters in obese children.			Strength Exercise Improves Muscle Mass and Hepatic Insulin Sensitivity in Obese Youth	Startup Circuit Training Program Reduces Metabolic Risk in Latino Adolescents			Randomized Controlled Trial to Improve Adiposity, Inflammation, and Insulin Resistance in Obese African-American and Latino Youth			Long-term effects of aerobic plus resistance training on the adipokines and neuropeptides in nonalcoholic fatty liver disease obese adolescents			Effects of aerobic versus resistance exercise without caloric restriction on abdominal fat, intrahepatic lipid, and insulin sensitivity in obese adolescent boys: a randomized, controlled trial			Aerobic exercise but not resistance exercise reduces intrahepatic lipid content and visceral fat and improves insulin sensitivity in obese adolescent girls: a randomized controlled trial			Physical activity intensity and type 2 diabetes risk in overweight youth: a randomized trial			Aerobic training performed at ventilatory threshold improves liver enzymes and lipid profile related to non-alcoholic fatty liver disease in adolescents with obesity			Effects of Exercise Modality on Insulin Resistance and Ectopic Fat in Adolescents with Overweight and Obesity: A Randomized Clinical Trial			Effects of Exercise in Addition to a Family-Based Lifestyle Intervention Program on Hepatic Fat in Children With Overweight		Changes in Liver Enzymes and Metabolic Profile in Adolescents with Fatty Liver following Exercise Interventions			Exercise dose on hepatic fat and cardiovascular health in adolescents with excess of adiposity				Effects of short-term supervised exercise training on liver fat in adolescents with obesity: a randomized controlled trial
Study ID (e.g., Smith 2001)	Bell 2007	van der Heijden 2010		Lee 2010			van der Heijden 2010	Davis 2011			Hasson 2012			De Piano 2012			Lee 2012			Lee 2013			Hay 2016			de Lira 2017			Lee 2019			Labayen 2020		Iraji 2021			González-Ruíz 2022				Tas 2023
PMID	PMID: 17698905	19696755		PMID: 20421958			PMID: 20351587	PMID: 21502883			PMID: 21293446			22932160			22751691			PMID: 24045865			PMID: 26617254			29214926			30554789			31227585		33505894			34734674				37731271
Author(s)	PMID: 17698905	van der Heijden GJ, Wang ZJ, Chu ZD, Sauer PJ, Haymond MW, Rodriguez LM, Sunehag AL		Lee YH, Song YW, Kim HS, Lee SY, Jeong HS, Suh SH, Park JK, Jung JW, Kim NS, Noh CI, Hong YM.			Van Der Heijden GJ, Wang ZJ, Chu Z, et al.	Davis JN, Gyllenhammer LE, Vanni AA, Meija M, Tung A, Schroeder ET, Spruijt-Metz D, Goran MI.			Hasson RE, Adam TC, Davis JN, et al.			de Piano A, de Mello MT, Sanches Pde L, da Silva PL, Campos RM, Carnier J, Corgosinho F, Foschini D, Masquio DL, Tock L, Oyama LM, do Nascimento CM, Tufik S, Dâmaso AR.			Lee S, Bacha F, Hannon T, Kuk JL, Boesch C, Arslanian S. Effects of aerobic versus resistance exercise without caloric restriction on abdominal fat, intrahepatic lipid, and insulin sensitivity in obese adolescent boys: a randomized, controlled trial			Lee S, Deldin AR, White D, et al.			Hay J, Wittmeier K, MacIntosh A, et al.			de Lira CT, Dos Santos MA, Gomes PP, Fidelix YL, Dos Santos AC, Tenório TR, Lofrano-Prado MC, do Prado WL			Lee S, Libman I, Hughan K, Kuk JL, Jeong JH, Zhang D, Arslanian S			Labayen I, Medrano M, Arenaza L, Maíz E, Osés M, Martínez-Vizcaíno V, Ruiz JR, Ortega FB		Iraji H, Minasian V, Kelishadi R			González-Ruíz K, Correa-Bautista JE, Izquierdo M, García-Hermoso A, Martínez-Vizcaíno V, Lobelo F, González-Jiménez E, Schmidt-RioValle J, Correa-Rodríguez M, Fernández-Irigoyen J, Palomino-Echeverría S, Santamaría E, Ramírez-Vélez R				Emir Tas, Reid D Landes, Eva C Diaz, Shasha Bai, Xiawei Ou, Robert Buchmann, Xiaoxu Na, Radhika Muzumdar, Elisabet Børsheim, Jonathan A Dranoff
Year of publish	2007	2010		2010			2010	2011			2012			2012			2012			2013			2016			2017			2019			2020		2021			2022				2023
Journal/Source	J Clin Endocrinol Metab.	Obesity		Korean Circ J			Med Sci Sports Exerc.	Med Sci Sports Exerc.			Obesity (Silver Spring).			Eur Journal of Gastroenterol & Hepatol.			Diabetes			Am J Physiol Endocrinol Metab.			International Journal of Obesity (Lond).			Nutr Health.			J Pediatr.			Diabetes Care		Pediatr Gastroenterol Hepatol Nutr			Pediatric Obesity				Obesity (Silver Spring)
Country/location of origin	Western Australia	Texas, USA		Korea			Texas, USA	Los Angeles, USA			Los Angeles, CA, USA			Federal University of Sa ̃o Paulo, Paulista Medical School, Brazil			Pittsburgh, USA			Pittsburg, USA			Canada			Recife, Brazil			Pittsburgh, USA			Vitoria-Gasteiz (Spain)		Iran			Bogota, Colombia				USA
Meets inclusion criteria	Yes	Yes		Yes			Yes	Yes			Yes			Yes			Yes			Yes			Yes			Yes			Yes			Yes		Yes			Yes				Yes
Characteristics of included studies
Methods
Disease(s) studied	Obesity	Obesity		Obesity			NAFLD, obesity	obese/overweight, nafld			NAFLD, obesity			NAFLD, obesity			Obesity, NAFLD, type 2 diabetes			NAFLD, obesity			overweight/obesity, nafld			NAFLD, obesity			NALFD, obesity			NAFLD, obesity		NAFLD, obesity			NAFLD, obesity				Obesity, MASLD
Study design (e.g. parallel, non-RCT)	Pre-post study	Pre-post study		RCT			before-after intervention study	RCT			RCT			RCT			parallel RCT			RCT			parallel RCT			prospective study			Parallel RCT			nonrandomized two-arm, parallel-design controlled trial		non-randomized controlled trial			randomized clinical trial with single blind, parallel-group trial				RCT
Start date	-	?		-			Unclear	Unclear						Unclear			2007-11-01			2010-08-01			2008-05-01			2013-01-01			2013-11-01			2014-09-01		Unclear			2017-09-01				2021-04-01
End date	-	?		-			Unclear	Unclear						Unclear			2011-10-01			2012-10-01			2012-07-01						2017-06-21			2017-06-01		Unclear			2018-12-01				2022-05-01
Duration of participation (from recruitment to follow-up)	8 weeks	~ 13 weeks (12 week intervention)		10 weeks			~13 weeks (12 week intervention)	16 weeks			16 weeks			1 year			3 mos			3 mos			6 months						6 months?					~ 8 weeks			6 months				13 months
Notes																	Children’s Hospital of Pittsburgh (CHP) of University of Pittsburgh Medical Center
Participants
Group description (i.e., intervention, comparison)	Intervention Group	Obese Participants	Lean Participants	Combined exercise	Aerobic exercise	Control	Intervention Group	CT + MI	CT	Control	Control (C)	Nutrition Education (N)	Nutrition + strength training (N+ST)	AT	AT + RT		Intervention Group (AE)	Intervention Group (RE)	Control Group	Control	AE	RE	High Intensity	Moderate Intensity	Control	Control	HIT	LIT	AE	RE	AE + RE	Control (family-based lifestyle and psycho-education program)	Exercise + cntrl	School-based exercise (SBE)	HIIT	Control	CTRL (SBPE)	HIPE	LIPE	PLUS (HIPE + LIPE)	Exercise	Control
Population description	sedentary obese children and adolescents with high fasting glucose	Postpubertal, Hispanic adolescents, obese	Postpubertal, Hispanic adolescents, lean	Obese children			Post pubertal obese Hispanic adolescents	Obese female latino adolescents			One hundred obese, but otherwise healthy African-American (n = 48) and Latino (n = 52) boys and girls			Obese adolescents			Obese (BMI >/= 95th percentile) adolescent boys			Obese girls			Overweight/obese youth			Obese adolescents			Adolescents with overweight and obesity (BMI≥85th percentile and <40 kg/m2)	Same	Same	Overweight or obese children	Same	male students aged between 10 and 15 years with overweight/obesity and NAFLD	Same	Same	Obese adolescents	Same	Same	Same	children aged 13 to 18 years were recruited from pediatric clinics at the Arkansas Children’s Hospital	children aged 13 to 18 years were recruited from pediatric clinics at the Arkansas Children’s Hospital
Setting (i.e., children's hospital, in-patient, out-patient, unclear, NR, etc.)	Unclear	Texas Children's Hospital, Children’s Nutrition Research Center, out-patient	Texas Children's Hospital, Children’s Nutrition Research Center, out-patient				Texas Children’s Hospital, Physiotherapy Unit	Veronica Atkins Lifestyle Intervention Laboratory			Outpatient and inpatient visits at the general clinic research center (GCRC)			Interdisciplinary Obesity Program of the Federal University of S ̃ao Paulo, Paulista Medical School			Assessments: Children's Hospital of Pittsburgh of University of Pittsburg Medical Center, Interventions: Pittsburgh YMCA exercise facility, exercise lab at CHP			downtown Pittsburgh YMCA exercise facility or the exercise laboratory at Children's Hospital of Pittsburgh (CHP)			local pediatric research centre and the interventions were delivered at community recreation facilities.						Children’s Hospital of Pittsburgh (CHP) of the University of Pittsburgh Medical Center, Exercise sessions took place at two locations in Pittsburgh: downtown Pittsburgh PNCYMCA and CHP exercise laboratory	Same	Same	unclear (see protocol)	Same								Out-patient	out-patient
Inclusion criteria	Sedentary obese children and adolescents aged between 9 and 16 yr were recruited from tertiary referral clinics. All children were above the 95th percentile for body mass index (BMI) for age (20), and all had elevated fasting insulin levels greater than 12.0 mU/liter (but normal fasting glucose) before commencement of the study	Postpubertal (i.e., Tanner pubertal stage IV and V), hispanic (parents and grandparents of Hispanic descent by self-report), obese (BMI >95th percentile for age according to Centers for Disease Control and Prevention growth charts, >/= 5 yrs, stable body weight for at least 6 mos), sedentary (no school organized athletic program and <45 min ligh-to-moderate physical activity per week), good healt…	Postpubertal (i.e., Tanner pubertal stage IV and V), hispanic (parents and grandparents of Hispanic descent by self-report), lean (<85th percentile for age according to Centers for Disease Control and Prevention growth charts, >/= 5 yrs, stable body weight for at least 6 mos), sedentary (no school organized athletic program and <45 min ligh-to-moderate physical activity per week), good health (as…	12 to 14 participated in this study (Table 1). The body mass index (BMI) for each individual was over the 95th percentile for age and gender			BMI >95th percentile for age (20). Participants had been obese for ≥5 years and reported stable body weight for at least 6 months. Only sedentary adolescents were included, i.e. they did not participate in any school or after school organized athletic activities and performed <45 min light to moderate physical activity/ week (by self report), Hispanic (parents and grandparents of Hispanic descent…	female, age- and gender-specific body mass index (BMI) ≥ 85th percentile (Centers for Disease Control and Prevention, 2000), Latino ethnicity (i.e., parents and grandparents of Latino descent by parental self-report), and grades 9–12 (age 14–18 yr), all participants attended high schools where physical education classes were either not offered or offered less than 2 d·wk−1						obese adolescents ages 15-19 (postpubertal stage V [24] [based on the Tanner stages of obesity (BMI > 95th percentile of the CDC reference growth charts)]			aged 12-18 years, pubertal (Tanner stages III-V), nonsmokers, nondiabetic, physiclaly inactive (no participation in structured PA for previous 3 mos except school PE classes)			12–18 yr of age, pubertal (Tanner stages III–V), nonsmokers, nondiabetic, and physically inactive (no participation in structured physical activity for the past 3 mo, except for school physical education classes)			13–19 years of age, overweight or obese based on age- and sex-specific BMI standards13 and displayed at least one additional risk factor for type 2 diabetes: (1) a family history of type 2 diabetes, (2) member of a high-risk ethnic group14 (that is, South Asian or Indigenous), (3) fetal exposure to diabetes (mother had gestational or pre-gestational diabetes),15 evidence of non-alcoholic fatty li…			age 13–18 years with good general health, BMI >95th percentile according to the Centers for Disease Control (CDC) (Kukzmarski et al., 2000) growth charts and Tanner stage 3 to 4 (Tanner, 1976)			12–17 years of age, pubertal (Tanner stages II-V), non-smokers, and physically inactive (no participation in structured physical activity for past three months before study entry except school physical education classes)	Same	Same	Overweight/obesity, as defined by the cutoffs for sex and age (by month) etablished by the World Obesity Federation, 8-12 years of age		male students aged between 10 and 15 years (body mass index [BMI] >25 kg/m2 or >85%) who were diagnosed with NAFLD using ultrasonography of the liver parenchyma (grade 1 or 2) and enzymatic tests (ALT >25.8 U/L) . no use of medications, no history of any heart and vascular disease, and a sedentary lifestyle (<30 minutes of physical activity per week).	Same	Same	adolescents aged 11–17years (Tanner stage II–V), 67.5% girls, with a body mass index (BMI) z score at or above the 85th percentile, according to the Interna- tional Obesity Task Force,12 and/or with excess of adiposity (body fat >30%)				participants with obesity (body mass index [BMI] ≥ 95th percentile for age and sex), in later stages of puberty (Tanner stage IV–V), and at high risk for MASLD, defined as VCTE-CAP ≥ 241 dB/m, were included
Exclusion criteria	secondary obesity, underlying genetic syndrome, and T2DM	morbid obesity (body fat % >50, sleep apnea, Pickwick syndrome, or cor pulmonale)		Unclear			Adolescents with morbid obesity (body fat % >50, sleep apnea, Pickwick syndrome or cor pulmonale)	1) were using medication or were diagnosed with any disease that could influence dietary intake, exercise ability, body composition, or insulin indices; 2) were previously diagnosed with any major illness since birth; 3) had any diagnostic criteria for diabetes; or 4) participated in structured exercise, nutrition, or weight loss program in the past 6 months						genetic, metabolic or endocrine disease and previous drug utilization.			Participation in structured exercise, significant weight change (BMI > 2-3 kg/m2), endocrine disorders, syndromic obesity (e.g., Prader-Willi syndrome), psychiatric disroders, chronic use of medications known to influence glucose metabolism and body composition			recent significant weight change (BMI >2–3 kg/m ), musculoskeletal injuries, endocrine disorders (e.g., polycystic ovary syndrome, type 2 diabetes), syndromic obesity, pregnancy, psychiatric disorders, and use of chronic medications that are known to influence glucose metabolism or body composition. Girls with oral or injectable contraceptives were also excluded			presented with (1) a diagnosis of type 2 diabetes or dysglycemia; (2) severe obesity or an injury that would prevent them from exercising; (3) experienced significant weight loss in the 6 months before enrollment; (4) were enrolled in a weight loss program; (5) were receiving medications known to affect metabolism; or (6) were pregnant.			body weight >120 kg (limitation of equipment); self-reported genetic or other metabolic diseases (such as hypertension, hyperlipidemia, diabetes); electrocardiographic abnormalities at rest; excessive alcohol intake and smoking; drug abuse; and pregnancy			12–17 years of age, pubertal (Tanner stages II-V), non-smokers, and physically inactive (no participation in structured physical activity for past three months before study entry except school physical education classes)	Same	Same	Subjects whose med- ical condition or medication limited their physical activity, or might affect the results obtained, were excluded. None of the children had diabetes or any other endocrine disorder, and all were nonsmokers		injury during physical activity and absence in more than two sessions during the exercise protocol	Same	Same	exclusion criteria included habitual exercise more than twice weekly for more than 60 min per session, preg- nancy, cardiovascular disease, diabetes mellitus (type 1 or 2), or any illness or disability rendering PE inadvisable or unfeasible. Additionally, participants with other causes of liver disease featur- ing elevated liver enzymes and/or hepatotropic viruses (i.e., positive for HBsAg/IgG, a…				Participants with diabetes and liver disease (except MASLD) or any diagnosis that would prevent them from participating in an exercise program were excluded. Those taking any medications that are known to affect hepatic lipid metabolism (i.e., metformin, statins, therapeutic doses of vitamin E) were also excluded.
Method of recruitment of participants (e.g. phone, mail, clinic patients)	recruited from tertiary referral clinics	local advertisement	local advertisement	Unclear			Unclear				volunteered for study			entered the Interdisciplinary Obesity Program			flyers posted in the city public transportation and posters placed on campus and from the Weight Management and Wellness Center at CHP.			flyers posted in the city public transportation system and posters placed on campus and from the Weight Management and Wellness Center at CHP			Unclear			dvertise- ments in local media (newspaper, radio and television) in the urban area of Recife, Brazil			recruited via flyers posted in public transportation venues, the university campus and hospitals, and from the Weight Management and Wellness Center at CHP	Same	Same	recruited at the Pediatric Endocrinology Unit of the University Hospital of Araba, and at Primary Care Clinics in the city of Vitoria-Gasteiz.									pediatric clinics at Arkansas Children's Hospital
Informed consent obtained (Y/N/unclear)	Y	Y	Y	Y			Y	Y			Y			Y			Y			Y			Y			Y			Y	Y	Y	Y		Y	Y	Y	Y				Y
Sample size (total no. randomized)	14	15	14	54			12	45			126			58			45			12	16	16	106			107			38	40	40	57	59	11	11	12	30	30	30	30	42
Clusters (if applicable, no., type, no. people per cluster)	N/A	N/A	N/A	N/A			N/A	N/A			african-american , n=48 and latino n=42			28 with NAFLD, 30 without NAFLD			16	16	13	N/A			N/A			N/A			N/A	N/A	N/A	N/A	N/A	N/A	N/A	N/A	N/A				N/A
Method of randomization / group assignment	N/A	N/A	N/A	Unclear			N/A	Randomization was blocked by intervention group to achieve balance in randomization. Siblings (six pairs) were randomized into the same experimental group (one in C, two in CT, and three in CT + MI), and data from both siblings were used.			All eligible participants were randomized to one of three groups: (i) a control group, (ii) a once per week modified carbohydrate nutrition education program, and (iii) same nutrition education program with twice per week strength training. Within each ethnicity, randomization was blocked by sex to achieve balance in randomization between sexes.			unclear (blood sample was collected and analyzed, and ultrasound (US) was performed to measure visceral and subcutaneous fat and to diagnosis NAFLD. The patients were then divided into two groups, NAFLD (n = 28) and non-NAFLD (n = 30), according to US screening. Subsequently, these two groups were rando- mized into two subgroups, according to different kinds of exercise)			Randomly selected pieces of paper from a container with group assignments			lottery using a completely randomized design and cell sizes of 16.			Participants that completed at least four of six scheduled training sessions during a 2-week run-in phase were randomized (Figure 1) in a 1:1:1 allocation ratio in blocks of 15. The sequences were generated from an online tool by an investigator not involved in the allocation of participants to study arms. All participants originally randomized to the control arm were provided with an opportunity…			Aiming to increase overall compliance to the protocol, adolescents with lower intrinsic motivation (based on the motivational interview) were intentionally allocated into the Control Group (CG, n 1⁄4 45). Thus 62 adolescents were randomized (randomizer.org) into High-Intensity Training (HIT; n 1⁄4 31) or Low-Intensity Training (LIT) (n 1⁄4 31) group.			block randomization was done based on sex and age (12–15 years, 15–17 years), which was performed by the study biostatistician	Same	Same	Children were allocated to the CInt or II groups after baseline measurements. The design of the current project was conceived as a randomized controlled trial; however, this assignment was not completely random. A number of chil- dren/families (N = 11) did not have time to attend the exercise sessions and were thus allocated to the CInt group		Unclear	Unclear	Unclear	permuted blocks to allocate all participants into the groups in a 1:1:1:1 ratio using a computer-generated random number sequence.				block randomization scheme, stratified by sex, was generated by RDL (code provided in online Supporting Information). Arm assignment was revealed after the participant completed the fitness test. Owing to the nature of the interventions, participants, study personnel (except the MRI raters), and the statistician were not blinded to treatment arm assignment.
Baseline imbalances between treatment arms	N/A	Higher body weight, BMI, body fat %, body FM, lean body mass, higher subcutaneous visceral, hepatic, and intramyocellular fat content, 3x higher fasting insulin concentration and HOMAir (more insulin resistant)		unclear (yes)			N/A	None	-	-	African-American participants had significantly greater volumes of subcutaneous fat (P < 0.01) as well as lower volumes of visceral fat (P = 0.07) and HFF (P = 0.02) compared to Latino participants. Furthermore, African Americans had significantly lower SI derived from the IVGTT (P < 0.01) and markers of inflammation (P < 0.05; with the exception of adiponectin) compared to their Latino counterpa…			AT group without NAFLD presented lower adiponectin and leptin at baseline compared with the AT + RT group. Meanwhile, the patients with NAFLD who underwent this same kind of exercise presented lower adiponectin and MCH concentrations at baseline.			None			Fasting insulin, insulin AUC, insulin sensitivity, and V̇ O were lower (P < 0.05) in the RE group compared with the AE group.			Unclear			None			no significant differences between groups with respect to age, anthropometric measurements, total fat, liver fat, skeletal muscle composition, and CRF and muscular strength			there were no significant differences in the socioeco- nomic, sociodemographic, anthropomet- ric, or clinical characteristics between the CInt and II groups., No significant difference in percentage of HF was seen between the CInt and II groups at baseline		None			"baseline characteristics were similar among participants assigned to the 4 interventions and between those assigned to intervention and those who completed the study"	Unclear	Unclear	Unclear	No information
Withdrawals and exclusions (if not provided below by outcome)	0	??		Unclear			None	44 subjects qualified for the program. Of these, 38 completed the program (evaluable participants), 12 in the C group, 14 in the CT group, and 12 in the CT + MI group. Reasons for dropouts included lost interest (n = 1), too many absences to exercise class (n = 4), and taking college preparation classes (n = 1).			24 participants did not complete the prorgam, two Latino participants were identified as outliers (insulin parameters were >2 s.d. above the mean), they were removed from the analysis			None			1 (withdraw, lack of interest)	0	1 (withdraw, lack of interest), 1 (excluded, taking metformin)	3 discontinued (2 lost interest, 1 pregnant)	2 discontinued	2 discontinued	ix youth were lost to follow-up, valid data for insulin sensitivity and hepatic triglyceride content were unavailable in 3 and 11 participants at baseline, respectively (Figure 1)						Of the 118 participants randomized, 85 participants (30 AE, 28 RE and 27 combined) completed the study (completion rate 72%). Reasons for discontinuation after randomization included dissatisfaction with group assignment, lack of interest, time constraint, lost to contact, or injury unrelated to study (Figure 1). Participants who did not complete the study did not differ significantly in any base…			Children that discontinued the interven- tion(N=4intheCIntgroup;N=9 in the II group), or who did not attend at least 50% of the educational program sessions (N = 1 in the II group)		None	None	None	4 (2 illness, 2 declined to continue)	6 (2 illnesses, 2 declined to continue, 1 time commitment, 1 no time)	6 (1 moved, 2 declined to continue, 1 no time, 2 no reason)	5 (1 illness, 2 declined to continue, 1 no time, 1 no reason)	2 excluded for claustrophobia, 2 self-withdrew, 1 lost to follow up
Age range	2023-09-16	??		2023-12-14			Unclear	14-18						15-19						2023-12-18			13-19			13-18						2023-08-12		2023-10-15	2023-10-15	2023-10-15	2023-11-17	Same	Same	Same	13-18
- mean age/+-	12.70 +- 2.32 yr	15.6 ± 0.4	15.1 ± 0.3	Unclear			15.5±0.5y	15.7 ± 1.2	15.7 ± 1.1	15.8 ± 1.0	15.4 ± 1.1 years			16.48±1.42 years (all participants)			15.2 +/- 1.9	14.6 +/- 1.5	14.8 +/- 1.4	15.0 ± 2.2	14.6 ± 1.9	14.8 ± 1.9	15.3 (1.7)	15.1 (1.8)	15.2 (1.7)	14.72 (+1.35)	14.95 (+1.35)	14.77 (+0.94)	14.4 ± 1.6	14.4 ± 1.6	14.5 ± 1.7	10.6+-1.1	10.5 +-1.0	13.39+-0.95	12.82+-1.02	13.14+-1.49	13.8 +- 1.54	13.47 +- 1.53	13.27 +- 1.6	13.03 +- 1.79	15.2 ± 1.5	15.4 ± 1.0
Sex	Male: 8 Female: 6	Male: 7 Female: 8	Male: 10 Female: 4	Male: 45 Female: 9			Male: 6 Female: 6	Male: 0 Female: 12	Male: 0 Female: 14	Male: 0 Female: 12	Male: Female:			Male: 27 Female: 31 (all participants)			Male: 100% Female: 0%	Male: 100%	Male: 100%	male: 0 Female: 12	16	16 female	Male: 6 Female: 33	07:25:00	13:23:00	Male: 44 Female: 63			Male: 13 Female:25	Male: 15 Female: 25	Male: 14 Female: 26	Male: 27 Female: 30	Male: 27 Female: 32	Male: 11 Female: 0	Male: 11 Female: 0	Male: 12 Female: 0	Male: 11 Female: 19	Male: 12 Female: 18	Male: 9 Female: 21	Male: 7 Female: 23 (Deduced)	14 (41%) male	2 (33%) male
Race/Ethnicity	-	Hispanic	Hispanic	Unclear			hispanic	latino	latino	latino	african-american , n=48 and latino n=42			unclear			black 9/white 7/mixed 0	black 6/white 1/mixed 9	black 6/white 6/mixed 1	2023-09-03	2023-09-07	2023-12-04	1 day, 3:11:00	20:04:08	19:09:08	Unclear			18/18/2/0	26/11/1/2	19/12/6/3	6	12	Unclear	Unclear	Unclear	-	-	-	-	15 (48%) white	6 (100%) white
Height (specify units)	1.59 +- 0.12	??	??	-			-	159.5 ± 3.7	157.0 ± 5.9	160.3 ± 4.9	-			-			??	??	??	-	-	-	-	-	-	1.64 (+-0.08)	1.66 (+0.06)	1.65 (+0.07)	167.2 ± 8.1	165.4 ± 9.1	166.3 ± 8.2	145.5 +-7.9	146.9 +- 6.3	Unclear	Unclear	Unclear	-	-	-	-	No information	No information
Weight (specify units)	80.62 +- 19.20	91.7 ± 3.5 kg	57.2 ± 2.7 kg	-			97.0+-3.8	88.5 ± 16.8	80.2 ± 10.7	94.4 ± 13.4	-			108.85±8.54 kg (with NAFLD)	109.26±9.70 kg (with NAFLD)		106.5 +/- 11.2 kg	97.7 +/- 10.8 kg	100.0 +/- 14.4 kg	93.3 ± 13.1	88.9 ± 16.3	97.1 ± 16.0	89.1 (15.7)	86.8 (15.8)	92.9 (17.4)	95.63 (+14.72)	98.36 (+13.24)	93.70 (+15.00)	94.9 ± 16.3	91.9 ± 16.8	89.9 ± 16.1	53.4 +-8.9	55.9 +-54.9	66.46±11.57	63.20±7.47 6	65.30±12.04	57.62 +- 8.55	57.11 +- 10.14	59.66 +- 12.75	55.34+- 9.74	101 ± 18.9 kg	92.5 ± 17.8 kg
BMI (kg/m^2)	31.58 +- 4.36	33.7 ± 1.1	20.6 ± 0.8#	26.12+-2.44	26.34+-2.25	27.37+-3.04	35.3 ± 0.7	34.6 ± 6.0	32.4 ± 3.2	36.4 ± 5.2	97.3 ± 3.3			37.99±3.64 (with nafld)	38.43±5.26 (with nafld)		36.6 +/- 5.9	34.5 +/- 2.4	33.9 +/- 4.2	35.3 ± 4.0	32.9 ± 3.8	36.4 ± 3.8	32.6 (4.8)	31.9 (4.8)	32.9 (5.4)	35.09 (+4.11)	35.36 (+4.78)	34.07 (+4.05)	33.7 ± 4.0	33.4 ± 3.8	32.3 ± 4.1	25.1 +-2.8	25.7 +-3.3	26.47+-1.74	26.68+-2.32	26.45+-2.21	1.83 (0.45)	1.73 (0.44)	1.85 (0.66)	1.78 (0.72)	36.9 ± 6	92.5 ± 17
ALT
AST
GGT
Liver fat, %	-			N/A			9.2 ± 2.9	5.9 ± 2.1	6.4 ± 4.0	8.2 ± 4.2	-						4.7 +-4.0	2.9+-1.0	2.2 +-2.2	-			6.4 (7.0)	5.8 (7.0)	5.7 (4.5)	N/A	-	-	2.5 ± 2.4	3.0 ± 5.1	2.2 ± 2.6	5.2 +-2.8	5.6+-4.5				219.83 (39.93)	222.33 (40.70	240.37 (43.07)	218.07 (42.83)	CAP score: 279 ± 34, IHTG %: 5.26 ± 3.01, MASLD-positive by MRI-PDFF (n, %): 11 (35%)	CAP score: 281 ± 28, IHTG %: 8.97 ± 6.61, MASLD-positive by MRI-PDFF (n, %): 4 (66%)
Diagnoses (i.e., NAFLD)	Obesity	Obese	N/A	Obese			Obesity	obese/overweight	Same	Same	-			nafld, obesity	nafld, obesity		Obese	Obese	Obese	Obesity	Obesity	obestiy	overweight/obese	Same	Same	Obese	Obese	Obese	Obese/overweight	Same	Same	Hepatic steatosis , n=18	hepatic steatosis, n=23	nafld, overweight/obese	Same	Same	obesity/overweight	obesity/overweight	obesity/overweight	obesity/overweight
Severity of illness	-	N/A	N/A	-			-	N/A	N/A	N/A	-			-	-		N/A	N/A	N/A	-			-	-	-	N/A	-	-	N/A	N/A	N/A	hepatic steatosis = liver fat% > 5.5%					-	-	-	-
Co-morbidities	high fasting insulin levels	N/A	N/A	-			-	-	-	-	-			-	-		N/A	N/A	N/A	-			-	-	-	-	-	-	N/A	N/A	N/A	High blood pressure, hypertriglyceridemia, High TG/HDLc, insulin resistance					-	-	-	-
Other relevant sociodemographics	-	N/A	N/A	-			-	-	-	-	-			-	-		N/A	N/A	N/A	-			-	-	-				N/A	N/A	N/A						-	-	-	-
Notes		Body fat %, lean body mass, fat mass also reported (see table 1)									-									-
Intervention Groups
Group description (i.e., intervention, comparison)	Intervention Group	Obese Participants	Lean Participants	Combined exercise	Aerobic exercise	Control	Intervention Group	CT + MI	CT	Control	Control (C)	Nutrition Education (N)	Nutrition + strength training (N+ST)	AT	AT + RT		Intervention Group (AE)	Intervention Group (RE)	Control Group	Control	AE	RE	High Intensity	Moderate Intensity	Control	Control	HIT	LIT	AE	RE	AE + RE	Control (family-based lifestyle and psycho-education program)	Exercise + cntrl	School-based exercise (SBE)	HIIT	Control	CTRL (SBPE)	HIPE	LIPE	PLUS (HIPE + LIPE)	Exercise	Control
No. randomised to group	14	15	14	20	16	18	12	14	18	13	30	39	31	29 (15 non-NAFLD + 14 NAFLD)	29 (15 non-NAFLD + 14 NAFLD)		16	16	13	12	16	16	38	32	36	33	26	25	38	40	40	57	59	11	11	12	30	30	30	30	31	6
Primary Intervention (i.e., exercise) (include description e.g., walking, biking, basketball)	group “circuit” exercise training, circuit- based, involving mixed aerobic and resistance (modified for age) sta- tions. A circuit consisted of aerobic cycle ergometer exercise, alternated with exercise performed on weight-stack machines. After a 10-min warm-up period of stretching and low-intensity cycle or treadmill exercise, each exercise session would begin with 1 min of cycle ergometry (init…	30-min aerobic exercise session on a treadmill, elliptical or a bicycle (dependent on the preference of the participant). Each exercise session was preceded by 10 min of warm-up and stretching, and followed by 10 min of cooldown and stretching		warm- up exercise, main exercise and cool-down exercise. Dur- ing the warm-up phase, the children were directed to st- retch and jog for 5 minutes. Body weight, circuit weight training, and aerobic exercise were included in the main exercise program. Circuit weight training consisted of 8-10 kinds of aerobic and resistance training exercise. The subjects were directed to do each exercise for 30 s…	warm-up exercise, main exercise, and cool-down exercise. The warm-up phase and the cool-down phase were the same as for the combined exercise program. The main exer- cise phase consisted of various items that can trigger the interest of children, such as soccer, basketball, football, baseball, hockey, badminton, healthrobics, rope skipp- ing, and mountain climbing. In the cool-down ph- ase childr…		Reistance exercise sessions. All major muscle groups were trained during each exercise session. the number of repetitions and subsequently resistance (weight) were increased.	same as CT	CT exercise (30–45 min total of cardiovascular activity (e.g., treadmill, elliptical machines, and aerobic classes) coupled with 30–45 min total of strength training), Participants would complete two different strength training exercises (upper and lower body exercise were paired together), each 1 min without stopping or rest, followed by 2–3 min of cardiovascular exercises	no intervention	no intervention??	carb nutrition education	nutrition education + strength training (One day a week focused on compound lower body exercises (i.e., leg press and dead lift) and isolated upper body exercises (i.e., biceps curl, triceps extension, and shoulder press) and the other training day included the reverse (i.e., bench press, lat pull-down, leg extension, leg curl, and calf raises))		AT consisted of running on a motor-driven treadmill at a cardiac frequency intensity representing ventilatory threshold I (±4 bpm), as determined by the results of an initial oxygen uptake test for aerobic exercises, RT exercises targeted the main muscle groups, After an introductory period, the load of training was adjusted such that volume and intensity were adjusted inversely, decreasing the n…		Treadmills, ellipticals, or stationary bikes	10 whole-body exercises (leg press, leg extension, leg flexion, chest press, latissimus pull down, seated row, biceps curl, and triceps extension with stack weight equipment) + a single set each of push-ups and sit-ups were performed	maintain their current leisure time activity (no participation in structured physical activities).	asked not to participate in structured physical activities throughout the study	treadmills and/or ellipticals	performed a series of 10 whole body exercises (Each training session included leg press, leg extension, leg flexion, chest press, latissimus pulldown, seated row, bicep curl, and tricep extension using weight machines. In addition, a single set of pushups and situps was performed.)	structured endurance exercise training (Participants self-selected exercise mode; however, treadmill walking and running were encouraged.)	structured endurance exercise training (Participants self-selected exercise mode; however, treadmill walking and running were encouraged.)		-	personalized aerobic training on a treadmill	personalized aerobic training on a treadmill	AE: moderate-intensity (measured heart rate* to ensure 50–65% of peak VO2†) using a treadmill or an elliptical machine	RE: 2 sets of 8 exercises (12–15 reps per set) using weight machines, each to volitional fatigue: leg press, leg extension, leg flexion, chest press, latissimus pull down, seated row, bicep curl, and triceps extension. modified push-ups and abdominal crunches to exhaustion	30 min AE + 1 set (30 min) RE	Sessions consisted of 5 min of instruction time, 10 min of warm-up, 60 min of game- based cardiovascular endurance, 10 min of muscle strength exercises, and 5 min of cooling down and stretching exercises (overall, 90 min/session).		The sessions started with a standardized warm-up, which consisted of 5-minutes jogging followed by 5-minutes dynamic stretching. Thereafter, the participants performed their assigned training program. Selected SBE training included implementation of a 20 m shuttle run test, sports skill training (futsal, handball, and basketball), jump rope, and games....At the end of the training session, the pa…	The sessions started with a standardized warm-up, which consisted of 5-minutes jogging followed by 5-minutes dynamic stretching. (See table 1 for details of the HIIT workout.) At the end of the training session, the participants performed 10 minutes of cool-down activities including running at low intensity and static stretching.		The standard physical education curriculum (60 min per week of physical activity) at low-to-moderate intensity	high-intensity physical education curriculum (HIPE, consisting of endurance and resistance games and non-competitive activities, such as running, gymkhanas, lifting, pushing, wrestling, or hauling, for 60-min sessions, three times per week, with an energy expenditure goal of 300 to 500 kcal/session at 75–85% maximum heart rate (HRmax) + standard PE curriculum	low-to-moderate intensity physical education curriculum (LIPE) consisting of endurance and resistance games and non-competitive activities (e.g., chasing, sprinting, dribbling, or hopping) for 60-min sessions, three times per week with an energy expenditure goal of 300 to 500 kcal/session at 55–75% HRmax + standard PE curriculum	combined HIPE and LIPE curriculum + standard PE curriculum	HIIT
Aerobic (AE) or Resistance Exercise (RE)?	AE + RE	AE		AE + RE	AE		RE	same as CT	RE + AE		-	N/A	RE	AE	AE + RE		AE	RE			AE	RE	AE	AE			ae	ae				AE+RE									Aerobic
Duration of treatment period	8 weeks	12 weeks		10 weeks	10 weeks		12 weeks	same as CT	16 weeks		-	-	16 weeks	1 year	1 year		3 mos	3 mos	3 mos		3 months	3 months	6 months	6 months			12 weeks	Same	6 mos	6 mos	6 mos	22 weeks		8 weeks	Same		6 months	6 months	6 months	6 months	4 weeks
Duration (of each session)	1 hour (10 min warm up + 10 min cool down, 40 min workout)	50 min (30 min AE, 10 min warm-up, 10 min cooldown)		60 mins	60 mins		1 hour (10 min of warm up, 40 min of resistance training and 10 min of cool down. )	same as CT	60-90 mins		-	-	60 min / session	60 min	30 min AT + 30 min RT		60 min/session (including 5 min warm-up and 5 min cool down)	60 min/session			60 min/session (including a 5-min warmup and 5-min cooldown)	60 min/session	(30-45 mins) The duration of each exercise session was adjusted to match caloric expenditure in the two exercise arms at ~ 350kcal per session.	Same			differed between participants, Based on the metabolic equivalent of task and considering that for each liter of oxygen (O2) consumed the EE is approximately 4.96 kcal, exercise session duration was determined using the equation Exercise Session time (min)1⁄4350/(VO2x4.96)	Same	60 min/session	60 min/session	60 min/session	90 min/session		weeks 1-2 (50 min total), weeks 3-5 (55 min totoal), weeks 6-8 (60 min total)	weeks 1-2 (36 min total), weeks 3-5 (38 min totoal), weeks 6-8 (40 min total)		60 min	60 min (structured into 5 min of warm-up, 45 min dedicated to the main training curriculum, and 10 min dedicated to returning to a rest state)	60 min (structured into 5 min of warm-up, 45 min dedicated to the main training curriculum, and 10 min dedicated to returning to a rest state)	60 min (30-min aerobic training program plus the 30-min resistance training)
Frequency	3x / week	4 x per week		three times a week, each time including two circuit weight training routines and one aerobic exercise rou- tine.	Children were directed to exercise three times a week.		2 x/week	same as CT	2 x / week		-	-	2x / week	3 x per week	3 x per week		3 x / week	3 x / week			3 x per week	3 x per week	3 x / week	3 x / week			3x per week	3x per week	3 times / week	3 times / week	3 times / week	3 sessions / week		3 days / week	Same		1 X per week	3 x per week + 1 x per week	3 x per week + 1 x per week	3 x per week + 1 x per week	3 times per week
Intensity	To address the issue of relative exercise intensity, individual measurements of maximal strength were made for each of the resistance exercise stations and we determined age-predicted maximal exercise heart rate data. All subjects then exer- cised at individualized absolute workloads and resistances, but exercise was matched between subjects in relative terms.	designed to result in a heart rate corresponding to at least 70% of that obtained at peak oxygen consumption (VO2peak) at baseline (see below), i.e., we aimed at maintaining heart rates >140 beats/min.		adjusted to be moderate (70-80% of maximum strength)	ad-justed to a VO2max of 60-80%, a HRmax of 70-90%, and 300-400 kcal for one exercise session.		during wk 1 and 2, the program starts with resistance (weights) corresponding to ~50% of 3 repetitions max (3R max) with 2–3 sets of 8–12 repetitions. The weights and repetitions are then increased gradually according to each individual’s ability reaching ~80–85% of 3R max with 3 × 15–20 repetitions during wk 9 to 12	same as CT	wore HR monitors (Polar FS1 model; Warminster, PA) in every exercise session and were instructed and supervised to maintain their HR between 70% and 85% of their maximum throughout the session, even while strength training		-	-	resistance increased as the participant's technique and strength improved.	workload correspond- ing to a ventilatory threshold of 1 (50–70% of oxygen uptake test)			progressively increased in duration and intensity, beginning at 40 min at ∼50% of Vo2peak, increased up to 60 min at 60–75% of Vo2peak by week two	For the first 4 weeks, participants performed one or two sets of 8–12 repetitions at 60% of baseline repetition maximum (RM) with proper lifting techniques. During weeks 4–12, subjects performed two sets of 8–12 repetitions to fatigue. Subjects took 1–2 min of rest between sets or machines.			AE programs progressively increased in duration and intensity beginning at 40 min at ∼50% of V̇ O2peak and increased up to 60 min at 60–75% of V̇ O2peak by week 2.	For the first 4 wk, participants performed one to two sets of eight to 12 repetitions at 60% of baseline one-repetition maximum (1RM) with proper lifting techniques. During weeks 4–13, subjects performed two sets of eight to 12 repetitions to fatigue.	70–85% (high- intensity arm) of heart rate reserve.	40–55% (moderate-intensity arm) of heart rate reserve.			exercised at an intensity corresponding to the ventilatory threshold 1	intensity 20% below VT1	Participants in the AE and combined groups wore a heart rate monitor (Polar Oy, Kempele, Finland) during AE sessions to ensure achievement of the target heart rate (50–65% of peak VO2). Energy expenditure (EE) was estimated using the heart rate-VO2 relationship obtained from the maximal graded treadmill test.		Participants in the AE and combined groups wore a heart rate monitor (Polar Oy, Kempele, Finland) during AE sessions to ensure achievement of the target heart rate (50–65% of peak VO2). Energy expenditure (EE) was estimated using the heart rate-VO2 relationship obtained from the maximal graded treadmill test.	Subjects were encouraged through motivation and game strategies to spend as much time as possible during the session in vigorous, high-intensity physical activity (16).		Unclear	Weeks 1-2: 100%/50% MAS (maximum aerobic speed associated with VO2peak), weeks 3-5: 105%/50% MAS, weeks 6-8: 110%/50% MAS			energy expenditure goal of 300 to 500 kcal/session at 75–85% maximum heart rate (HRmax)	energy expenditure goal of 300 kcal/session at 55–75% HRmax		10 1-min intervals using exercise equipment (elliptical machine, bike, or treadmill) at a work rate that elicited 80% to 90% of the maximal heart rate determined during the VO2 peak test
Co-interventions (i.e., nutrition counseling) (include description)	-	N/A		N/A	N/A		during wk 1 and 2, the program starts with resistance (weights) corresponding to ~50% of 3 repetitions max (3R max) with 2–3 sets of 8–12 repetitions. The weights and repetitions are then increased gradually according to each individual’s ability reaching ~80–85% of 3R max with 3 × 15–20 repetitions during wk 9 to 12	received four individual MI and four group MI sessions by two trained research staff (members of the Motivational Interviewing Network of Trainers)			-	dietary intervention targeted two goals: (i) ≤10% of total daily calorie intake from added sugar; and (ii) consuming at least 14 g/1,000 kcal of dietary fiber a day. Participants received four individual motivational interviewing (MI) sessions throughout the 16-week program by trained research staff. MI is a client-centered counseling approach designed to enhance intrinsic motivation for behavior…	same as nutriton group	Psychological intervention 1x per week (weekly psychological support group sessions where they dis- cussed body image and alimentary disorders, such as bulimia, anorexia nervosa, and binge eating; their signs, symptoms and health consequences; the relationship between their feelings and food; problems in the family, such as alcoholism; and other topics. Individual psycho- logical therapy was reco…	Psychological intervention 1x per week, nutritional intervention 1x per week, clinical evaluation 1x per week		N/A	N/A		N/A	-	-	N/A	N/A			Nutritional counseling was conducted by a trained dietitian for 1 hour each week in small groups (approximately nine participants). Lessons focused on healthy eating behavior, weight loss diets, diet versus light products, macro and micronutrient function, and nutritional facts. Although no specific prescription for energy intake was recommended, the participants were encouraged to reduce overall…	Same	Prior to baseline evaluations, participants attended two one-hour individual nutrition counseling sessions on proper food selection with the study dietitian. During this dietary run-in period (2–4 weeks), participants were asked to follow a healthy weight maintenance calorie intake (55–60% carbohydrate, 15–20% protein, and 20–25% fat), which was determined using the Harris-Benedict equation (16).…	Same	Same	Lifestyle and psycho- educational program. Parents/caregivers and children separately attended the life- style (45 min) and psycho-educational (45 min) programs once every 2 weeks (i.e., 11 sessions in total), as has been explained in detail previously (14). The focus of the program was 1) to increase the parents’ and children’s knowledge about healthier dietary habits, 2) to in- crease their phy…	Lifestyle and psycho- educational program. Parents/caregivers and children separately attended the life- style (45 min) and psycho-educational (45 min) programs once every 2 weeks (i.e., 11 sessions in total), as has been explained in detail previously (14). The focus of the program was 1) to increase the parents’ and children’s knowledge about healthier dietary habits, 2) to in- crease their phy…	N/A	N/A		education will be offered in lifestyles, hygiene, and diet [30] at no cost to participants. Nutritional counseling will be offered as well.	N/A	N/A	hygiene and dietary management plan that includes educational and nutritional support throughout the study.	None
Other important treatment information	-	participants were told not to make lifestyle and dietary changes during the exercise program		-	-		To exclude effects of dietary intake on measurements obtained at baseline versus post-exercise, prior to both studies, each participant received an identical 7 d low-carbohydrate (CHO)/high- fat diet at home (30% CHO, 55% fat, and 15% protein; 20% of the total CHO content as fructose) (33,34,40,41,42). Total energy intake was calculated to correspond to each individual’s requirement according to …	same as CT	required to attend at least 28 of the 32 sessions and could not miss more than two consecutive classes				Training sessions took place on 2 nonconsecutive days per week and the nutrition education took place once per week.				All subjects were asked to follow a weight maintenance diet (55–60% carbohydrate, 15–20% protein, and 20–25% fat) during the intervention period to allow the assumption that any changes in abdominal fat and insulin sensitivity were consequent to the effects of regular exercise alone without caloric restriction	All subjects were asked to follow a weight maintenance diet (55–60% carbohydrate, 15–20% protein, and 20–25% fat) during the intervention period to allow the assumption that any changes in abdominal fat and insulin sensitivity were consequent to the effects of regular exercise alone without caloric restriction	To reduce dropouts and maintain adherence, participants were given the opportunity to participate in exercise sessions after the completion of postintervention evaluations.	All participants were asked to follow a weight maintenance diet (55–60% carbohydrate, 15–20% protein, and 25–30% fat) throughout the study to be able to assess the effects of regular exercise alone on insulin sensitivity and fat distribution. Daily energy requirements to maintain baseline body weight were determined at baseline by estimating resting energy expenditure and multiplying the obtained…			The exercise intensity was prescribed using heart rate reserve, which was calculated from resting and maximal heart rate values collected at baseline. Exercise intensity was monitored throughout each session with a Polar Heart Rate Monitor (Polar Electro, Kempele, Finland) by the supervising kinesiologist or staff member... Energy expenditure during exercise was estimated from a submaximal exerci…	Same			Exercise sessions were iso- caloric, with energy expenditure (EE) set at 350 kcal, which is recommended for weight loss in children and adolescents (1050 kcal/week), estimated by indirect calorimetry														supervised HIIT three times a week for 4 weeks (total of 12 sessions) provided by a certified trainer at the ACNC. Each HIIT session lasted approximately 45 min and included a 5- to 10-min low-intensity warm-up followed by 10 1-min intervals using exercise equipment (elliptical machine, bike, or treadmill) at a work rate that elicited 80% to 90% of the maximal heart rate determined during the VO2…
Integrity of delivery (prescribed or supervised/monitored?)	supervised by an exercise physiologist	Experienced exercise physiologists were responsible for the training sessions together with the principal investigator 2x/week. Participants were instructed to perform a similar program (same duration and intensity) twice a week at home, i.e., a total of four exercise sessions per week		Unclear	twice with an in- structor and once by themselves/week		Supervised	same as CT	5:1 child-to-trainer ratio				3:1 child/trainer ratio	Supervised by exercise psychologist			Exercise sessions were supervised by PE graduate students	Exercise sessions were supervised by PE graduate students		Supervised by exercise physiology graduate students.			YMCA locations in Winnipeg, Manitoba, Canada under the supervision of kinesiologists, kinesiology students or study investigators.	Same			supervised by exercise trainers	supervised by exercise trainers	All exercise sessions were by appointment and were supervised by an exercise physiologist or exercise science students.Exercise training sessions were delivered in small group settings (1–2 participants: 1 trainer ratio) to ensure participant’s safety and compliance.			Sessions were designed and supervised by exercise specialists		two coaches supervised all HIIT and SBE training sessions	Same		Trained physiotherapist and physical educators supervised each train- ing session				Supervised
Complicance	attendance for the 8-wk training period was over 87%. No subject missed more than four sessions.	To assure that the desired heart rate (exercise intensity) was achieved and maintained for 30 min, each participant wore a heart rate monitor, Polar S-710 (HealthCheck Systems, Brooklyn, NY) during all home and hospital exercise sessions. Information from the monitors was downloaded and evaluated on a weekly basis. Participants performed no exercise outside the program. The participants’ weight w…					participants completed 96 ± 1% of the total 24 exercise sessions (range: 22 – 24 exercises)	All evaluable participants (n=26) in the intervention groups attended a minimum of 28 of the 32 exercise classes. However, the average attendance for the classes was 31, and the average makeup classes offered was 2.			unclear (11 dropped out of control, 2 dropped out of N, 11 dropped out of N+ST)						attendance 99.7 ± 0.8%, duration 57.7 ± 1.2 min/session	attendance 99.0 ± 2.1%, duration 59.4 ± 3.6 min/session		44 obese girls randomized, 37 completed their assigned treatment	average attendance 95% (± 4.3%)	average attendance 97% (± 2.8%)	Youth attended 61(22)% of prescribed exercise sessions with rates declining between the first and sixth month of training.	Youth attended 52(27)% of prescribed exercise sessions with rates declining between the first and sixth month of training.			adherence to protocol was 83%	adherence to protocol was 80%	Average attendance at exercise sessions in study completers was 90% (SD: ± 10%) and did not differ (P>0.1) by exercise group (AE: 91%, RE: 89%, and combined: 89%)	Same	Same	Main Characteristics of the Program No significant difference was seen be- tween the CInt and II groups in terms of attendance at the lifestyle and psycho- education program sessions, either for the parents/caregivers (86.4 6 12.9% vs. 80.6 6 15.3%; P = 0.334) or the children (87.2 6 12.0% vs. 82.5 6 14.6%; P = 0.496). The mean attendance rate for the II subjects with respect to the exer- cise pr…									100% completed at least 9/12 sessions
Notes	the children were asked to maintain a healthy diet, but no standard dietary modifications were made to gauge the effect of added exercise alone to the child’s lifestyle.							same as CT	Veronica Atkins Lifestyle Intervention Laboratory, program occurred in three phases and was personalized and progressive such that the intensity, resistance, and volume of the cardiovascular and strength training exercises were increased as the participant’s fitness and strength improved					At the end of 6 months, aerobic tests were performed to assess physical capacity, and physical training intensity was adjusted for each individual. During the aerobic sessions, adolescents underwent heart-rate mon- itoring, NAFLD vs. non-NAFLD determined by ultrasound							Participants wore a heart rate monitor during the exercise sessions to ensure achievement of the target heart rate. The heart rate range associated with 60–75% of V̇ O was determined from the baseline maximal oxygen uptake test for each subject. Energy expenditure was estimated using the heart rate-V̇ O relationship observed during the V̇O test.		As per the study design, youth randomized to the high-intensity arm trained at a greater percentage of heart rate reserve compared with youth randomized to the moderate-intensity arm (67% vs 55%, P o 0.001). Despite the differences in mean exercise intensity, the average energy expenditure per session was similar between intervention arms (329 ± 60 kcal per session in the high- intensity arm vs 3…				as expected, LIT sessions lasted longer (52 +- 6 min) than HIT (38 + 4 min) (p = 0.03)					The full design of the program is available at: Medrano M, Maiz E, Maldonado-Mart ́ın S, et al. The effect of a multidisciplinary interven- tion program on hepatic adiposity in overweight- obese children: protocol of the EFIGRO study. Contemp Clin Trials 2015;45(Pt B):346–355, The maximum heart rate was defined as the highest value obtained during the cardio- pulmonary exercise test in the labora…					Participants entered a run-in period that included a school-based PE exercise program, 3 times weekly for 6 months. Risks were minimized by identifying contraindications to the testing and training protocols via a health history questionnaire and a thorough physician examination prior to the testing sessions, more details on intervention in the protocol (https://www.ncbi.nlm.nih.gov/pmc/articles/…	Same	Same	Same
Outcomes
Outcome name / definition	ALT	ALT	Hepatic fat %	ALT	weight		hepatic fat content	hepatic fat fraction	weight,	fat mass	hepatic fat fraction	weight	fat mass	ALT	GGT	weight, body compostion	intrahepatic lipid %	weight	Body fat%	intrahepatic lipid %	weight, body fat %		hepatic triglyceride content	weight, body fat %		ALT	Weight, fat mass		Liver fat	Weight, total adiposity (%), total fat mass		% hepatic fat	Gamme-glutamyl transferase (GGT)	ALT	Body fat %	body weight	CAP	ALT	GGT	weight, fat mass	CAP Score
Time points measured (specify whether from start or end of intervention, length of follow-up)	baseline and post-8 week intervention	(i) the weekend before start of the exercise program (baseline), (ii) 3 days after the final exercise session of the 12–week exercise program (post)	(i) the weekend before start of the exercise program (baseline), (ii) 3 days after the final exercise session of the 12–week exercise program (post)	baseline and after 10 week intervention	baseline and after 10 week intervention		baseline and 3 days after final exercise session	baseline and and after 16 week intervention	Same	Same				baseline and after 1 year intervention	baseline and after 1 year intervention	baseline and after 1 year intervention							baseline and post-intervention	baseline and post-intervention		baseline and after 12 weeks	Same		Start and end of 6 mo intervention	Start and end of 6 mo intervention		baseline and after 22 weeks of intervention	Same	48 hours before the first session and 48 hours after the last session	Same	Same	start and end of 6 month intervention	Same	Same	Same	baseline and week 4
Assessment method	-	Blood sampling	MRS	Venous blood was drawn from all children after over-night fasting. Samples were kept at -70°C for subsequ- ent assay.	-		Magnetic Resonance Spectroscopy (MRS) of abdominal, hepatic and intramyocellular fat content using a Philips Achieva 1.5T whole body clinical scanner software release 1.5. Hepatic fat was considered normal if the MRS lipid peak/water peak was <5.6 % and high if the MRS lipid peak/water peak was >5.6 % (37).	Abdominal fat distribution (visceral, subcutaneous, and hepatic fat) was assessed by magnetic resonance imaging using a General Electric 1.5-T magnet (Waukesha, WI)... Hepatic fat fraction was computed as the mean fat fraction in all imaging slices within which the liver was present.	Weight and height were measured first thing in the morning, after the overnight fast, to the nearest 0.1 kg and 0.1 cm, respectively, using a beam medical scale and wall-mounted stadiometer	Either in the morning after the overnight fast or in the afternoon after a 3-h fast, the following body composition measures were performed. Total fat mass and total lean mass were measured by dual-energy x-ray absorptiometry using a Hologic QDR 4500W (Hologic, Bedford, MA).	Abdominal fat (visceral, subcutaneous, and hepatic fat fraction (HFF)) were assessed by magnetic resonance imaging using a General Electric 1.5-Tesla magnet... Hepatic fat fraction was computed as the mean fat fraction in all imaging slices within which the liver was present	Participants arrived at the GCRC at 7:30 AM after an overnight fast to complete a detailed medical history and physical exam where Tanner staging (6,7) was determined as well as weight and height measured to calculate BMI and BMI percentiles	Total fat mass and total lean mass were measured by dual energy X-ray absorptiometry using a Hologic QDR 4500W	Blood samples were collected in the outpatient clinic B8 h after an overnight fast	Blood samples were collected in the outpatient clinic B8 h after an overnight fast	Participants were weighed wearing light clothing and no shoes on a Filizola (Filizola S.A. Pesagem e Automa ̧c ̃ao, S ̃ao Paulo, SP, Brazil) scale to the nearest 0.1kg, Body composition was estimated by plethysmography in the BOD POD body composition system	Proton magnetic resonance spectra	Body weight was measured to the nearest 0.1 kg, and height was measured to the nearest 0.1 cm.	Fat free mass was assessed by dual energy X-ray absorptiometry using Lunar iDXA (GE Healthcare, Madison, WI). Whole-body magnetic resonance imaging (MRI) data were obtained with a 3.0-T MRI scanner (Magnetom TIM Trio; Siemens, Erlangen, Germany) to quantify total adipose tissue (AT), skeletal muscle, and visceral and abdominal subcutaneous fat as shown previously	H-MRS was performed, intrahepatic lipid (%) = lipid peak /(water peak+lipid peak) × 100	measured to nearest 0.1kg, Whole body magnetic resonance imaging (MRI)		Hepatic triglyceride was quantified from 64 sequentially acquired spectra using proton magnetic resonance spectroscopy on a 1.5 (General Electric Medical Systems, Milwaukee, WI, USA) or 3 Tesla (Trio, Siemens, Oakville, ON, Canada) whole-body magnet, as previously described.8 LC Model software was used to quantify the area under each peak.8 Hepatic steatosis was defined as a peak triglyceride to …	Total fat mass, percent body fat and trunk fat were quantified using standard dual-energy X-ray absorptiometry.		Blood samples were collected in the outpatient department, through a peripheral puncture in the ulnar vein, between 8:00 and 9:00 a.m., after an overnight fast (12 hours). The aliquots were then stored in dry tubes and the plasma in tubes containing anticoagulant (EDTA-K3E), AST and ALT concentrations were determined by enzymatic kinetic assay by spectrophotometry.	Participants’ body mass was assessed wearing light cloth- ing and no shoes on a Filizola scale (Model 160/300, Brazil) to the nearest 0.1 kg, Body composition was determined by dual-energy X-ray absorptiometry in a HOLOGIC QDR WI (USA, Florida).		Proton MRS	Total fat and fat free mass (FFM) was assessed by dual energy X-ray absorptiometry using lunar iDXA. Body weight was measured in a hospital gown to the nearest 0.1 kg using a distal scale		MRI using a MAGNETOM Avanto 1.5-T System	see protocol	Blood samples were collected from the antecubital vein after a 12-hours fast (time interval: 9.00–10.00 am), Immediately after blood collection, samples were placed on ice and spun at 3,000 revolutions per minute for 10 minutes. Plasma was stored at −80°C until final analysis. Total cholesterol, triglyceride, high-density lipoprotein cholesterol (HDL-C), low-density lipoprotein cholesterol (LDL-C…	The fat percentage was measured using a skinfold caliper (SlimGuide; Creative Health Products, Plymouth, MI, USA) at four points and calculated using Peterson's formula		VCTE measurements were obtained using the FibroScan® model 502 V2 Touch, equipped with a medium (M, 3.5 mHz, diameter 7 mm) probe (in 99% of tests)	Venous blood samples were obtained from the antecubital vein between 7:00 and 9:00 AM following a 10–12 h overnight fast. Samples were handled according to Clinical Laboratory standards (ANALIZAR, SAS, Bogotá, Colombia	Venous blood samples were obtained from the antecubital vein between 7:00 and 9:00 AM following a 10–12 h overnight fast. Samples were handled according to Clinical Laboratory standards (ANALIZAR, SAS, Bogotá, Colombia	DEXA using the Holo- gic Horizon System® (Hologic, Inc., Bedford, MA) with Discovery software®, version 12.3.	Fibroscan
Person measuring/reporting	physician investigator (L.M.B.)	??	Radiology department at Texas Children’s Hospital	Unclear	Unclear		Unclear	Unclear	Unclear	Unclear	Unclear			Unclear	Unclear	Unclear	Unclear	Unclear	Unclear	Unclear			Unclear			trained staff team			Baseline and post-intervention evaluations were completed during an overnight inpatient admission at CHP	Same		trained researchers	trained researchers	Unclear	Unclear	Unclear	Unclear	Unclear	Unclear	Unclear
Unit of measurement (if relevant)	(mU/liter)	(U/I)	%	mg/dL	kg						-					kg, %	%	kg, cm	%	%	kg, %		(%F/W)	kg, %			kg		%			%			%	kg	decibels/meter dB/m	-	-	kg, %
Is outcome/tool validated? (Y/N/unclear)	Y	Y	Y	Y	Y		Y	Y	Y	Y	Y			Y	Y		Y	Y	Y	Y	Y		Y	Y		Y	Y		Y	Y		Y			Y		Y	Y	Y	Y	Y
Imputation of missing data (e.g. assumptions made for ITT analysis)	-			-	-		-				-			Distributional assumptions were verified by the Kolmogorov–Smirnov test, and nonparametric methods were performed when appropriate	Same	Same	Missing follow-up data values were estimated by multiple imputations procedure (Proc mi) with 100 imputations (31). Repeated measures ANOVA was used to determine treatment differences with the imputed data. Two participants had missing baseline images for skeletal muscle and visceral and abdominal subcutaneous fat and were excluded from the intent-to-treat analyses.			intent-to-treat analysis for only randomized subjects with baseline data. Missing followup data values were estimated using the multiple-imputations procedure (Proc MI) with 100 imputations			Data were analyzed according to an intention-to-treat principle, with missing values carried forward. Following intention-to-treat analyses, subgroup analyses were conducted comparing both training groups combined with controls			Unclear			The missing data in the 6-month outcomes were imputed using the conditional mean method based on the treatment status, baseline age and sex.	Same		A total of 102 of the original 116 sub- jects (87.9%; N = 53 in the CInt group; N = 49 in the II group) successfully completed the trial, attending at least 50% of the sessions. Their data were included in the per protocol analyses. The data for those children that discontinued the interven- tion(N=4intheCIntgroup;N=9intheII group), or who did not attend at least 50% of the educational program se…			N/A		intention-to-treat analysis for only randomized subjects with baseline data. Missing follow-up data values were estimated using the multiple-imputations proce- dure with 10 iterations and 5 imputations. Adjusted mixed effects linear models were used to determine treatment change differ- ences for each variable, using the imputed data with adjustment for baseline measures of each variable of inter…	Same	Same	Same	None
Assumed risk estimate (e.g. baseline or population risk noted in background	-			-	-		-	-	-	-	-			-	-	-				-	-		-			N/A			N/A	N/A					N/A		-	-	-	-
Power (e.g. power & sample size calculation, level of power achieved)	powered to detect a 25% difference in insulin sensi- tivity (as measured by clamp test) using a paired study design, a type I error of 5%, and a power of 80% [based on the metabolic studies by Sunehag et al. (22)].	OBESE: Only in the participants with high hepatic fat, did the exercise-related decrease in alanine aminotransferase concentration reach significance (baseline: 47 ± 8; post: 41 ± 8 U/l; P = 0.04).	OBESE: P = 0.04	p<0.05 was considered as statistically significant.			12 subjects would be sufficient to detect changes of the same magnitude as those found in response to the aerobic exercise program with a power of 0.8 and a type 2 error of 0.05... p<0.05 statistically significant	Power calculations, based on a target of 80% power and 0.05 probability of type 1 error, were performed based on between-group mean differences (mean ± SD) from our CT pilot study comparing control (n = 7) with nutrition only (n = 10) with CT + nutrition (n = 15)	Same	Same	α < 0.05			P<0.05	Same	Same	P values of less than 0.05 were accepted to indicate statistical significance.			p<0.05			P-value of <0.05 was considered statistically significant... A sample of 40 youth per arm provided 80% power to detect a 40% reduction in hepatic triglyceride content between the exercise arms and the control arm assuming 10% variability in the response to training.			p<0.05			P<0.05	P<0.05		P<0.05		p<0.05	p<0.05	p<0.05	Incorporating an allowance for an anticipated 10%–20% loss to follow-up (e.g., lack of time, refusal to continue participation in the study and/or illness) resulted in a required sample size of 120 patients (30 per group). This sample size provided a power of >99% to detect a 5% ($15 dB/m) difference in CAP (hepatic fat) and a power of >88% to detect a 3% ($10 dB/m) difference in CAP.
Statistical methods used	The Wilcoxon signed ranks test was used to test the null hypothesis that there was no difference between the preexercise and postexercise data, due to the small number of subjects. Correlations were tested using Pearson’s or Spearman’s rank test as appropriate... Initially, DEXA results were reported as grams of lean mass and grams of fat mass for each subject. However, for comparisons to be made…		This change was primarily attributed to the decrease in hepatic fat content in the five participants (33%) with high hepatic fat content, in whom hepatic fat decreased by 40, 44, 64, 42, and 26%, respectively	The comparison of continuous variables was done us- ing the Student t-test or one-way analysis of variance.			Differences between values obtained on the two study occasions were tested by paired t-test. Generalized estimating equations (GEE) (SPSS 17.0) were used to assess the effects of gender and the interaction between the effect of the exercise program and gender. Correlation analysis was used to test potential relationships between measures of insulin sensitivity (hepatic and peripheral) and body fa…	Across-group comparisons of baseline physical and metabolic characteristics were conducted for evaluable participants using ANOVA and χ2 (for Tanner only) to identify possible randomization imbalance, The overall effects of the interventions were tested for evaluable participants using repeated- measures ANOVA. When significant differences across groups were identified, post hoc pairwise comparis…	Same	Same	Across-group comparisons of baseline characteristics were conducted for evaluable participants using ANOVA to identify possible randomization imbalance. Student’s t-tests and χ2 tests were used to compare ethnic differences in continuous and categorical variables at baseline. An analysis of covariance (ANCOVA) was used to compare ethnic differences in SI and markers of inflammation at baseline, a…			Comparisons between measures at baseline and after weight-loss intervention were made using an analysis of variance for repeated measures or the Wilcoxon signed-rank test of nonparametric variables. Comparisons between groups were performed using a one-way analysis of variance or the Mann–Whitney test (nonparametric variables). Pearson’s correlation was performed to test the direction and strengt…	Same	Same	Because of technical difficulties, IMCL and intrahepatic lipid were only measured in a subset of participants (10 control, 10 aerobic, and 9 resistance)			A one-way analysis of variance (ANOVA) and analysis of covariance (ANCOVA) adjusting for BMI and race were performed to examine group differences at baseline. When the ANOVAP value was <0.05, Tukey's post hoc comparison test was used to locate group differences. Repeated-measures ANCOVA was used to determine treatment change differences for each variable, using the imputed data with adjustment fo…			Kolmogorov–Smirnoff tests were used to test for normality and non- normally distributed variables were analyzed using nonparametric tests (Kruskal–Wallis or Mann–Whitney U). Group-wise differences in outcome measures and covariates measured at follow-up were determined using a one-way analysis of variance. Post hoc comparisons were made between intervention arms and the control group using a Dunn…			Normality and homogeneity of data were analyzed by the Kolmogorov–Smirnov and Levene test, respectively. Comparisons between groups at baseline were made using one-way ANOVA. For comparison between groups (CG, HIT and LIT) and moments (baseline and 12 weeks) ANOVA two-way analyses were used with post-hoc Fisher. In addition, the effect size for each intervention was cal- culated as proposed by Co…			At baseline, four subjects (2 AE, 2 combined) could not complete 1H MRS due to claustrophobia. One subject in the RE group was excluded in the liver fat data analyses as this subject had 27.8% of liver fat (9 SDs above the mean). Excluding this subject did not alter the significance of our results.			The sample size actually obtained was N = 116. This figure was expected to provide at least 80% power for detecting an effect size (Cohen d) between the two experimental groups of 0.7 for insulin resistance and total body fat (minimum number required in each group = 34 for 80% power and a = 0.05)., he baseline characteristics of the subjects’ in the two intervention groups were compared using eit…		Data are presented as mean±standard deviation. The Shapiro-Wilk test was applied to analyze the normality of the data. The Wilcoxon signed-rank test, analysis of covariance (ANCOVA), and Bonferroni post hoc tests were applied to analyze the collected data. Significance level was set at p<0.05, and statistical analysis was performed using IBM SPSS Statistics for Windows, Version 22.0	Same	Same	hepatic fat measured by VCTE, a sample size of 100 (25 participants in each group) will have 80% power to detect a difference in hepatic fat of 5.0% assuming 4.1% SD and an α-value of 0.025, two-sided significance level.				38 HIIT and 8 control participants with MRI diagnosis of MASLD who would complete all scheduled visits. With this sample size in the repeated-measures ANOVA described earlier, we would have had 0.80 power to detect a 2.4% point (pp) decrease in IHTG from baseline to week 4 in HIIT participants (the primary comparison of interest). This calculation assumed that the standard deviation (SD) of IHTG …
Notes		LEAN: Except for a small but significant weight increase (P = 0.04), accounted for by an increase in lean body mass (P = 0.01), FM, body fat %, and visceral, subcutaneous, hepatic, and intramyocellular fat content or ALT did not change significantly in response to the exercise program																		We also examined the effect of the exercise intervention using as-treated analyses in participants who had complete baseline and followup data.																	we also examined the effect of the exercise intervention using per-protocol analyses in participants who had complete baseline and follow-up data (n = 99), with adjustment for baseline measures of each vari- able of interest. Sidack's post hoc test was used for multiple com- parisons.
Data/Analysis
Outcome 1	ALT	ALT		ALT			hepatic fat	hepatic fat fraction			hepatic fat fraction			ALT			Liver fat %			intrahepatic lipid %			hepatic triglyceride content			ALT			Liver fat			hepatic fat %		ALT			Liver fat				CAP
Time point (specify from start or end of intervention)	baseline and post-8 week intervention	(i) the weekend before start of the exercise program (baseline), (ii) 3 days after the final exercise session of the 12–week exercise program (post)		baseline and after 10 week intervention			baseline to 3 days after final exercise session	baseline to post-intervention			baseline to post-16 week intervention			baseline and after 1 year						baseline and after intervention			baseline and post-intervention			baseline to 12 weeks			start to end			baseline and after 22 weeks of intervention		48 hrs before start and 48 hours after last session (8 week duration)			start to end of 6 mos				baseline to 4 weeks
Post-intervention or change from baseline?	No	No	No	No			No	No			Yes						Yes			Yes									Yes	No	Yes	No	Yes	Yes	Yes	No	No	Yes	No	Yes
Group description (e.g., intervention, comparison)		Obese Participants	Lean Participants	Combined exercise	Aerobic exercise	Control	Intervention	CT + MI	CT	Control	Control (C)	Nutrition Education (N)	Nutrition + strength training (N+ST)	AT	AT + RT		Intervention Group (AE)	Intervention Group (RE)	Control Group	Control	AE	RE	High Intensity	Moderate Intensity	Control	Control	HIT	LIT	AE	RE	AE + RE	Control (family-based lifestyle and psycho-education program)	Exercise + cntrl	School-based exercise (SBE)	HIIT	Control	CTRL (SBPE)	HIPE	LIPE	PLUS (HIPE + LIPE)	exercise	control
Results	26.08 +- 12.22 -> 26.00 +- 14.30	No significant change	No significant change				Hepatic Fat Content (MRS) did not change significantly. Seven of twelve adolescents (58%) had high liver fat content (lipid peak/water peak >5.6 %) (37). In these seven participants, hepatic fat content averaged 13.9 ± 4.3 at baseline and 14.2 ± 4.5% post-exercise (NS). In the five participants with a lipid/water peak <5.6%, hepatic fat content was 2.7 ± 0.7 at baseline and 2.7 ± 0.9% post exerci…	There were no significant across-intervention group effects for changes in weight, BMI, BMI z scores/percentiles, total fat (expressed in kilograms or percent fat), lean tissue mass, or liver fat.			For the combined ethnic groups, there was a significant intervention group effect for HFF (P < 0.01, Figure 2). The N+ST group had a 27.3% decrease in HFF compared to 4.3% decrease in the C group and no change in the N group.			NAFLD group that followed the AT + RT protocol presented lower values of ALT after the long-term intervention compared with AT. When we analyzed the change after 1 year in these patients, it was verified that there was a higher magnitude of change in the ALT in response to AT + RT.			significant (P < 0.05) reductions in intrahepatic lipid % compared to control	significant (P < 0.05) reductions in intrahepatic lipid % compared to control		Compared with controls, significant (P < 0.05) reductions in VAT (Δ−15.68 ± 7.64 cm ) and intrahepatic lipid (Δ−1.70 ± 0.74%) were observed in the AE but not in the RE group			no significant group-wise differences were observed in hepatic triglyceride content at the end of the trial				Changes in ALT for HIT (d = 0.24) and LIT (d = 0.45) were small without statistical significance for both groups (p > 0.05)					hepatic fat % before and after	hepatic fat % change before and after	pre-test -> post-test			Adjusted mixed effects linear models revealed a significant decrease in CAP levels in HIPE (_x0001_20.02 dB/m, 95% confidence interval [CI], _x0001_31.32 to _x0001_8.72, p < 0.001) (p = 0.001 vs. CTRL group) and PLUS (_x0001_16.25 dB/m, 95% CI, _x0001_27.59 to _x0001_4.92, p = 0.005) groups, Table 2. In per-protocol analyses, the HIPE group had greater changes in CAP levels (_x0001_19.65 dB/m, 95…
Mean ± SD				16.58±8.89 -> 18.16±5.69	53.40±84.40 -> 66.87±145.84	29.61±20.43 -> 37.72±31.95		not reported...			-0.043	0	-0.273				−1.9 ± 1.0%	−2.0 ± 1.0%	-	0.75 ± 0.57	−1.70 ± 0.74 p= 0.022	−0.70 ± 0.69 p= 0.308	6.4 (1.2) -> 6.1 (0.7)	5.8 (1.3) -> 7.3 (2.0)	5.7 (0.8) -> 7.4 (1.7)	29.87 (+20.54) -> 26.20 (+18.15)	25.60 (+12.69) -> 22.52 (+12.42)	20.46 (+10.16) -> 19.56 (+9.78)	-0.61 +/- 0.03*	-0.27+-0.03	-0.62+-0.03*	5.2+-2.8 -> 5.2+-2.9, difference: 0.0 +- 1.9	5.6+- 4.5 -> 4.5 +- 3.6, difference: -1.1+-2.5, P=0.008	39.73 -> 35.27	37.27 -> 32.64	36.67 -> 38.08	see table 2	see table 2, difference: -20.02 dB/m, 95% [CI], p< 0.001	see table 2, difference: -6.39 dB/m	see table 2, difference: -16.25 dB/m, 95% CI, p= 0.005	279.18 -> 251.57	280.83 -> 264.67
SE (or other variance, specify)	p = 0.969						-
No. participants	14	15	14	20	16	18	12	12	14	12				14	14		n=10, ITT = 16	n=9, ITT = 16	n= 10, ITT = 13				35 ITT	31 ITT	29 ITT	33	26	25	38 (ITT), 30 actual	40 (ITT), 28 actual	40 (ITT), 27 actual	50 per protocol, 57 ITT	49 per protocol, 59 ITT	11	11	12	26	24	24	25
Any other results reported (e.g., mean difference, CI, P value)		Only in the participants with high hepatic fat, did the exercise-related decrease in alanine aminotransferase concentration reach significance (baseline: 47 ± 8; post: 41 ± 8 U/l; P = 0.04).		-	-	p<0.05	9.2 ± 2.9 -> 9.4 ± 3.1						p<0.01 (significantly different from C and N)	mean difference in ALT before and after AT intervention: – 21.84±23.76 (not statistically significant)	mean difference in ALT before and after intervention: – 5.78±9.73 (p<0.05 for group AT vs. AT+RT)		P=0.049	P=0.047					p=0.11??									P=0.769	P=0.006	ANCOVA with adjustments for pre-test measurements as covariate variables: HIIT: 32.64 U/L vs. CON: 38.08 U/L, p=0.003; SBE: 35.27 U/L vs. CON: 38.08 U/L, p=0.013; HIIT: 32.64 U/L vs. SBE: 35.27 U/L, p=0.13			3.81 dB/m
No. missing/moved participants	0	0	0	Unclear	Unclear	Unclear	0							0	0		5	7	2	see below						0	0		8 discontinuted	11 discontinued, 1 intervention stopped due to PI's relocation	11 discontinued, 2 intervention stopped due to PI's relocation	n=4	n=10	0	0	0
Reasons missing/moved	N/A	N/A	N/A				N/A										technical difficulties measuring intrahepatic lipid, 43 completed their assigned treatment (Fig. 1). Two subjects (one each in aerobic and control groups) did not complete the study because of lack of interest. We excluded one control subject from data analyses who was found to be taking metformin during the intervention period.	technical difficulties measuring intrahepatic lipid	technical difficulties measuring intrahepatic lipid	-												parents cant take child to sessions (n=1), disease of family member (n=1), other (n=2)	parents cant take child (n=3), other (n=6), excluded bc <50% attendance at sessions (n=1)
Statistical methods used		Repeated measures ANOVA (SPSS 17.0; SPSS, Chicago, IL) was used to assess the effects of exercise, groups (lean vs. obese participants and obese participants with high hepatic fat vs. normal hepatic fat), and the interaction between groups and exercise. Unpaired t-test was used to assess differences between groups at baseline and post the exercise program after detection of interaction. Within-gr…															ANCOVA, alpha = 0.05, We examined the effect of the intervention with an intent-to-treat analysis for only randomized subjects with baseline data. Missing follow-up data values were estimated by multiple imputations procedure (Proc mi) with 100 imputations (31). Repeated measures ANOVA was used to determine treatment differences with the imputed data.												Pairwise comparisons of changes in primary and secondary outcome values among groups were conducted using a General Linear Regression model adjusting for baseline age and sex. The adjusted means and standard errors were calculated using the same model for each exercise group. Paired t-tests were performed to compare the pre and post values within each exercise group. Relationships between changes…
Outcome 2		Hepatic fat %												GGT																		GGT (units/L)					ALT				MRI-PDFF
Time point (specify from start or end of intervention)		(i) the weekend before start of the exercise program (baseline), (ii) 3 days after the final exercise session of the 12–week exercise program (post)												baseline and after 1 year																		baseline and after 22 weeks of intervention					baseline to 6 mos
Post-intervention or change from baseline?		Yes	No											No																		No	Yes				no-	No	No	No
Group description (e.g., intervention, comparison)		Obese Participants	Lean Participants											AT	AT + RT																	Control (family-based lifestyle and psycho-education program)	Exercise + cntrl				CTRL (SBPE)	HIPE	LIPE	PLUS (HIPE + LIPE)
Results		In the whole group of obese participants, hepatic fat content decreased (P = 0.04) (Figure 2). This change was primarily attributed to the decrease in hepatic fat content in the five participants (33%) with high hepatic fat content, in whom hepatic fat decreased by 40, 44, 64, 42, and 26%, respectively. At baseline, participants with high hepatic fat had higher visceral fat content (69.4 ± 6.2 cm…												No significant results (see table 1 for details)																		mean before and after	mean before and after				No significant between- or within-group differences were observed in the car- diometabolic z-score, AST, GGT, ALT or ferritin levels. In both ana- lyses, the results of the intention-to-treat and per-protocol were similar				Subgroup analysis: Although not a planned analysis, we limited the sample to only the 17 participants who were MASLD-positive by MRI-PDFF and analyzed IHTG as described earlier. The HIIT group (n = 13) experienced a significant decrease from their baseline 8.81% (Δ = −1.05 pp, 95% CI: −2.08 to −0.01; p = 0.048). The control group (n = 4) also experienced a decrease from their baseline of 12.45% (…
Mean ± SD																																15.3+-3.9 -> 15.3 +-4.1, difference: -0.1+-3.1	17.0+-4.9 -> 15.4 +-4.4, difference: -1.6 +-4.1, P=0.037				1.18 -> 4.74	3.84 -> 2.09	_x0001_-1.69 -> 4.27	-4.38 -> 1.58
SE (or other variance, specify)
No. participants		15	14																													51 per protocol, 57 ITT	46 per protocol, 59 ITT
Any other results reported (e.g., mean difference, CI, P value)		In the whole group of obese participants, hepatic fat content was directly correlated with alanine aminotransferase concentrations (baseline: R2 = 0.56; P = 0.03; post: R2 = 0.67; P = 0.008).																														P=0.894	P=0.0.010				Mean change 1.78	-0.88	1.29	-1.4
No. missing/moved participants		0	0																													n=4	n=10
Reasons missing/moved		N/A	N/A																													parents cant take child to sessions (n=1), disease of family member (n=1), other (n=2)	parents cant take child (n=3), other (n=6), excluded bc <50% attendance at sessions (n=1)
Statistical methods used		same as above
Outcome 3																																					GGT				ALT
Time point (specify from start or end of intervention)																																					baseline to 6 mos
Post-intervention or change from baseline?																																					no-	No	No	No
Group description (e.g., intervention, comparison)		Obese Participants	Lean Participants																																		CTRL (SBPE)	HIPE	LIPE	PLUS (HIPE + LIPE)
Results																																					No significant between- or within-group differences were observed in the car- diometabolic z-score, AST, GGT, ALT or ferritin levels. In both ana- lyses, the results of the intention-to-treat and per-protocol were similar
Mean ± SD																																					see table 2	-	-	-	20.3 -> 19.6	29.76 -> 29.48
SE (or other variance, specify)
No. participants																																					26	24	24	25
Any other results reported (e.g., mean difference, CI, P value)																																					mean change: _x0001_-0.46	0.72	1.69	-2.55
No. missing/moved participants
Reasons missing/moved
Statistical methods used
Notes														No results reported for the entire NAFLD and non-NAFLD group									The current study has several limitations which should be acknowledged. First, the daily exercise sessions and the weekly frequency of training were shorter than previous trials and may have contributed to the small effect sizes presented here. Previous intervention studies suggest that meaningful improvements in diabetes risk factors are achieved when exercise sessions last 460 min daily41 and w…						Liver fat was reduced (P<0.05) within the AE (−0.61 ± 0.03%) and combined (−0.62 ± 0.03%) group, but not in the RE group (−0.27 ± 0.03%, P>0.05). * = significant difference pre-intervention vs. post-intervention, P<0.05. A moderate but significant weight loss was observed in the AE group (−4.0 ± 0.5 kg), and the change in body weight in the AE group was greater (P<0.05) than those in the combined…			Results persisted after adjustment for baseline values in % HF and changes in height. Although there were no significant differences in postinterven- tion values of the percentage of HF between the two groups (Table 2 and Supplementary Table 1), only children in the intensive group reduced the percentage of HF after the intervention					both high intensity and PLUS PE exercise interventions are associated with significant reductions in intrahepatic fat measured as CAP levels. Intention-to- treat analysis also showed greater CAP decreases in the HIPE and PLUS group than in the standard physical education lessons (CTRL) group... implementing a 6-month school-based PE exercise program for adolescents with over- weight/obesity decre…
Other information
Key conclusions of study authors	This study has found that an 8-wk exercise training pro- gram improves insulin resistance in obese children in the presence of improved exercise capacity, but in the absence of changes in body weight or body composition.	The present study demonstrates that a 12-week aerobic exercise program (four times 30 min per week) without weight loss or change in BMI, results in increased cardiovascular fitness, reduced visceral and hepatic fat content, and decreased insulin resistance in sedentary, postpubertal, obese, Hispanic adolescents. ... In obese participants, in addition to increased fitness, the exercise program (w…		In our study, a short-term exercise program for 10 weeks played an important role in decreasing BMI, blo- od pressure, waist circumference, LDL-C and in improv- ing physical strength. However, parameters such as PWV and hs-CRP did not change. This may be due to the short study duration, which was only 10 weeks.			this 12 wk controlled resistance exercise program increased strength, lean body mass and hepatic insulin sensitivity and slightly reduced glucose production in obese Hispanic adolescents. In contrast, the program had no effect on total body, visceral, hepatic and intramyocellular fat or peripheral insulin sensitivity... In conclusion: Resistance exercise might be an attractive alternative to aero…	In conclusion, these findings suggest that a 16-wk starter CT program can reduce adiposity depots, specifically VAT, and insulin resistance, thus decreasing metabolic disease risk in Latino adolescents who are overweight or obese. The MI sessions had no additive beneficial effect on improving health outcomes in the short term. Given that CT approach included a fairly modest dosage of two times a …			The intervention focused on changing the quality of carbohydrate intake resulted in significant improvements in SI (16.5%) and β-cell function (15.5%). When the dietary intervention was combined with strength training, these improvements were ameliorated but marked reductions were seen in other outcomes, including HFF (27.3%), PAI-1 (38.3%), and resistin (18.7%).			The results suggest that both protocols of training improve more variables in NAFLD obese adolescents, in addition to fat mass (%), and subcutaneous and visceral fat, compared with obese without NAFLD... we first evidenced that combined training was more effective than AT alone in promoting a high magnitude of change in fat mass (kg and %), lean mass (kg and %), insulin, HOMA-IR, LDL-c, adiponect…			The primary finding is that both aerobic and resistance exercise performed for 180 min per week without caloric restriction resulted in significant reductions in total fat, visceral adiposity, WC, and intrahepatic lipid and in improvement in cardiorespiratory fitness in obese adolescent boys.			The present investigation reveals that in obese adolescent girls, despite the absence of weight loss, significant reductions in percent body fat and IMAT were achieved after 3 mo (3 days/wk) of AE and RE programs. Moreover, AE but not RE was associated with significant reductions in visceral adiposity and intrahepatic lipid and improvements in insulin sensitivity and CRF. These findings suggest, …			In conclusion, endurance training offered 2 days weekly for 40 min at either moderate or vigorous intensity improves fitness among obese adolescents. However, owing to lack of compliance to the trial (both attendance and intensity), the influence of exercise intensity on insulin sensitivity and hepatic triglyceride content in this population remains unclear.			the results from the present study reinforce the beneficial effects of multidisciplinary intervention on health-related outcomes in adolescents, and provide new evidence that both low and high-intensity training for 12 weeks generates beneficial effects on biomarkers related to NAFLD in adolescents with obesity.			Our results demonstrate that all 3 types of regular exercise are beneficial in reducing percent body fat and skeletal muscle lipid, and improving insulin sensitivity, OGTT 2-hour glucose, and fitness levels (both cardiorespiratory fitness and muscular strength), combined AE and RE and AE alone are equally effective in reducing ectopic fat in the liver and skeletal muscle, and improving insulin se…			The present results reveal the II subjects to have experienced a clinically impor- tant reduction (nearly 20%) in percent- age of HF; no such reduction was seen in the CInt group...A family-based, multicomponent inter- vention program including supervised exercise training and lifestyle and psycho- education, designed following inter- national recommendations for obesity prevention and health pro…		The results revealed that both types of exercise training were effective in improving parameters such as aerobic fitness, BMI, WHR, %BF, lipid profile, insulin, HOMA-IR, ultrasonography grade, ALT level, and AST level.								In conclusion, short-term HIIT alone has only modest therapeutic effects on metabolism relevant to steatotic liver disease in adolescents with obesity. Also, the recommended VCTE-CAP score of ≥241 dB/m has low specificity in diagnosing MASLD in this population with significant obesity.
Note: This table presents consolidated data extracted and agreed upon by the two independent reviewers as part of the systematic review process.

## Sheet: Analysis and results
	Bell 2007			Van der Heijden 2010(a)			Lee, YH. 2010			Van der Heijden 2010(b)			Davis 2011			Hasson 2012			De Piano 2012			Lee, S. 2012			Lee, S. 2013			Hay 2016			De Lira 2017			Lee, S. 2019			Labayen 2020			Iraji 2021			Gonzalez-Ruiz 2022				Tas 2023
	Group 1	Group 2	Group 3	Group 1	Group 2	Group 3	Group 1	Group 2	Group 3	Group 1	Group 2	Group 3	Group 1	Group 2	Group 3	Group 1	Group 2	Group 3	Group 1	Group 2	Group 3	Group 1	Group 2	Group 3	Group 1	Group 2	Group 3	Group 1	Group 2	Group 3	Group 1	Group 2	Group 3	Group 1	Group 2	Group 3	Group 1	Group 2	Group 3	Group 1	Group 2	Group 3	Group 1	Group 2	Group 3	Group 4	Group 1	Group 2	Group 3
For RCT/CCT (Continuous outcome)
Comparison																						AE	RE	control
Outcome							ALT						hepatic fat fraction			hepatic fat fraction			ALT			Liver fat %			intrahepatic lipid %			hepatic triglyceride content			ALT			Liver fat			hepatic fat %			ALT			Liver fat
Time point (specify from start or end of intervention)							baseline and after 10 week intervention						baseline to post-intervention			baseline to post-16 week intervention			baseline and after 1 year						baseline and after intervention			baseline and post-intervention			baseline to 12 weeks			start to end			baseline and after 22 weeks of intervention			48 hrs before start and 48 hours after last session (8 week duration)			start to end of 6 mos
Post-intervention or change from baseline?							No						No			yes						Yes			yes									YES	No	YES	No	yes		yes	yes	No	No	yes	No	yes
Group description (e.g., intervention, comparison)							Combined exercise	Aerobic exercise	Control				CT + MI	CT	Control	Control (C)	Nutrition Education (N)	Nutrition + strength training (N+ST)	AT	AT + RT		Intervention Group (AE)	Intervention Group (RE)	Control Group	Control	AE	RE	High Intensity	Moderate Intensity	Control	Control	HIT	LIT	AE	RE	AE + RE	Control (family-based lifestyle and psycho-education program)	Exercise + cntrl	difference	School-based exercise (SBE)	HIIT	Control	CTRL (SBPE)	HIPE	LIPE	PLUS (HIPE + LIPE)
Results													There were no significant across-intervention group effects for changes in weight, BMI, BMI z scores/percentiles, total fat (expressed in kilograms or percent fat), lean tissue mass, or liver fat.			For the combined ethnic groups, there was a significant intervention group effect for HFF (P < 0.01, Figure 2). The N+ST group had a 27.3% decrease in HFF compared to 4.3% decrease in the C group and no change in the N group.			NAFLD group that followed the AT + RT protocol presented lower values of ALT after the long-term intervention compared with AT. When we analyzed the change after 1 year in these patients, it was verified that there was a higher magnitude of change in the ALT in response to AT + RT.			significant (P < 0.05) reductions in intrahepatic lipid % compared to control	significant (P < 0.05) reductions in intrahepatic lipid % compared to control		Compared with controls, significant (P < 0.05) reductions in VAT (Δ−15.68 ± 7.64 cm ) and intrahepatic lipid (Δ−1.70 ± 0.74%) were observed in the AE but not in the RE group			no significant group-wise differences were observed in hepatic triglyceride content at the end of the trial				Changes in ALT for HIT (d = 0.24) and LIT (d = 0.45) were small without statistical significance for both groups (p > 0.05)					hepatic fat % before and after	hepatic fat % change before and after		pre-test -> post-test			Adjusted mixed effects linear models revealed a significant decrease in CAP levels in HIPE (_x0001_20.02 dB/m, 95% confidence interval [CI], _x0001_31.32 to _x0001_8.72, p < 0.001) (p = 0.001 vs. CTRL group) and PLUS (_x0001_16.25 dB/m, 95% CI, _x0001_27.59 to _x0001_4.92, p = 0.005) groups, Table 2. In per-protocol analyses, the HIPE group had greater changes in CAP levels (_x0001_19.65 dB/m, 95…
Mean ± SD							16.58±8.89 -> 18.16±5.69	53.40±84.40 -> 66.87±145.84	29.61±20.43 -> 37.72±31.95				not reported...			-0.043	0	-0.273				−1.9 ± 1.0%	−2.0 ± 1.0%	-	0.75 ± 0.57	−1.70 ± 0.74 p= 0.022	−0.70 ± 0.69 p= 0.308	6.4 (1.2) -> 6.1 (0.7)	5.8 (1.3) -> 7.3 (2.0)	5.7 (0.8) -> 7.4 (1.7)	29.87 (+20.54) -> 26.20 (+18.15)	25.60 (+12.69) -> 22.52 (+12.42)	20.46 (+10.16) -> 19.56 (+9.78)	-0.61 +/- 0.03*	-0.27+-0.03	-0.62+-0.03*	5.2+-2.8 -> 5.2+-2.9	5.6+- 4.5 -> 4.5 +- 3.6		39.73 -> 35.27	37.27 -> 32.64	36.67 -> 38.08	see table 2	see table 2	see table 2	see table 2
No. participants							20	16	18				12	14	12				14	14		n=10, ITT = 16	n=9, ITT = 16	n= 10, ITT = 13				35 ITT	31 ITT	29 ITT	33	26	25	38 (ITT), 30 actual	40 (ITT), 28 actual	40 (ITT), 27 actual	50 per protocol, 57 ITT	49 per protocol, 59 ITT		11	11	12	26	24	24	25
Change in variables (e.g., HF%, GGT, weight, total fat mass)																																					0.0 +- 1.9	-1.1+-2.5, P=0.008						-20.02 dB/m, 95% [CI], p< 0.001	-6.39 dB/m	-16.25 dB/m, 95% CI, p= 0.005
Any other results reported (e.g., mean difference, CI, P value)							-	-	p<0.05									p<0.01 (significantly different from C and N)	mean difference in ALT before and after AT intervention: – 21.84±23.76 (not statistically significant)	mean difference in ALT before and after intervention: – 5.78±9.73 (p<0.05 for group AT vs. AT+RT)		P=0.049	P=0.047					p=0.11??									P=0.769	P=0.006		ANCOVA with adjustments for pre-test measurements as covariate variables: HIIT: 32.64 U/L vs. CON: 38.08 U/L, p=0.003; SBE: 35.27 U/L vs. CON: 38.08 U/L, p=0.013; HIIT: 32.64 U/L vs. SBE: 35.27 U/L, p=0.13			3.81 dB/m
No. missing/moved participants							unclear	unclear	unclear										0	0		5	7	2	see below						0	0		8 discontinuted	11 discontinued, 1 intervention stopped due to PI's relocation	11 discontinued, 2 intervention stopped due to PI's relocation	n=4	n=10		0	0	0
Reasons missing/moved																						technical difficulties measuring intrahepatic lipid, 43 completed their assigned treatment (Fig. 1). Two subjects (one each in aerobic and control groups) did not complete the study because of lack of interest. We excluded one control subject from data analyses who was found to be taking metformin during the intervention period.	technical difficulties measuring intrahepatic lipid	technical difficulties measuring intrahepatic lipid	-												parents cant take child to sessions (n=1), disease of family member (n=1), other (n=2)	parents cant take child (n=3), other (n=6), excluded bc <50% attendance at sessions (n=1)
Statistical methods used																						ANCOVA, alpha = 0.05, We examined the effect of the intervention with an intent-to-treat analysis for only randomized subjects with baseline data. Missing follow-up data values were estimated by multiple imputations procedure (Proc mi) with 100 imputations (31). Repeated measures ANOVA was used to determine treatment differences with the imputed data.												Pairwise comparisons of changes in primary and secondary outcome values among groups were conducted using a General Linear Regression model adjusting for baseline age and sex. The adjusted means and standard errors were calculated using the same model for each exercise group. Paired t-tests were performed to compare the pre and post values within each exercise group. Relationships between changes…
Outcome																			GGT																		GGT (units/L)						ALT
Time point (specify from start or end of intervention)																			baseline and after 1 year																		baseline and after 22 weeks of intervention						baseline to 6 mos
Post-intervention or change from baseline?																			No																		No	yes					no-	No	No	No
Group description (e.g., intervention, comparison)																			AT	AT + RT																	Control (family-based lifestyle and psycho-education program)	Exercise + cntrl					CTRL (SBPE)	HIPE	LIPE	PLUS (HIPE + LIPE)
Results																			No significant results (see table 1 for details)																		mean before and after	mean before and after					No significant between- or within-group differences were observed in the car- diometabolic z-score, AST, GGT, ALT or ferritin levels. In both ana- lyses, the results of the intention-to-treat and per-protocol were similar
Mean ± SD																																					15.3+-3.9 -> 15.3 +-4.1	17.0+-4.9 -> 15.4 +-4.4					1.18 -> 4.74	3.84 -> 2.09	_x0001_-1.69 -> 4.27	-4.38 -> 1.58
No. participants																																					51 per protocol, 57 ITT	46 per protocol, 59 ITT
Change in variables (e.g., HF%, GGT, weight, total fat mass)																																					-0.1+-3.1	-1.6 +-4.1, P=0.037
Any other results reported (e.g., mean difference, CI, P value)																																					P=0.894	P=0.0.010					Mean change 1.78	-0.88	1.29	-1.4
No. missing/moved participants																																					n=4	n=10
Reasons missing/moved																																					parents cant take child to sessions (n=1), disease of family member (n=1), other (n=2)	parents cant take child (n=3), other (n=6), excluded bc <50% attendance at sessions (n=1)
Statistical methods used
Outcome 3																																											GGT
Time point (specify from start or end of intervention)																																											baseline to 6 mos
Post-intervention or change from baseline?																																											no-	No	No	No
Group description (e.g., intervention, comparison)																																											CTRL (SBPE)	HIPE	LIPE	PLUS (HIPE + LIPE)
Results																																											No significant between- or within-group differences were observed in the car- diometabolic z-score, AST, GGT, ALT or ferritin levels. In both ana- lyses, the results of the intention-to-treat and per-protocol were similar
Mean ± SD																																											see table 2	-	-	-
No. participants																																											26	24	24	25
Change in variables (e.g., HF%, GGT, weight, total fat mass)
Any other results reported (e.g., mean difference, CI, P value)																																											mean change: _x0001_-0.46	0.72	1.69	-2.55
No. missing/moved participants
Reasons missing/moved
Statistical methods used
Notes																			No results reported for the entire NAFLD and non-NAFLD group									The current study has several limitations which should be acknowledged. First, the daily exercise sessions and the weekly frequency of training were shorter than previous trials and may have contributed to the small effect sizes presented here. Previous intervention studies suggest that meaningful improvements in diabetes risk factors are achieved when exercise sessions last 460 min daily41 and w…						Liver fat was reduced (P<0.05) within the AE (−0.61 ± 0.03%) and combined (−0.62 ± 0.03%) group, but not in the RE group (−0.27 ± 0.03%, P>0.05). * = significant difference pre-intervention vs. post-intervention, P<0.05. A moderate but significant weight loss was observed in the AE group (−4.0 ± 0.5 kg), and the change in body weight in the AE group was greater (P<0.05) than those in the combined…			Results persisted after adjustment for baseline values in % HF and changes in height. Although there were no significant differences in postinterven- tion values of the percentage of HF between the two groups (Table 2 and Supplementary Table 1), only children in the intensive group reduced the percentage of HF after the intervention						both high intensity and PLUS PE exercise interventions are associated with significant reductions in intrahepatic fat measured as CAP levels. Intention-to- treat analysis also showed greater CAP decreases in the HIPE and PLUS group than in the standard physical education lessons (CTRL) group... implementing a 6-month school-based PE exercise program for adolescents with over- weight/obesity decre…
Other information:																																								The results revealed that both types of exercise training were effective in improving parameters such as aerobic fitness, BMI, WHR, %BF, lipid profile, insulin, HOMA-IR, ultrasonography grade, ALT level, and AST level.
Key conclusions of study authors							In our study, a short-term exercise program for 10 weeks played an important role in decreasing BMI, blo- od pressure, waist circumference, LDL-C and in improv- ing physical strength. However, parameters such as PWV and hs-CRP did not change. This may be due to the short study duration, which was only 10 weeks.						In conclusion, these findings suggest that a 16-wk starter CT program can reduce adiposity depots, specifically VAT, and insulin resistance, thus decreasing metabolic disease risk in Latino adolescents who are overweight or obese. The MI sessions had no additive beneficial effect on improving health outcomes in the short term. Given that CT approach included a fairly modest dosage of two times a …			The intervention focused on changing the quality of carbohydrate intake resulted in significant improvements in SI (16.5%) and β-cell function (15.5%). When the dietary intervention was combined with strength training, these improvements were ameliorated but marked reductions were seen in other outcomes, including HFF (27.3%), PAI-1 (38.3%), and resistin (18.7%).			The results suggest that both protocols of training improve more variables in NAFLD obese adolescents, in addition to fat mass (%), and subcutaneous and visceral fat, compared with obese without NAFLD... we first evidenced that combined training was more effective than AT alone in promoting a high magnitude of change in fat mass (kg and %), lean mass (kg and %), insulin, HOMA-IR, LDL-c, adiponect…			The primary finding is that both aerobic and resistance exercise performed for 180 min per week without caloric restriction resulted in significant reductions in total fat, visceral adiposity, WC, and intrahepatic lipid and in improvement in cardiorespiratory fitness in obese adolescent boys.			The present investigation reveals that in obese adolescent girls, despite the absence of weight loss, significant reductions in percent body fat and IMAT were achieved after 3 mo (3 days/wk) of AE and RE programs. Moreover, AE but not RE was associated with significant reductions in visceral adiposity and intrahepatic lipid and improvements in insulin sensitivity and CRF. These findings suggest, …			In conclusion, endurance training offered 2 days weekly for 40 min at either moderate or vigorous intensity improves fitness among obese adolescents. However, owing to lack of compliance to the trial (both attendance and intensity), the influence of exercise intensity on insulin sensitivity and hepatic triglyceride content in this population remains unclear.			the results from the present study reinforce the beneficial effects of multidisciplinary intervention on health-related outcomes in adolescents, and provide new evidence that both low and high-intensity training for 12 weeks generates beneficial effects on biomarkers related to NAFLD in adolescents with obesity.			Our results demonstrate that all 3 types of regular exercise are beneficial in reducing percent body fat and skeletal muscle lipid, and improving insulin sensitivity, OGTT 2-hour glucose, and fitness levels (both cardiorespiratory fitness and muscular strength), combined AE and RE and AE alone are equally effective in reducing ectopic fat in the liver and skeletal muscle, and improving insulin se…			The present results reveal the II subjects to have experienced a clinically impor- tant reduction (nearly 20%) in percent- age of HF; no such reduction was seen in the CInt group...A family-based, multicomponent inter- vention program including supervised exercise training and lifestyle and psycho- education, designed following inter- national recommendations for obesity prevention and health pro…
For Controlled Before-and-After Study (CBA)
Comparison				12 week aerobic exercise intervention
Outcome	ALT			ALT						hepatic fat
Time point (specify from start or end of intervention)	baseline and post-8 week intervention			(i) the weekend before start of the exercise program (baseline), (ii) 3 days after the final exercise session of the 12–week exercise program (post)						baseline to 3 days after final exercise session
Post-intervention or change from baseline?	No			No	No					No
Group description (e.g., intervention, comparison)	Intervention	Comparison		Obese Participants	Lean Participants					Intervention	Comparison
No. participants	14			15	14					12
Results:	26.08 +- 12.22 -> 26.00 +- 14.30			No significant change	No significant change					Hepatic Fat Content (MRS) did not change significantly. Seven of twelve adolescents (58%) had high liver fat content (lipid peak/water peak >5.6 %) (37). In these seven participants, hepatic fat content averaged 13.9 ± 4.3 at baseline and 14.2 ± 4.5% post-exercise (NS). In the five participants with a lipid/water peak <5.6%, hepatic fat content was 2.7 ± 0.7 at baseline and 2.7 ± 0.9% post exerci…
SE (or other variance, specify)	p = 0.969									-
Changes in metrics (e.g., hepatic fat %, weight, body fat %, total body mass)
Any other results reported				Only in the participants with high hepatic fat, did the exercise-related decrease in alanine aminotransferase concentration reach significance (baseline: 47 ± 8; post: 41 ± 8 U/l; P = 0.04).						9.2 ± 2.9 -> 9.4 ± 3.1
No. missing/moved participants	0			0	0					0
Reasons missing/moved	n/a			n/a	n/a					n/a
Statistical methods used				Repeated measures ANOVA (SPSS 17.0; SPSS, Chicago, IL) was used to assess the effects of exercise, groups (lean vs. obese participants and obese participants with high hepatic fat vs. normal hepatic fat), and the interaction between groups and exercise. Unpaired t-test was used to assess differences between groups at baseline and post the exercise program after detection of interaction. Within-gr…
Comparison				12 week aerobic exercise intervention
Outcome				Hepatic fat %
Time point (specify from start or end of intervention)				(i) the weekend before start of the exercise program (baseline), (ii) 3 days after the final exercise session of the 12–week exercise program (post)
Post-intervention or change from baseline?				YES	No
Group description (e.g., intervention, comparison)				Obese Participants	Lean Participants
No. participants				15	14
Results:				In the whole group of obese participants, hepatic fat content decreased (P = 0.04) (Figure 2). This change was primarily attributed to the decrease in hepatic fat content in the five participants (33%) with high hepatic fat content, in whom hepatic fat decreased by 40, 44, 64, 42, and 26%, respectively. At baseline, participants with high hepatic fat had higher visceral fat content (69.4 ± 6.2 cm…	No significant change
SE (or other variance, specify)
Changes in metrics (e.g., hepatic fat %, weight, body fat %, total body mass)
Any other results reported				In the whole group of obese participants, hepatic fat content was directly correlated with alanine aminotransferase concentrations (baseline: R2 = 0.56; P = 0.03; post: R2 = 0.67; P = 0.008).
No. missing/moved participants				0
Reasons missing/moved				n/a
Statistical methods used				same as above
Notes
Other information:
Key conclusions of study authors	This study has found that an 8-wk exercise training pro- gram improves insulin resistance in obese children in the presence of improved exercise capacity, but in the absence of changes in body weight or body composition.			The present study demonstrates that a 12-week aerobic exercise program (four times 30 min per week) without weight loss or change in BMI, results in increased cardiovascular fitness, reduced visceral and hepatic fat content, and decreased insulin resistance in sedentary, postpubertal, obese, Hispanic adolescents. ... In obese participants, in addition to increased fitness, the exercise program (w…						this 12 wk controlled resistance exercise program increased strength, lean body mass and hepatic insulin sensitivity and slightly reduced glucose production in obese Hispanic adolescents. In contrast, the program had no effect on total body, visceral, hepatic and intramyocellular fat or peripheral insulin sensitivity... In conclusion: Resistance exercise might be an attractive alternative to aero…
