# Supplementary material for: Systematic review of exercise for the treatment of pediatric metabolic dysfunction-associated steatotic liver disease
Source: PLoS One. 2024 Dec 10;19(12):e0314542. doi: 10.1371/journal.pone.0314542 (PMC11630624; doi:10.1371/journal.pone.0314542)
Supplement: S9 File — (XLSX) [file pone.0314542.s009.xlsx]

## Sheet: Sheet1
RoB2
Signaling Questions	Study
	Lee, YH. 2010			Davis 2011			Hasson 2012			De Piano 2012			Lee, S. 2012			Lee, S. 2013			Hay 2016			De Lira 2017			Lee, S. 2019			González-Ruíz 2022			Tas 2023
Reviewer	1	2	3/Team	1	2	3/Team	1	2	3/Team	1	2	3/Team	1	2	3/Team	1	2	3/Team	1	2	3/Team	1	2	3/Team	1	2	3/Team	1	2	3/Team	1	2	3/Team
Risk of bias arising from the randomization process
1.1	NI	NI	NI	Y	NI	NI	Y	NI	NI	Y	NI	NI	Y	Y	Y	Y	Y	Y	Y	Y	Y	Y	Y	Y	Y	PY	PY	Y	Y	Y	Y	Y	Y
1.2	NI	NI	NI	Y	Y	NI	Y	Y	Y	PY	Y	PY	Y	PY	Y	PY	Y	PY	Y	Y	Y	Y	Y	Y	PY	Y	Y	Y	Y	Y	Y	Y	Y
1.3	NI	N	NI	N	NI	N	N	N	N	N	N	N	N	N	N	PN	N	N	N	NI	PN	N	N	N	N	N	N	PN	PN	PN	PY	Y	Y
Risk of bias judgement	Some concern	Some concern	Some concern	Low	Low	Low	Low	Low	Low	Low	Low	Low	Low	Low	Low	Low	Low	Low	Low	Low	Low	Low	Low	Low	Low	Low	Low	Low	Low	Low	Some concern	Some concern	Some concern
Risk of bias due to deviations from the intended interventions (effect of assignment to intervention)
2.1	Y	Y	Y	Y	Y	Y	Y	Y	Y	Y	Y	Y	Y	Y	Y	Y	Y	Y	Y	N	Y	N	N	N	Y	Y	Y	Y	Y	Y	Y	Y	Y
2.2	Y	Y	Y	Y	PN	Y	Y	Y	Y	Y	Y	Y	Y	Y	Y	Y	Y	Y	Y	Y	Y	Y	Y	Y	Y	Y	Y	Y	Y	Y	Y	Y	Y
2.3	NI	NI	NI	N	N	N	PN	N	PN	PN	N	N	N	N	N	N	N	N	PN	N	N	Y	N	N	Y	N	Y	N	N	N	PN	N	N
2.4	NI	PN	PN	N	N/A	N/A	N/A	N/A	N/A	N/A	N/A	N/A	N/A	N/A	N/A	N/A	N/A	N/A	N/A	N/A	N/A	PY	N/A	N/A	N	N/A	N	N	N/A	N/A	N/A	N/A	N/A
2.5	N/A	N/A	N/A	N/A	N/A	N/A	N/A	N/A	N/A	N/A	N/A	N/A	N/A	N/A	N/A	N/A	N/A	N/A	N/A	N/A	N/A	Y	N/A	N/A	N/A	N/A	N/A	Y	N/A	N/A	N/A	N/A	N/A
2.6	NI	Y	Y	NI	Y	N	N	Y	N	NI	Y	Y	Y	Y	Y	Y	Y	Y	Y	Y	Y	N	Y	N	Y	Y	Y	Y	Y	Y	N	N	N
2.7	PN	N/A	N/A	PN	N/A	PN	PY	N/A	PY	N	N/A	N/A	N/A	N/A	N/A	N	N/A	N/A	N/A	N/A	N/A	PY	N/A	PY	N/A	N/A	N/A	N/A	N/A	N/A	Y	PN	PY
Risk of bias judgement	Some concern	Some concern	Some concern	Some concern	Low	Some concern	High	Low	High	Some concern	Low	Low	Low	Low	Low	Low	Low	Low	Low	Low	Low	High	Low	High	Some concern	Low	Some concern	Low	Low	Low	High	Some concern	High
Risk of bias due to deviations from the intended interventions (effect of adhering to intervention)
2.1	Y	Y	Y	Y	Y	Y	Y	Y	Y	Y	Y	Y	Y	Y	Y	Y	Y	Y	Y	N	Y	N	N	N	Y	Y	Y	Y	Y	Y	Y	Y	Y
2.2	Y	Y	Y	Y	PN	Y	Y	Y	Y	Y	Y	Y	Y	Y	Y	Y	Y	Y	Y	Y	Y	Y	Y	Y	Y	Y	Y	Y	Y	Y	Y	Y	Y
2.3	Y	PY	PY	Y	Y	Y	Y	Y	Y	Y	N	Y	Y	NI	PY	Y	N	Y	Y	Y	Y	Y	NI	Y	Y	Y	Y	Y	PY	PY	Y	PY	PY
2.4	NI	NI	NI	PN	N/A	PN	NI	N	NI	PN	N	PN	N	N	N	N	N	N	Y	Y	Y	PN	N/A	N/A	PN	PY	PY	PN	N/A	N/A	PN	PN	PN
2.5	NI	NI	NI	N	N	N/A	PY	N	Y	PN	N	PN	PN	N	N	N	N	N	Y	Y	Y	PN	N	PY	PY	N	PY	PY	N	PY	N	PY	PN
2.6	PY	PY	N	N/A	N/A	N/A	N	N/A	N	N/A	N/A	N/A	Y	Y	Y	N/A	PY	N/A	PY	N/A	Y	NI	Y	N	Y	Y	Y	N/A	N/A	Y	N/A	PY	N/A
Risk of bias judgement	Some concern	Some concern	High	Low	Low	Low	High	Low	High	Low	Low	Low	Low	Some concern	Low	Low	Some concern	Low	Some concern	Some concern	Some concern	High	Some concern	High	Some concern	Some concern	Some concern	Some concern	Some concern	Some concern	Low	Some concern	Low
Missing outcome data
3.1	PY	Y	Y	Y	Y	Y	N	Y	N	Y	Y	Y	N	Y	N	Y	Y	Y	PY	N	PY	Y	N	N	N	N	N	Y	PY	PY	Y	Y	Y
3.2	N/A	N/A	N/A	N/A	N/A	N/A	PN	N/A	PN	N/A	N/A	N/A	PN	N/A	PN	N/A	PY	N/A	N/A	N	N/A	N/A	NI	N	Y	N	Y	Y	N/A	N/A	N/A	N/A	N/A
3.3	N/A	N/A	N/A	N/A	N/A	N/A	PN	N/A	PN	N/A	N/A	N/A	N	N/A	N	N/A	PN	N/A	N/A	PY	N/A	N/A	NI	NI	N/A	Y	N/A	N/A	N/A	N/A	N/A	N/A	N/A
3.4	N/A	N/A	N/A	N/A	N/A	N/A	PN	N/A	N/A	N/A	N/A	N/A	N/A	N/A	N/A	N/A	N/A	N/A	N/A	PY	N/A	N/A	NI	N/A	N/A	PN	N/A	N/A	N/A	N/A	N/A	N/A	N/A
Risk of bias judgement	Low	Low	Low	Low	Low	Low	Low	Low	Low	Low	Low	Low	Low	Low	Low	Low	Low	Low	Low	High	Low	Low	High	High	Low	Low	Low	Low	Low	Low	Low	Low	Low
Risk of bias in measurement of the outcome
4.1	N	N	N	Y	N	Y	N	N	Y	N	N	Y	N	N	N	N	Y	N	N	N	N	N	N	N	N	N	N	N	N	Y	N	N	N
4.2	N	N	N	N	N	N	N	N	N	N	N	N	N	N	N	N	N	N/A	N	N	N	PN	N	N	N	N	N	N	N	N	N	N	N
4.3	NI	NI	NI	NI	NI	N	NI	PN	NI	NI	N	NI	NI	NI	NI	NI	PN	PY	N	N	N	NI	N	NI	N	N	N	NI	NI	NI	N/A	N/A	N/A
4.4	N	N	N	N	N/A	N/A	N	N/A	N	N	N/A	N	PN	PN	PN	PN	N/A	N	N/A	N/A	N/A	PN	N/A	N	N/A	N/A	N/A	PN	PY	N	N/A	N/A	N/A
4.5	N	N/A	N	N	N/A	N/A	N	N/A	N/A	PN	N/A	N	PN	N/A	PN	PN	N/A	N	N/A	N/A	N/A	N	N/A	N/A	N/A	N/A	N/A	N	PN	N/A	N/A	N/A	N/A
Risk of bias judgement	Low	Low	Low	High	Low	High	Low	Low	High	Low	Low	High	Low	Low	Low	Low	Low	Low	Low	Low	Low	Low	Low	Low	Low	Low	Low	Low	Some concern	High	Low	Low	Low
Risk of bias in selection of the reported results
5.1	Y	PY	PY	Y	Y	Y	Y	Y	Y	PY	Y	PY	Y	Y	Y	Y	PY	PY	Y	Y	Y	Y	Y	PY	PY	Y	Y	Y	Y	Y	Y	Y	Y
5.2	N	N	N	N	N	N	N	N	N	N	N	N	N	N	N	N	N	N	N	N	N	N	N	N	N	N	N	N	N	N	N	N	N
5.3	N	N	N	N	N	N	N	N	N	NI	N	N	PN	N	N	N	N	N	N	N	N	N	N	N	PN	N	N	N	N	N	N	N	N
Risk of bias judgement	Low	Low	Low	Low	Low	Low	Low	Low	Low	Some concern	Low	Low	Low	Low	Low	Low	Low	Low	Low	Low	Low	Low	Low	Low	Low	Low	Low	Low	Low	Low	Low	Low	Low
Overall risk of bias	High	High	High	Some concern	Low	High	High	Low	High	Some concern	Low	High	Some concern	Some concern	Low	Low	Some concern	Low	Some concern	High	Some concern	High	High	High	Some concern	Some concern	Some concern	Some concern	Some concern	High	High	High	High
Abbreviations: Y, yes; N, no; PY, probably yes; PN, probably no; NI, no information; N/A, not applicable
ROBINS-I
Signaling Questions	Study
	Bell 2007			Van der Heijden 2010(a)			Van der Heijden 2010(b)			Labayen 2020			Iraji 2021
Reviewer	1	2	3/Team	1	2	3/Team	1	2	3/Team	1	2	3/Team	1	2	3/Team
Bias due to confounding
1.1	Y	N	Y	Y	Y	Y	Y	PY	Y	Y	N	Y	Y	Y	Y
1.2	N	N/A	N	N	N	N	N	N	N	N	N/A	N	PN	N	N
1.3	N	N/A	N/A	N/A	N/A	N/A	N/A	N/A	N/A	N/A	N/A	N/A	N/A	N/A	N/A
1.4	PN	Y	N	PY	PY	PY	PY	Y	PY	Y	Y	Y	PN	N	N
1.5	N/A	Y	N/A	Y	PN	Y	Y	N	N	Y	PY	PY	Y	N/A	N/A
1.6	N	N	N	N	N	N	N	N	N	N	PN	PN	PN	N	N
1.7	N	Y	N	N/A	N/A	N/A	PY	N	N	N/A	Y	Y	N/A	N	N
1.8	N/A	PY	N/A	N/A	N/A	N/A	Y	N/A	N/A	N/A	PY	PY	N/A	N/A	N/A
Risk of bias judgement	Serious	Low	Serious	Moderate	Moderate	Moderate	Moderate	Moderate	Moderate	Moderate	Low	Moderate	Serious	Serious	Serious
Bias in selection of participants into the study
2.1	N	N	N	N	N	N	N	N	N	N	N	N	Y	N	Y
2.2	N/A	N/A	N/A	N/A	N/A	N/A	N/A	N/A	N/A	N/A	N/A	N/A	PY	N/A	PY
2.3	N/A	N/A	N/A	N/A	N/A	N/A	N/A	N/A	N/A	N/A	N/A	N/A	PN	N/A	N
2.4	PY	Y	Y	Y	Y	Y	NI	Y	Y	Y	Y	Y	NI	Y	PY
2.5	N/A	N/A	N/A	N/A	N/A	N/A	N	N/A	N/A	N/A	N/A	N/A	NI	N	N
Risk of bias judgement	Low	Low	Low	Low	Low	Low	Moderate	Low	Low	Low	Low	Low	Serious	Moderate	Moderate
Bias in classification of interventions
3.1	Y	Y	Y	Y	Y	Y	Y	Y	Y	Y	Y	Y	Y	Y	Y
3.2	Y	Y	Y	Y	Y	Y	Y	Y	Y	Y	Y	Y	Y	Y	Y
3.3	N	NI	N	N	N	N	N	N	N	N	PN	N	N	NI	NI
Risk of bias judgement	Low	Low	Low	Low	Low	Low	Low	Low	Low	Low	Low	Low	Low	Moderate	Moderate
Bias due to deviations from intended interventions
4.1	N	N	N	N	N	N	N	N	N	N	N	N	PN	N	NI
4.2	N/A	N/A	N/A	N/A	N/A	N/A	N/A	N/A	N/A	N/A	N/A	N/A	N/A	N/A	N/A
4.3	Y	NI	Y	Y	Y	Y	Y	NI	Y	N/A	Y	Y	NI	NI	NI
4.4	Y	Y	Y	NI	Y	Y	Y	NI	Y	N/A	Y	Y	NI	NI	NI
4.5	Y	Y	Y	Y	Y	Y	Y	NI	Y	N/A	Y	Y	NI	NI	NI
4.6	N/A	N/A	N/A	N/A	N/A	N/A	N/A	N/A	N/A	N/A	N/A	N/A	N/A	N/A	N/A
Risk of bias judgement	Low	Low	Low	Low	Low	Low	Low	Low	Low	Low	Low	Low	Serious	Serious	Serious
Bias due to missing data
5.1	Y	Y	Y	PY	Y	Y	Y	Y	Y	Y	Y	Y	Y	Y	Y
5.2	N	N	N	N	NI	NI	N	N	N	PN	N	N	N	NI	N
5.3	N	N	N	N	NI	NI	N	N	N	PN	N	N	N	NI	N
5.4	N/A	N/A	N/A	N/A	N/A	N/A	N/A	N/A	N/A	N/A	N/A	N/A	N/A	N/A	N/A
5.5	N/A	N/A	N/A	N/A	N/A	N/A	N/A	N/A	N/A	N/A	N/A	N/A	N/A	N/A	N/A
Risk of bias judgement	Low	Low	Low	Low	Low	Low	Low	Low	Low	Low	Low	Low	Low	Moderate	Low
Bias in measurement of outcomes
6.1	N	PY	N	N	N	N	N	PY	N	N	PN	N	N	N	N
6.2	NI	Y	Y	NI	NI	NI	NI	NI	NI	N	N	N	NI	PN	NI
6.3	Y	Y	Y	Y	Y	Y	Y	Y	Y	Y	Y	Y	Y	Y	Y
6.4	PN	PN	PN	N	NI	N	PN	PN	PN	N	PN	N	N	PN	PN
Risk of bias judgement	Low	Serious	Low	Low	Low	Low	Low	Moderate	Low	Low	Low	Low	Low	Low	Low
Bias in selection of the reported results
7.1	N	N	N	N	N	N	N	N	N	N	PN	N	N	N	N
7.2	N	N	N	N	N	N/A	N	N	N	N	PN	N	N	N	N
7.3	N	N	N	Y	N	Y	N	N	N	N	N	N	N	PN	N
Risk of bias judgement	Low	Low	Low	Serious	Low	Critical	Low	Low	Low	Low	Low	Low	Low	Low	Low
Overall Bias	Serious	Serious	Serious	Moderate	Moderate	Critical	Moderate	Moderate	Moderate	Moderate	Low	Moderate	Serious	Serious	Serious
Abbreviations: Y, yes; N, no; PY, probably yes; PN, probably no; NI, no information; N/A, not applicable
